# Supplementary material for: Effect of Incubation on Bacterial Communities of Eggshells in a Temperate Bird, the Eurasian Magpie (Pica pica)
Source: PLoS One. 2014 Aug 4;9(8):e103959. doi: 10.1371/journal.pone.0103959 (PMC4121233; doi:10.1371/journal.pone.0103959)
Supplement: Table S1 — The list of bacterial taxonomy and relative abundance (%). If a taxon appeared at least in one of 24 samples we used in this study, it was indicated in the list. S1–S9 are from incubated nests and C1–C3 are from non-incubated (control) nests. Each nest was sampled twice at day 3 (before incubation) and day 18 (after incubation). In column A, the taxonomical classification is indicated from phylum, class, order, family, genus, and species name. (XLSX) [file pone.0103959.s001.xlsx]

## Sheet: Sheet0
Taxonomy	Name	S1 at day 3	S1 at day 18	S2 at day 3	S2 at day 18	S3 at day 3	S3 at day 18	S4 at day 3	S4 at day 18	S5 at day 3	S5 at day 18	S6 at day 3	S6 at day 18	S7 at day 3	S7 at day 18	S8 at day 3	S8 at day 18	S9 at day 3	S9 at day 18	C1 at day 3	C1 at day 18	C2 at day 3	C2 at day 18	C3 at day 3	C3 at day 18	SUM (Ratio)
Bacteria;;;Proteobacteria;;Alphaproteobacteria;;Caulobacterales;;Caulobacteraceae;;Brevundimonas;Brevundimonas intermedia	Brevundimonas intermedia	16.811	0.76503	41.6084	44.8478	0.26064	0	11.7304	3.73186	39.2684	0	0.77745	0.63766	1.68261	0.56744	0	0.12099	0	0	0.17584	0.69565	0.17346	0.20385	6.06988	18.0944	188.223
Bacteria;;;Proteobacteria;;Gammaproteobacteria;;Xanthomonadales;;Xanthomonadaceae;;Stenotrophomonas;Stenotrophomonas rhizophila	Stenotrophomonas rhizophila	0.98605	0	0.11655	0.16994	0.34752	0	4.70638	0.1267	0.21517	59.4488	2.38095	0.36259	0	1.74596	66.2899	0	0	0	0	0.17391	0	0.10872	0.13702	0.08267	137.399
Bacteria;;;Actinobacteria;;Actinobacteria_c;;Micrococcales;;Micrococcaceae;;Arthrobacter;Arthrobacter psychrolactophilus	Arthrobacter psychrolactophilus	0.0481	0	0.58275	0.23173	1.21633	0	0.23461	0.51831	0	0	0.43732	0.02501	0.39591	5.23789	0.00802	0.33273	0	0	1.25795	1.56522	32.6106	30.1012	0.03654	0.20668	75.0469
Bacteria;;;Firmicutes;;Bacilli;;Bacillales;;Planococcaceae;;Sporosarcina;Sporosarcina psychrophila	Sporosarcina psychrophila	2.0683	1.42077	0.34965	0.54071	0	0.08924	1.5214	0.13822	0.80689	0	1.38484	1.48787	1.08875	1.26582	6.14077	20.2662	0.77034	95.2381	0	0	0.08673	0.93769	0.13245	0.22734	135.962
Bacteria;;;Proteobacteria;;Gammaproteobacteria;;Enterobacteriales;;Enterobacteriaceae;;Pantoea;Pantoea vagans	Pantoea vagans	0.64935	41.6393	0	0.01545	0.69505	0	0.77492	0.17277	0	0	0.24295	31.833	0.95678	0.04365	0	0	0	0.04579	0.04058	0	0	0.01359	0.01827	0.093	77.2344
Bacteria;;;Proteobacteria;;Betaproteobacteria;;Burkholderiales;;Alcaligenaceae;;Achromobacter;Achromobacter xylosoxidans	Achromobacter xylosoxidans	0.60125	32.6776	0	0	0.08688	0	0.55453	0.11518	0	0	0	24.031	0.56087	0	0	0.27223	0.38517	0	0	0	0	0	0.00913	0.12401	59.4179
Bacteria;;;Proteobacteria;;Alphaproteobacteria;;Sphingomonadales;;Sphingomonadaceae;;Sphingomonas;Sphingomonas ginsenosidimutans	Sphingomonas ginsenosidimutans	3.67965	0	12.704	10.5979	0.08688	0	1.40054	0.69109	6.83163	0	0	0.02501	0.49489	0	0	0	0	0	0.10821	0.34783	0	0.00679	1.20575	4.35052	42.5306
Bacteria;;;Actinobacteria;;Actinobacteria_c;;Propionibacteriales;;Nocardioidaceae;;Nocardioides;Nocardioides_uc	Nocardioides_uc	0.26455	0	0.2331	0.32442	0.95569	0	0.46922	0.55287	0.32275	0	0.31584	0.07502	0.46189	0.0873	0	0	0	0	0.08116	0.86957	0.17346	0.19026	6.50377	3.26547	15.1463
Bacteria;;;Proteobacteria;;Gammaproteobacteria;;Pseudomonadales;;Pseudomonadaceae;;Pseudomonas;Pseudomonas rhodesiae	Pseudomonas rhodesiae	0.1924	0.10929	0	0.07724	0.08688	0	0.34125	0.08063	0	0	0.14577	0	1.12174	0	0	0	79.923	0	0.02705	0	0	0.01359	0.02284	0	82.1416
Bacteria;;;Firmicutes;;Bacilli;;Bacillales;;Bacillaceae;;Bacillus;Bacillus infantis	Bacillus infantis	0	0	0	0	0	31.5545	0	0.01152	0	0	0.0243	0	0	0.13095	0	0	0	0	0	0	0	0	0	0	31.7213
Bacteria;;;Firmicutes;;Bacilli;;Bacillales;;Bacillaceae;;Bacillus_g6;Bacillus hunanensis	Bacillus hunanensis	0.02405	0	0	0	0	30.0375	0.17062	0.06911	0	0	0.04859	0.0125	0	0	0	0	0	0	0	0	0	0	0	0	30.3623
Bacteria;;;Bacteroidetes;;Flavobacteria;;Flavobacteriales;;Flavobacteriaceae;;Flavobacterium;Flavobacterium_uc	Flavobacterium_uc	0.6734	0.10929	0.34965	0.16994	1.21633	0	0.65406	0.09214	0	0	0.5102	0.06252	18.5087	1.04758	0	0	0	0	0.04058	0	2.77537	5.75525	0.21009	0.062	32.2371
Bacteria;;;Proteobacteria;;Alphaproteobacteria;;Rhizobiales;;Methylobacteriaceae;;Methylobacterium;Methylobacterium aquaticum	Methylobacterium aquaticum	3.2708	0	7.22611	5.22169	0.52129	0	3.59733	1.34762	3.60409	0	0.31584	0.05001	0.29693	0.48014	0.00802	0	0	0	0.02705	0.34783	0	0.06115	0.64855	2.68678	29.7112
Bacteria;;;Actinobacteria;;Actinobacteria_c;;Micrococcales;;Micrococcaceae;;Arthrobacter;Arthrobacter oryzae	Arthrobacter oryzae	0.1443	0.43716	0.11655	0.27808	0.4344	0	0.3057	0.23036	0.26896	0	0.31584	0.12503	0.26394	0.13095	0	0	0	0	0.08116	0.17391	0.34692	0.22423	4.58095	3.89584	12.3543
Bacteria;;;Firmicutes;;Bacilli;;Bacillales;;Planococcaceae;;Lysinibacillus;Lysinibacillus macroides	Lysinibacillus macroides	0	0	0	0	0	23.1126	0.04977	0	0.05379	0	0	0	0	0	0	0	0	0	0	0	0	0	0	0	23.2162
Bacteria;;;Actinobacteria;;Actinobacteria_c;;Micrococcales;;Micrococcaceae;;Arthrobacter;Arthrobacter rhombi	Arthrobacter rhombi	0	0	0	0.07724	0	0	0.01422	0.03455	0	0	0.21866	0.05001	0.03299	0.48014	0	0	0	0	0.44637	0.17391	8.41284	5.40192	0.42932	0.37202	16.1442
Bacteria;;;Bacteroidetes;;Flavobacteria;;Flavobacteriales;;Flavobacteriaceae;;Flavobacterium;Flavobacterium araucananum	Flavobacterium araucananum	0.02405	0	0	0	0	0	0	0	0	0	0	0	29.7262	0	0	0	0	0	0	0	0	0	0	0	29.7502
Bacteria;;;Firmicutes;;Bacilli;;Bacillales;;Planococcaceae;;Sporosarcina;Sporosarcina globispora	Sporosarcina globispora	0.07215	0	0	0	0	0	0.08531	0.42617	0	0	0.24295	0.11253	0.06598	0.04365	4.7619	2.93406	1.25181	1.0989	0	0.17391	0.17346	0.31256	0.00457	0	11.7599
Bacteria;;;Actinobacteria;;Actinobacteria_c;;Micrococcales;;Micrococcaceae;;Arthrobacter;Arthrobacter_uc	Arthrobacter_uc	0.02405	0	0.11655	0.0618	0	0	0.07109	0.05759	0	0	0.12148	0.02501	0.06598	0.52379	0	0.03025	0	0	0.06763	0	5.81093	4.8991	0.09135	0.07234	12.0389
Bacteria;;;Actinobacteria;;Actinobacteria_c;;Micrococcales;;Microbacteriaceae;;Plantibacter;Plantibacter flavus	Plantibacter flavus	0	0	0.11655	0	0	0.01785	0.12797	0.18429	0.05379	0	0.0243	0	0.09898	35.574	0	0	0.04815	0	0.02705	0.69565	0	0	0	0	36.9686
Bacteria;;;Proteobacteria;;Betaproteobacteria;;Burkholderiales;;Oxalobacteraceae;;Massilia;Massilia timonae	Massilia timonae	1.1544	0.10929	1.6317	1.45219	0.34752	0	2.13991	0.32251	1.34481	0	1.91934	0.21255	0.03299	2.35705	0	0	0	0	0.97389	0.69565	0.08673	0.09513	0.12332	0.51669	15.5157
Bacteria;;;Proteobacteria;;Betaproteobacteria;;Burkholderiales;;Oxalobacteraceae;;Massilia;Massilia aerilata	Massilia aerilata	1.80375	0.54645	1.28205	1.85385	0.4344	0.01785	1.69913	0.3801	1.45239	0	1.14189	0.62516	0.23095	1.78961	0	0	0	0	0.29758	3.65217	0	0.10872	0.16442	0.72336	18.2038
Bacteria;;;Firmicutes;;Bacilli;;Bacillales;;Paenibacillaceae;;Paenibacillus;Paenibacillus xylanexedens	Paenibacillus xylanexedens	0.12025	0	0	0	0	0	0.12086	0.01152	0	0	0.63168	0.17504	0.06598	0.13095	0.1924	18.7538	0	0	0	0	0	0.01359	0	0	20.216
Bacteria;;;Proteobacteria;;Betaproteobacteria;;Burkholderiales;;Comamonadaceae;;Variovorax;Variovorax boronicumulans	Variovorax boronicumulans	0	0	0	0	0	0	0.03555	0.01152	0.05379	0	0.19436	0.02501	0	0	5.37117	0	0	0	0	0	0	0	0.00457	0	5.69597
Bacteria;;;Bacteroidetes;;Sphingobacteria;;Sphingobacteriales;;Sphingobacteriaceae;;Pedobacter;Pedobacter_uc	Pedobacter_uc	0.07215	0	0	0.0309	0	0	0.16351	0.06911	0	0	0.09718	0.06252	0	0.1746	0	0.0605	0	0.04579	0	0	1.21422	4.0973	0.06394	0.031	6.18272
Bacteria;;;Proteobacteria;;Gammaproteobacteria;;Enterobacteriales;;Enterobacteriaceae;;Pantoea;Pantoea agglomerans	Pantoea agglomerans	0.07215	6.3388	0	0	0	0	0.12086	0	0	0	0.0243	6.57664	0.23095	0.0873	0	0	0.04815	0	0	0	0	0	0	0	13.4992
Bacteria;;;Actinobacteria;;Actinobacteria_c;;Propionibacteriales;;Nocardioidaceae;;Nocardioides;Nocardioides ganghwensis	Nocardioides ganghwensis	0.16835	0	0.11655	0.0618	0.4344	0	0.49054	0.28795	0.16138	0	0	0	0.03299	0	0	0	0	0	0.05411	0.17391	0	0.02038	1.37931	1.71541	5.09708
Bacteria;;;Proteobacteria;;Gammaproteobacteria;;Pseudomonadales;;Pseudomonadaceae;;Pseudomonas;Pseudomonas rhizosphaerae	Pseudomonas rhizosphaerae	0.1443	0	0	0	0	0	0.43367	0	0	0	0.14577	0	0.06598	0.21825	4.00032	0	0	0	0	0	0	0.00679	0	0	5.01508
Bacteria;;;Firmicutes;;Bacilli;;Bacillales;;Paenibacillaceae;;Paenibacillus;Paenibacillus amylolyticus	Paenibacillus amylolyticus	0	0.54645	0	0	0	0	0.07109	0.11518	0	0	0.41302	0.27507	0	0	0.16033	14.8518	0	0	0.01353	0	0	0.01359	0.00457	0	16.4646
Bacteria;;;Proteobacteria;;Betaproteobacteria;;Burkholderiales;;Oxalobacteraceae;;Massilia;Massilia yuzhufengensis	Massilia yuzhufengensis	1.17845	0	0.4662	1.14321	0.34752	0	0.93132	0.28795	2.0979	0	1.11759	0.42511	0.23095	0.74203	0.00802	0	0	0	0.257	1.04348	0	0.08154	0.13245	0.44435	10.9351
Bacteria;;;Firmicutes;;Bacilli;;Bacillales;;Bacillaceae;;Bacillus;Bacillus safensis	Bacillus safensis	0	0	0	0	0	0.32126	0.67539	4.9067	0	0	0	0	0	0	0	0	0	0	0	0	0	0	0	0	5.90335
Bacteria;;;Actinobacteria;;Actinobacteria_c;;Micrococcales;;Micrococcaceae;;Arthrobacter;Arthrobacter antarcticus	Arthrobacter antarcticus	0	0	0	0.04635	0.08688	0	0	0.03455	0	0	0.07289	0.03751	0	0.1746	0	0	0	0	0	0	2.8621	3.24115	0.01827	0.07234	6.64664
Bacteria;;;Firmicutes;;Bacilli;;Bacillales;;Planococcaceae;;Sporosarcina;Sporosarcina koreensis	Sporosarcina koreensis	0	0	0	0	0	0	0.05687	0.02304	0	0	0.21866	0.20005	0.03299	0	0.03207	8.13672	0	0	0.48695	0.52174	1.90807	0.95808	0.00457	0.02067	12.6005
Bacteria;;;Firmicutes;;Bacilli;;Bacillales;;Planococcaceae;;Sporosarcina;Sporosarcina_uc	Sporosarcina_uc	0	0.10929	0	0	0	0	0.09242	0.02304	0.10758	0	0.04859	0.8002	0.06598	0.13095	2.10037	1.84513	0	0.13736	0.21642	0.69565	0.34692	0.45526	0	0	7.17516
Bacteria;;;Proteobacteria;;Gammaproteobacteria;;Pseudomonadales;;Moraxellaceae;;Psychrobacter;Psychrobacter frigidicola	Psychrobacter frigidicola	0.02405	0	0	0	0	0	0.04266	0.10366	0	0	0.38873	0.56264	0.16496	0.04365	0	11.1313	0	0	0	0	0.08673	0.17667	0.00457	0.01033	12.7399
Bacteria;;;Bacteroidetes;;Sphingobacteria;;Sphingobacteriales;;Sphingobacteriaceae;;Sphingobacteriaceae_uc;Sphingobacteriaceae_uc_s	Sphingobacteriaceae_uc_s	0.88985	0	0	0.10814	0	0	0.05687	0.08063	0	0	1.26336	0.3876	0.06598	0.30554	0	0.03025	0	0	0.05411	0	2.60191	1.82102	0.01827	0.031	7.71453
Bacteria;;;Actinobacteria;;Actinobacteria_c;;Micrococcales;;Microbacteriaceae;;Microbacterium;Microbacterium lacus	Microbacterium lacus	0.02405	0	0	0	0	0	0.35547	0.56439	0	0	0	0.06252	0	0.04365	0	0	0	0	0	0	0	0.09513	1.27426	0.63036	3.04983
Bacteria;;;Firmicutes;;Bacilli;;Bacillales;;Planococcaceae;;Sporosarcina;Sporosarcina aquimarina	Sporosarcina aquimarina	0	0	0	0	0	0	0.02133	0.03455	0	0	0.07289	0.02501	0	0.04365	1.29068	1.39141	0	0	0.87921	0.86957	0.17346	1.0532	0.0137	0.04134	5.91
Bacteria;;;Actinobacteria;;Actinobacteria_c;;Propionibacteriales;;Propionibacteriaceae;;Propionibacterium;Propionibacterium acnes	Propionibacterium acnes	0.84175	0.21858	1.04895	0.24718	0.34752	0	1.11617	0.33402	0.53792	0	1.53061	0.22506	0.82481	0.52379	0	0	0	0	0.24347	0.86957	0	0.12231	0.03654	0.21701	9.28526
Bacteria;;;Actinobacteria;;Actinobacteria_c;;Micrococcales;;Intrasporangiaceae;;Knoellia;Knoellia locipacati	Knoellia locipacati	0.0481	0	0.11655	0	0	0	0.12797	0.04607	0	0	0	0.0125	0	0	0	0	0	0	0.05411	0	0.34692	0.06795	1.27883	1.28139	3.38039
Bacteria;;;Proteobacteria;;Betaproteobacteria;;Burkholderiales;;Alcaligenaceae;;Achromobacter;Achromobacter pulmonis	Achromobacter pulmonis	0	0	0	0	0	0	0	0	0	0	0.46161	0	0	0.04365	0	11.9782	0	0	0	0	0	0.05436	0	0	12.5378
Bacteria;;;Actinobacteria;;Actinobacteria_c;;Corynebacteriales;;Nocardiaceae;;Rhodococcus;Rhodococcus qingshengii group	Rhodococcus qingshengii group	0.3848	0	0	0.09269	0.17376	0	0.04977	0.17277	0.26896	0	0.07289	0.03751	0.03299	0.13095	0.18438	0.18149	0.04815	0	0.18937	0.17391	0	0.23782	0.94542	0.7027	4.08033
Bacteria;;;Proteobacteria;;Betaproteobacteria;;Burkholderiales;;Oxalobacteraceae;;Herbaspirillum;AM697189_s	AM697189_s	0.2886	0	0	0.07724	0.52129	0	0.95265	0.43769	0.21517	0	0.14577	0.08752	0.23095	0.04365	0	0	0	0	0.13526	0	0	0.03397	0.58004	0.37202	4.12182
Bacteria;;;Firmicutes;;Clostridia;;Clostridiales;;Lachnospiraceae;;Blautia;DQ057463_s	DQ057463_s	0.0481	0	0	0	0	0	0.04977	0	0	0	0	0	0	0	0	0	0	0	4.49073	3.47826	0	0	0.07764	0.05167	8.19617
Bacteria;;;Bacteroidetes;;Bacteroidia;;Bacteroidales;;Bacteroidales_uc;;Bacteroidales_uc_g;Bacteroidales_uc_s	Bacteroidales_uc_s	0	0	0	0	0	0	0	0	0	0	0.0243	0	0	0	0	0	0	0	4.15258	0.69565	0	0.00679	0.21923	0.11367	5.21222
Bacteria;;;Firmicutes;;Bacilli;;Bacillales;;Alicyclobacillaceae;;EF016847_g;EF016847_s	EF016847_s	0.36075	0.10929	0.34965	0.40167	0	0	0.80336	0.69109	0.37655	0	0.75316	0.25006	0.19795	0.21825	0	0	0	0	0.13526	0.17391	0	0.06115	0.11418	0.29968	5.29596
Bacteria;;;Firmicutes;;Bacilli;;Bacillales;;Bacillaceae;;Bacillus_g6;Bacillus oshimensis	Bacillus oshimensis	0	0	0	0	0	6.38943	0.01422	0	0	0	0	0	0	0	0	0	0	0	0	0	0	0	0	0	6.40365
Bacteria;;;Bacteroidetes;;Cytophagia;;Cytophagales;;Hymenobacter_f;;Hymenobacter;Hymenobacter_uc	Hymenobacter_uc	0.1924	0	0	0.16994	0.78193	0	0.92421	1.4628	0.10758	0	0.21866	0.10003	0.4289	0.0873	0	0	0	0.04579	0.05411	0	0	0.00679	0.08221	0.062	4.72465
Bacteria;;;Firmicutes;;Clostridia;;Clostridiales;;Lachnospiraceae;;Ruminococcus_g4;EF025265_s	EF025265_s	0	0	0	0	0	0	0.07109	0	0	0	0	0	0	0	0	0	0	0	3.855	1.73913	0	0	0.15072	0.10334	5.91928
Bacteria;;;Actinobacteria;;Actinobacteria_c;;Micrococcales;;Microbacteriaceae;;Salinibacterium;Salinibacterium xinjiangense	Salinibacterium xinjiangense	0.31265	0.10929	0	0.26263	0	0	0.56875	0.46072	0	0	0.82604	0.05001	0.09898	0.26189	0.03207	0	0.04815	0.77839	0	0	0.08673	0.03397	0.36538	0.36168	4.65733
Bacteria;;;Proteobacteria;;Gammaproteobacteria;;Enterobacteriales;;Enterobacteriaceae;;Enterobacter;Enterobacter cowanii	Enterobacter cowanii	0.12025	0	0.11655	0.0618	0	0	1.45031	0	0	19.685	0.5345	0.32508	0.19795	0.26189	0.00802	0.03025	0	0.13736	0.02705	0	0	0.00679	0.0137	0.01033	22.9869
Bacteria;;;Proteobacteria;;Betaproteobacteria;;Burkholderiales;;Comamonadaceae;;Diaphorobacter;Diaphorobacter nitroreducens	Diaphorobacter nitroreducens	0.31265	0.32787	0	0.6025	0.08688	0	0.60429	0.61046	0.26896	0	0.5102	0.08752	0.13197	0.82933	0	0.03025	0	0	0.47342	0.69565	0	0.04077	0.02284	0.24801	5.88357
Bacteria;;;Actinobacteria;;Actinobacteria_c;;Micrococcales;;Microbacteriaceae;;Microbacterium;Microbacterium esteraromaticum	Microbacterium esteraromaticum	0	0	0	0	0	0	0.00711	0	0	0	0.09718	0.07502	0	0.04365	0	0.0605	0	0	0.02705	0.86957	1.12749	1.25025	0.37908	0.23768	4.17458
Bacteria;;;Proteobacteria;;Betaproteobacteria;;Burkholderiales;;Alcaligenaceae;;GQ249353_g;GQ249353_s	GQ249353_s	0	0	0	0	0	0	0	0	0	0	0.04859	0	0	0.04365	2.51724	0	0	0	0	0	0	0.03397	0	0	2.64345
Bacteria;;;Actinobacteria;;Actinobacteria_c;;Micrococcales;;Microbacteriaceae;;Frigoribacterium;Frigoribacterium faeni	Frigoribacterium faeni	0	0	0	0.01545	0	0	0	0.18429	0.59172	0	0.24295	0.05001	0	10.2139	0	0	0	0	0	0	0.17346	0.08833	0.06851	0.093	11.7216
Bacteria;;;Actinobacteria;;Actinobacteria_c;;Micrococcales;;Microbacteriaceae;;Curtobacterium;Flavobacterium oceanosedimentum	Flavobacterium oceanosedimentum	0.0481	0	0	0.01545	0	0	0.19195	0.89841	0	0	0.0243	0.02501	0.06598	0	0	0	0	0.13736	0	0	0	0.01359	0.85864	0.093	2.37179
Bacteria;;;Proteobacteria;;Alphaproteobacteria;;Sphingomonadales;;Sphingomonadaceae;;Sphingomonas;Sphingomonas_uc	Sphingomonas_uc	0.84175	0	0.6993	0.43257	0	0	0.44789	0.69109	0.96826	0	0.14577	0.08752	0.39591	0.26189	0	0	0	0.04579	0.02705	0.34783	0	0.01359	0.19182	0.24801	5.84604
Bacteria;;;Proteobacteria;;Betaproteobacteria;;Burkholderiales;;Oxalobacteraceae;;Massilia;Massilia brevitalea	Massilia brevitalea	0.12025	0.21858	0.11655	0.26263	0.26064	0	0.55453	0.58742	0	0	0.12148	0.11253	0.29693	0.43649	0	0	0	0	0.08116	0.34783	0	0.02718	0.29687	0.18601	4.02708
Bacteria;;;Proteobacteria;;Gammaproteobacteria;;Enterobacteriales;;Enterobacteriaceae;;Erwinia;Erwinia billingiae	Erwinia billingiae	0.07215	0	0	0.15449	0.08688	0	0.12797	0	0	0	0.0243	0.0125	0.4289	0.0873	0	0	11.1218	0	0.02705	0	0	0	0.00457	0.01033	12.1583
Bacteria;;;Actinobacteria;;Actinobacteria_c;;Frankiales;;Nakamurellaceae;;Nakamurella;JF417732_s	JF417732_s	0.0962	0.10929	0.4662	0.07724	0.08688	0	0.36969	0.19581	0.75309	0	0.60739	0.11253	0.23095	0.04365	0	0	0	0	0	0.17391	0	0.07474	0.4887	0.23768	4.12395
Bacteria;;;Actinobacteria;;Actinobacteria_c;;Propionibacteriales;;Propionibacteriaceae;;Friedmanniella;Friedmanniella spumicola	Friedmanniella spumicola	0.8658	0	0.34965	0.12359	0.60817	0	0.16351	0.35706	0.43034	0	0.34014	0.03751	0.03299	0.0873	0	0	0	0.13736	0.01353	0	0	0.01359	0.41105	0.32035	4.29194
Bacteria;;;Gemmatimonadetes;;HQ190275_c;;HQ190275_o;;HQ190275_f;;HQ190275_f_uc;HQ190275_f_uc_s	HQ190275_f_uc_s	0	0	0	0.0618	0	0	0	0.03455	0.16138	0	0	0.0125	0	0	0	0	0	0	0	0	0	0	0.92259	0.51669	1.70951
Bacteria;;;Actinobacteria;;Actinobacteria_c;;Corynebacteriales;;Nocardiaceae;;Tomitella;Tomitella biformata	Tomitella biformata	0	0	0	0	0	0	0.05687	0.03455	0	0	0	1.13778	0	0.21825	0	0	0	0	0.257	0.34783	2.42845	0.71346	0.00457	0	5.19876
Bacteria;;;Proteobacteria;;Gammaproteobacteria;;Enterobacteriales;;Enterobacteriaceae;;Pantoea;Pantoea ananatis	Pantoea ananatis	0.07215	2.29508	0	0	0	0	0.10664	0.01152	0	0	0.04859	2.62566	0.13197	0	0	0	0	0	0	0	0	0	0	0	5.29161
Bacteria;;;Proteobacteria;;Gammaproteobacteria;;Pseudomonadales;;Moraxellaceae;;Psychrobacter;Psychrobacter faecalis	Psychrobacter faecalis	0	0	0	0	0	0	0.17062	0.03455	0	0	0.07289	0	0.09898	0	1.71557	0	0	0	0	0	0.17346	0.04077	0	0	2.30684
Bacteria;;;Proteobacteria;;Alphaproteobacteria;;Rhizobiales;;Devosia_f;;Devosia;Devosia limi	Devosia limi	0	0	0	0	0	0	0.17062	0.11518	0	0	0.04859	0.0125	0	0.26189	0	0.03025	0	0	0.05411	0	0.8673	0.65231	0.21466	0.55802	2.98543
Bacteria;;;Actinobacteria;;Actinobacteria_c;;Micrococcales;;Microbacteriaceae;;Mycetocola;Mycetocola manganoxydans	Mycetocola manganoxydans	0.0481	0.10929	0	0.01545	0.08688	0	0.00711	0.03455	0	0	0.07289	0.06252	0.19795	0.04365	0	0.03025	0	0	0.09468	0.52174	0.95403	0.61154	0.35625	0.40302	3.6499
Bacteria;;;Proteobacteria;;Gammaproteobacteria;;Pseudomonadales;;Pseudomonadaceae;;Pseudomonas;Pseudomonas deceptionensis	Pseudomonas deceptionensis	0.6253	0	0.11655	0.01545	1.3901	0	0.56164	0.27643	0	0	1.21477	0.26257	0.19795	0	0	0	0	0	0.27053	1.04348	0	0.01359	0	0	5.98836
Bacteria;;;Bacteroidetes;;Sphingobacteria;;Sphingobacteriales;;Sphingobacteriaceae;;Pedobacter;Pedobacter nyackensis	Pedobacter nyackensis	0	0	0	0.04635	0	0	0.00711	0.05759	0	0	0	0	0	0	0	0.0605	0	0	0	0	1.30095	1.51525	0	0	2.98775
Bacteria;;;Proteobacteria;;Gammaproteobacteria;;Enterobacteriales;;Enterobacteriaceae;;Pantoea;Pantoea brenneri	Pantoea brenneri	0	3.27869	0	0.01545	0	0	0.06398	0.01152	0	0	0	2.58815	0	0	0	0	0	0	0	0	0	0	0	0	5.95779
Bacteria;;;Firmicutes;;Clostridia;;Clostridiales;;Veillonellaceae;;Megamonas;Megamonas_uc	Megamonas_uc	0	0	0	0	0	0	0.02133	0	0	0	0	0	0	0	0	0	0	0	2.86758	1.73913	0	0	0.08221	0.031	4.74125
Bacteria;;;Proteobacteria;;Betaproteobacteria;;Burkholderiales;;Oxalobacteraceae;;Massilia;Massilia_uc	Massilia_uc	0.2405	0	0.11655	0.29353	0.69505	0	0.46211	0.61046	0.43034	0	0.19436	0.13753	0.16496	0.21825	0	0	0	0.04579	0.16232	0.52174	0.08673	0	0.08678	0.16534	4.63234
Bacteria;;;Firmicutes;;Clostridia;;Clostridiales;;Veillonellaceae;;Megamonas;Megamonas hypermegale	Megamonas hypermegale	0	0	0	0.0618	0	0	0	0	0	0	0	0	0	0	0	0	0	0	2.34005	1.56522	0	0.00679	0.17812	0.19634	4.34832
Bacteria;;;Firmicutes;;Bacilli;;Bacillales;;Bacillaceae;;Bacillus;Bacillus aerophilus	Bacillus aerophilus	0	0	0	0	0	0.12493	0.17062	2.37273	0	0	0	0.0125	0	0	0	0	0	0	0	0	0	0	0	0.05167	2.73245
Bacteria;;;Proteobacteria;;Alphaproteobacteria;;Rhodospirillales;;Rhodospirillaceae;;Skermanella;Skermanella aerolata	Skermanella aerolata	0.07215	0	0	0	0.08688	0	0.19195	0.13822	0	0	0	0.03751	0.19795	0	0	0	0	0	0	0.17391	0	0.02718	0.5298	0.69236	2.14791
Bacteria;;;Firmicutes;;Bacilli;;Bacillales;;Listeriaceae;;Brochothrix;Brochothrix thermosphacta	Brochothrix thermosphacta	0.12025	0	1.28205	0.07724	0.78193	0	0.12086	1.48583	0	0	0.58309	0.0125	0.13197	0.0873	0.01603	0	0	0	0.02705	0	0.08673	0.14269	0.00457	0.031	4.99109
Bacteria;;;Actinobacteria;;Actinobacteria_c;;Micrococcales;;Micrococcaceae;;Arthrobacter;Arthrobacter stackebrandtii	Arthrobacter stackebrandtii	0	0	0	0	0	0	0	0	0	0	0	0	0	0.0873	0	0.0605	0	0	0	0	1.56114	1.44051	0	0	3.14945
Bacteria;;;Actinobacteria;;Actinobacteria_c;;Micrococcales;;Micrococcaceae;;Arthrobacter;Arthrobacter alpinus	Arthrobacter alpinus	0.12025	0	0	0.12359	0.08688	0	0.02844	0.32251	0	0	0.09718	0	0.06598	0.21825	0	0.03025	0.09629	0	0.05411	0	1.9948	0.97846	0	0	4.21699
Bacteria;;;Proteobacteria;;Alphaproteobacteria;;Rhizobiales;;Methylobacteriaceae;;Methylobacterium;Methylobacterium longum	Methylobacterium longum	0.481	0	0	0.27808	0.69505	0	0.36969	0.19581	0.05379	0	0.48591	0.11253	0.56087	0.0873	0	0	0	0	0.01353	0.17391	0	0	0.20096	0.21701	3.92544
Bacteria;;;Actinobacteria;;Actinobacteria_c;;Corynebacteriales;;Corynebacteriaceae;;Corynebacterium;Corynebacterium xerosis	Corynebacterium xerosis	0	0	0	0	0	0	0	0	0	0	0	0	0	0	0	0	0	0	2.93521	1.04348	0	0	0	0.04134	4.02003
Bacteria;;;Actinobacteria;;Actinobacteria_c;;Micrococcales;;Micrococcaceae;;Arthrobacter;Arthrobacter pascens	Arthrobacter pascens	0	0	0	0.0309	0.08688	0	0.08531	0.10366	0	0	0.09718	0.11253	0.06598	0.04365	0	0	0	0	0	0	0.78057	0.09513	0.52067	0.50636	2.52882
Bacteria;;;Proteobacteria;;Alphaproteobacteria;;Rhizobiales;;EU289441_f;;EU289441_g;EU289441_g_uc	EU289441_g_uc	0.8177	0	0.11655	0.38622	0.4344	0	0.23461	0.78323	0.37655	0	0.24295	0.17504	0.56087	0	0	0	0	0	0	0	0	0	0.03197	0	4.16009
Bacteria;;;Actinobacteria;;Actinobacteria_c;;Micrococcales;;Promicromonosporaceae;;Luteimicrobium;Luteimicrobium album	Luteimicrobium album	0	0	0	0	0	0	0.04977	0	0	0	0	0	0	0	0	0	0	0	0	0	0	0	0.95912	0	1.00889
Bacteria;;;Actinobacteria;;Actinobacteria_c;;Micrococcales;;Micrococcaceae;;Arthrobacter;Arthrobacter sulfonivorans	Arthrobacter sulfonivorans	0	0	0	0	0.26064	0	0.09953	0.05759	0	0	0	0.0125	0	0.21825	0	0	0	0	0.01353	0	0.17346	0.16987	0.60288	0.23768	1.84593
Bacteria;;;Actinobacteria;;Actinobacteria_c;;Micrococcales;;Microbacteriaceae;;Curtobacterium;Curtobacterium citreum	Curtobacterium citreum	0.1443	0	0	0.24718	0.17376	0	0.3768	0.23036	0	0	0.19436	0.02501	0.03299	0.26189	0	0	0	0	0	0	0	0.00679	0.39278	0.04134	2.12756
Bacteria;;;Firmicutes;;Clostridia;;Clostridiales;;Lachnospiraceae;;DQ071484_g;DQ071484_s	DQ071484_s	0	0	0	0	0	0	0	0	0	0	0	0	0	0	0	0	0	0	2.46179	0.34783	0	0	0.06851	0.02067	2.8988
Bacteria;;;Actinobacteria;;Actinobacteria_c;;Micrococcales;;Microbacteriaceae;;Microbacterium;Microbacterium phyllosphaerae	Microbacterium phyllosphaerae	0.2405	0	0	0	0	0	0	0.02304	0.21517	0	0.04859	0	0	0.04365	0	0.03025	0	0	0	0	0.43365	0.38051	0.32884	0.48569	2.22989
Bacteria;;;Bacteroidetes;;Flavobacteria;;Flavobacteriales;;Flavobacteriaceae;;Chryseobacterium;Chryseobacterium_uc	Chryseobacterium_uc	0	0	0	0	0.17376	0	0.12086	0	0.05379	0	0.0243	0	0.13197	0.21825	0	0	0	0	0.02705	0	0.17346	1.10756	0.00457	0	2.03557
Bacteria;;;Actinobacteria;;Actinobacteria_c;;Micrococcales;;Microbacteriaceae;;Microbacterium;Microbacterium murale	Microbacterium murale	0	0	0	0	0	0	0.02844	0	0	0	0.04859	0	0	0	0	0	0	0	0	0	0.26019	0.50961	0.33798	0.39268	1.57749
Bacteria;;;Firmicutes;;Bacilli;;Bacillales;;Bacillaceae;;Bacillus_g6;Bacillus lehensis	Bacillus lehensis	0.02405	0	0	0	0	3.44458	0	0	0	0	0	0	0	0	0	0	0	0	0	0	0	0	0	0	3.46863
Bacteria;;;Actinobacteria;;Actinobacteria_c;;Micrococcales;;Micrococcaceae;;Arthrobacter;Arthrobacter defluvii	Arthrobacter defluvii	0.02405	0	0	0.16994	0	0	0.10664	0.04607	0.05379	0	0.24295	0.15004	0.16496	0	0	0	0	0	0.02705	0.34783	0	0.07474	0.47499	0.15501	2.03806
Bacteria;;;Actinobacteria;;Actinobacteria_c;;Micrococcales;;Micrococcaceae;;Arthrobacter;Arthrobacter nicotinovorans	Arthrobacter nicotinovorans	0.02405	0	0	0	0	0	0.02133	0	0.16138	0	0.0243	0.03751	0	0.04365	0.60927	0	0	0	0	0	0.34692	0.11551	0.34254	0.08267	1.80913
Bacteria;;;Actinobacteria;;Actinobacteria_c;;Micrococcales;;Microbacteriaceae;;Microbacterium;Microbacterium foliorum	Microbacterium foliorum	0.16835	0.10929	0	0	0	0	0.02844	0.27643	0	0	0.48591	0.10003	0.03299	0	0.00802	0	0	0	0.01353	0	0	0.15628	0.39278	0.13434	1.90639
Bacteria;;;Actinobacteria;;Actinobacteria_c;;Micrococcales;;Dermabacteraceae;;Brachybacterium;Brachybacterium tyrofermentans	Brachybacterium tyrofermentans	0	0	0	0	0	0	0	0.01152	0	0	0	0	0	0.04365	0.00802	0.0605	0	0	0	0	0.34692	1.20949	0.00457	0.01033	1.695
Bacteria;;;Proteobacteria;;Gammaproteobacteria;;Enterobacteriales;;Enterobacteriaceae;;Escherichia;Escherichia coli group	Escherichia coli group	0.16835	0	0.11655	0.15449	0.52129	0	0.31992	1.16333	0	0	0.14577	0.0125	0.03299	0.04365	0	0	0	0	0.04058	0	0	0.01359	0.01827	0	2.75128
Bacteria;;;Bacteroidetes;;Flavobacteria;;Flavobacteriales;;Flavobacteriaceae;;Myroides;Myroides_uc	Myroides_uc	0.26455	0	0	0	3.12772	0	0.56875	0.02304	0	0	0.36443	0	0.92379	0	0.00802	0	0	0.3663	0	0	0	0.02038	0	0.04134	5.70832
Bacteria;;;Actinobacteria;;Actinobacteria_c;;Propionibacteriales;;Nocardioidaceae;;Nocardioides;Nocardioides alpinus	Nocardioides alpinus	0.2405	0	0	0	0	0	0.29859	0.34554	0.05379	0	0.0243	0	0.06598	0	0	0	0	0	0	0	0	0.01359	0.29687	0.35135	1.69051
Bacteria;;;Firmicutes;;Clostridia;;Clostridiales;;Veillonellaceae;;Veillonellaceae_uc;Veillonellaceae_uc_s	Veillonellaceae_uc_s	0	0	0	0	0	0	0.03555	0.02304	0	0	0.07289	0	0	0	0	0	0	0	1.77195	0	0	0.01359	0.18269	0.02067	2.12038
Bacteria;;;Actinobacteria;;Coriobacteriia;;Coriobacteriales;;Coriobacteriaceae;;Olsenella;DQ071473_s	DQ071473_s	0	0	0	0	0	0	0	0	0	0	0	0	0	0	0	0	0	0	1.93426	2.78261	0	0	0.07764	0.04134	4.83585
Bacteria;;;Firmicutes;;Bacilli;;Bacillales;;Bacillaceae;;Bacillus;Bacillus aryabhattai	Bacillus aryabhattai	0.12025	0	0	0.26263	0.26064	1.40996	0.09242	0.56439	0.10758	0	0.17007	0.0125	0.06598	0.04365	0	0	0	0	0	0	0	0	0	0	3.11007
Bacteria;;;Proteobacteria;;Betaproteobacteria;;Burkholderiales;;Oxalobacteraceae;;Janthinobacterium;Janthinobacterium agaricidamnosum	Janthinobacterium agaricidamnosum	0.02405	0	0.11655	0.23173	0.26064	0	0.44789	0.63349	0	0	0.26725	0.11253	0.16496	0.0873	0	0	0	0	0.02705	0.52174	0.08673	0	0.03654	0	3.01845
Bacteria;;;Proteobacteria;;Alphaproteobacteria;;Rhizobiales;;Rhizobiaceae;;Rhizobium;Rhizobium nepotum	Rhizobium nepotum	0.0962	0	0	0	0.34752	0	0.19195	0.11518	0	0	0.0243	0	0.03299	0.04365	0.94597	0	0	0	0	0	0	0	0.05481	0	1.85257
Bacteria;;;Firmicutes;;Clostridia;;Clostridiales;;Veillonellaceae;;Megamonas;Megamonas rupellensis	Megamonas rupellensis	0	0	0	0	0	0	0	0	0	0	0	0	0	0	0	0	0	0	2.06953	0	0	0	0.10505	0	2.17458
Bacteria;;;Actinobacteria;;Actinobacteria_c;;Propionibacteriales;;Propionibacteriaceae;;Microlunatus;Microlunatus aurantiacus	Microlunatus aurantiacus	0.0481	0	0	0	0.08688	0	0.13508	0.05759	0.05379	0	0.0243	0	0.09898	0.04365	0	0	0	0	0	0	0	0.1359	0.37908	0.41335	1.4767
Bacteria;;;Proteobacteria;;Betaproteobacteria;;Burkholderiales;;Oxalobacteraceae;;Massilia;Massilia jejuensis	Massilia jejuensis	0.02405	0	0	0.16994	0.34752	0	0.31992	0.27643	0	0	0.14577	0.20005	0.03299	0.0873	0	0	0	0	0.01353	0.52174	0	0.01359	0.22836	0.093	2.47419
Bacteria;;;Actinobacteria;;Actinobacteria_c;;Micrococcales;;Microbacteriaceae;;Microbacterium;Microbacterium lacticum	Microbacterium lacticum	0	0	0	0	0	0	0.13508	0.11518	0.05379	0	0.07289	0	0	0	0	0	0	0	0	0	0	0.06795	0.39278	0.44435	1.28202
Bacteria;;;Proteobacteria;;Alphaproteobacteria;;Rhizobiales;;Devosia_f;;Devosia;Devosia psychrophila	Devosia psychrophila	0.16835	0	0	0	0	0	0	0.02304	0.05379	0	0.17007	0.05001	0	0	0	0	0	0	0	0	0.08673	0.10192	0.36538	0.55802	1.57731
Bacteria;;;Bacteroidetes;;Flavobacteria;;Flavobacteriales;;Flavobacteriaceae;;Flavobacteriaceae_uc;Flavobacteriaceae_uc_s	Flavobacteriaceae_uc_s	0.0962	0	0	0.04635	0	0	0.01422	0.10366	0.10758	0	0.07289	0	0.09898	0.43649	0	0	0	0	0.13526	0	0.95403	0.57077	0.11418	0.04134	2.79195
Bacteria;;;Actinobacteria;;Actinobacteria_c;;Propionibacteriales;;Nocardioidaceae;;Aeromicrobium;Aeromicrobium fastidiosum	Aeromicrobium fastidiosum	0.02405	0	0	0.09269	0.34752	0	0.28437	0.49528	0	0	0.04859	0.0125	0	0.0873	0	0	0	0	0.01353	0	0.08673	0.20385	0.06851	0.24801	2.01293
Bacteria;;;Actinobacteria;;Thermoleophilia;;Solirubrobacterales;;Solirubrobacteraceae;;Solirubrobacter;Solirubrobacter_uc	Solirubrobacter_uc	0.07215	0	0	0.04635	0.34752	0	0.14219	0.23036	0.10758	0	0.29155	0	0.03299	0	0	0	0	0	0	0	0	0.04077	0.38365	0.14467	1.83978
Bacteria;;;Proteobacteria;;Betaproteobacteria;;Sterolibacterium_o;;Sterolibacterium_f;;Methyloversatilis;Methyloversatilis universalis	Methyloversatilis universalis	0.0481	0.10929	0.11655	0.12359	0.08688	0	0.71093	0.11518	0.05379	0	0.26725	0.02501	0.03299	0.56744	0	0	0	0	0.09468	0.52174	0	0.02718	0.00457	0.031	2.93617
Bacteria;;;Actinobacteria;;Actinobacteria_c;;Micrococcales;;Microbacteriaceae;;Microbacterium;Microbacterium maritypicum group	Microbacterium maritypicum group	0.1443	0	0	0	0.08688	0	0.09953	0.26492	0.32275	0	0.04859	0	0	0	0.08017	0.12099	0	0	0.04058	0	0.08673	0.1359	0.25577	0.21701	1.90412
Bacteria;;;Firmicutes;;Bacilli;;Bacillales;;Planococcaceae;;Psychrobacillus;Psychrobacillus psychrodurans	Psychrobacillus psychrodurans	0	0	0	0.04635	0	0	0.02844	0.02304	0	0	0.12148	0.02501	0.03299	0	0.10422	1.72414	0.86663	0	0.29758	0.17391	0	0.11551	0.04111	0.10334	3.70375
Bacteria;;;Actinobacteria;;Actinobacteria_c;;Micrococcales;;Micrococcaceae;;Arthrobacter;Arthrobacter humicola	Arthrobacter humicola	0.07215	0	0	0.23173	0.08688	0	0.13508	0.05759	0	0	0.26725	0.06252	0.03299	0.04365	0	0	0	0	0	0.17391	0.08673	0.1359	0.26033	0.22734	1.87405
Bacteria;;;Proteobacteria;;Betaproteobacteria;;Burkholderiales;;Oxalobacteraceae;;Janthinobacterium;Janthinobacterium lividum	Janthinobacterium lividum	0.1443	0	0.4662	0.07724	0.08688	0	0.58297	0.43769	0	0	0.21866	0.02501	0.16496	0	0	0	0	0	0	0	0	0	0.02284	0.02067	2.24742
Bacteria;;;Proteobacteria;;Alphaproteobacteria;;Sphingomonadales;;Erythrobacteraceae;;Altererythrobacter;EU276570_s	EU276570_s	0	0	0	0	0	0	0.04266	0.01152	0	0	0	0	0	0	0	0	0	0	0	0	0	0	0.60288	0.19634	0.8534
Bacteria;;;Actinobacteria;;Actinobacteria_c;;Propionibacteriales;;Nocardioidaceae;;Nocardioides;Nocardioides terrigena	Nocardioides terrigena	0.12025	0	0	0	0.69505	0	0.08531	0.20733	0	0	0	0	0.09898	0	0	0	0	0	0	0	0	0.02038	0.41562	0.17567	1.81859
Bacteria;;;Actinobacteria;;Actinobacteria_c;;Corynebacteriales;;Corynebacteriaceae;;Corynebacterium;Corynebacterium suicordis	Corynebacterium suicordis	0	0	0	0	0	0	0	0	0	0	0.07289	0	0	0	0	0	0	0	1.37968	0.34783	0.08673	0.00679	0.16899	0.10334	2.16625
Bacteria;;;Actinobacteria;;Actinobacteria_c;;Corynebacteriales;;Corynebacteriaceae;;Corynebacterium;Corynebacterium auriscanis	Corynebacterium auriscanis	0.02405	0	0	0	0	0	0	0	0	0	0	0	0	0	0	0	0	0	1.70431	1.21739	0	0	0.09591	0.01033	3.05199
Bacteria;;;Firmicutes;;Clostridia;;Clostridiales;;Ruminococcaceae;;Faecalibacterium;DQ342337_s	DQ342337_s	0	0	0	0	0	0	0.00711	0	0	0	0	0	0	0	0	0	0	0	1.83958	0	0	0.02038	0.05481	0.031	1.95288
Bacteria;;;Tenericutes;;Mollicutes;;AM275436_o;;AM275436_f;;EU381695_g;DQ456306_s	DQ456306_s	0	0	0	0	0	0	0	0	0	0	0.09718	0	0	0	0	0	0	0	1.89368	0	0	0.01359	0.04111	0	2.04556
Bacteria;;;Proteobacteria;;Gammaproteobacteria;;Pseudomonadales;;Pseudomonadaceae;;Pseudomonas;Pseudomonas graminis	Pseudomonas graminis	0.07215	0	0	0.0309	0	0	0.11375	0.1267	0	0	0	0.10003	0.09898	0	0.71348	0.48397	0.14444	0	0.02705	0.17391	0	0	0	0	2.08536
Bacteria;;;Firmicutes;;Bacilli;;Bacillales;;Planococcaceae;;Sporosarcina;Filibacter limicola	Filibacter limicola	0	0	0	0	0	0	0	0	0	0	0	0.08752	0	0.1746	0	0.09074	0	0	0.20289	0.34783	0.78057	0.73385	0	0.031	2.449
Bacteria;;;Firmicutes;;Bacilli;;Bacillales;;Planococcaceae;;Lysinibacillus;Lysinibacillus fusiformis	Lysinibacillus fusiformis	0.1924	0	0	0	0	0	0.70382	0.03455	0	10.2362	0.17007	0.07502	0.03299	0	0	0	0	0	0	0	0	0	0.00457	0	11.4496
Bacteria;;;Proteobacteria;;Alphaproteobacteria;;Rhizobiales;;Rhizobiaceae;;Rhizobium;Rhizobium huautlense	Rhizobium huautlense	0.21645	0	0	0	0	0	0	0.03455	0.10758	0	0.0243	0.0125	0.06598	0	0	0	0	0	0	0	0	0	0.52523	0.18601	1.1726
Bacteria;;;Proteobacteria;;Alphaproteobacteria;;Rhizobiales;;Phyllobacteriaceae;;Nitratireductor;Nitratireductor_uc	Nitratireductor_uc	0.69745	0	0	0	0	0	0	0.01152	0	0	0.58309	0.18755	0.03299	0.1746	0	0.0605	0	0	0	0	1.04076	0.4009	0.0137	0	3.20306
Bacteria;;;Proteobacteria;;Alphaproteobacteria;;Rhizobiales;;Methylobacteriaceae;;Methylobacterium;Methylobacterium radiotolerans	Methylobacterium radiotolerans	0.1924	0	0.11655	0	0	0	0.20617	0.72564	0.32275	0	0.14577	0.02501	0.03299	0	0	0	0	0.13736	0	0	0.17346	0	0.06851	0.13434	2.28095
Bacteria;;;Proteobacteria;;Alphaproteobacteria;;Rhizobiales;;Devosia_f;;Devosia;Devosia insulae	Devosia insulae	0.12025	0	0	0	0	0	0	0.04607	0.05379	0	0.04859	0	0	0.04365	0	0	0	0	0	0	0.08673	0.01359	0.53894	0.15501	1.10662
Bacteria;;;Bacteroidetes;;Sphingobacteria;;Sphingobacteriales;;Sphingobacteriaceae;;Pedobacter;Pedobacter heparinus	Pedobacter heparinus	0	0	0	0	0	0	0.02133	0	0	0	0	0.0125	0.06598	0.04365	0	0	0	0	0	0	0.60711	0.91051	0	0	1.66108
Bacteria;;;Actinobacteria;;Actinobacteria_c;;Micrococcales;;Microbacteriaceae;;Cryobacterium;Cryobacterium arcticum	Cryobacterium arcticum	0.36075	0	0	0.07724	0.52129	0	0.04977	0.09214	0	0	0.21866	0.02501	0	0.0873	0.41687	0	0	0	0	0	0.34692	0.01359	0.12788	0.08267	2.42009
Bacteria;;;Chloroflexi;;Thermomicrobia;;DQ129389_o;;DQ129389_f;;FJ478561_g;FJ478561_g_uc	FJ478561_g_uc	0.07215	0	0	0	0.08688	0	0	0.02304	0	0	0.04859	0	0	0	0	0	0	0	0.01353	0	0	0.01359	0.42932	0.44435	1.13145
Bacteria;;;Proteobacteria;;Gammaproteobacteria;;Pseudomonadales;;Moraxellaceae;;Acinetobacter;4P000668_s	4P000668_s	0.1443	0	0	0	4.08341	0	0.20617	0.03455	0	0	0.46161	0	0.72583	0.1746	0.00802	0	0	0.18315	0	0	0	0.01359	0.00913	0.07234	6.1167
Bacteria;;;Proteobacteria;;Alphaproteobacteria;;Rhizobiales;;Phyllobacteriaceae;;Pseudaminobacter;Pseudaminobacter defluvii	Pseudaminobacter defluvii	0.02405	0	0	0	0	0	0	0	0	0	0	0	0	0.1746	0	0	0	0	0.05411	0	0.78057	0.40769	0.16442	0.32035	1.92579
Bacteria;;;Proteobacteria;;Alphaproteobacteria;;Rhodospirillales;;Acetobacteraceae;;Paracraurococcus;AM696938_s	AM696938_s	0.26455	0	0	0.20083	0.17376	0	0.07109	0.35706	0.05379	0	0.09718	0	0.19795	0	0.00802	0	0	0	0	0	0	0.00679	0.24206	0.12401	1.79709
Bacteria;;;Proteobacteria;;Alphaproteobacteria;;Rhizobiales;;Methylobacteriaceae;;Methylobacterium;Methylobacterium gossipiicola	Methylobacterium gossipiicola	0.02405	0.43716	1.04895	0.20083	0.08688	0	0.09242	0.62198	0.21517	0	0	0.15004	0.09898	0	0	0	0	0	0.10821	0	0	0	0.07764	0.05167	3.21398
Bacteria;;;Proteobacteria;;Alphaproteobacteria;;Rhizobiales;;Prosthecomicrobium_f;;Kaistia;Kaistia defluvii	Kaistia defluvii	0.0962	0	0.11655	0.12359	0	0	0.00711	0.20733	0.05379	0	0	0	0	0.04365	0	0	0	0	0.05411	0.17391	0.08673	0.10192	0.31057	0.21701	1.59247
Bacteria;;;Actinobacteria;;Actinobacteria_c;;Corynebacteriales;;Corynebacteriaceae;;Corynebacterium;Corynebacterium falsenii	Corynebacterium falsenii	0.02405	0	0	0	0	0	0.04266	0	0	0	0	0	0	0	0	0	0	0	1.50142	0	0	0.00679	0.06851	0.062	1.70543
Bacteria;;;Bacteroidetes;;Bacteroidia;;Bacteroidales;;Prevotellaceae;;Prevotella;Prevotella_uc	Prevotella_uc	0	0	0	0	0	0	0.04266	0	0	0	0	0	0	0	0	0	0	0	1.74489	0	0	0	0.02284	0	1.81039
Bacteria;;;Actinobacteria;;Actinobacteria_c;;Micrococcales;;Micrococcaceae;;Arthrobacter;Arthrobacter psychrophenolicus	Arthrobacter psychrophenolicus	0	0	0	0	0	0	0	0	0	0	0.04859	0	0	0.0873	0	0	0	0	0.09468	0	1.30095	0.76782	0	0.01033	2.30967
Bacteria;;;Bacteroidetes;;Bacteroidia;;Bacteroidales;;Bacteroidaceae;;Bacteroides;Bacteroides coprocola	Bacteroides coprocola	0	0	0	0	0	0	0	0	0	0	0	0	0	0	0	0	0	0	1.8531	0	0	0	0	0	1.8531
Bacteria;;;Actinobacteria;;Actinobacteria_c;;Propionibacteriales;;Nocardioidaceae;;Nocardioides;Nocardioides iriomotensis	Nocardioides iriomotensis	0.1443	0	0	0.01545	0.4344	0	0.10664	0.04607	0.43034	0	0.04859	0	0.09898	0	0	0	0	0	0.01353	0	0.43365	0.00679	0.2512	0.31001	2.33995
Bacteria;;;Bacteroidetes;;Sphingobacteria;;Sphingobacteriales;;Sphingobacteriaceae;;Pedobacter;Pedobacter duraquae	Pedobacter duraquae	0.21645	0	0	0.35532	0.17376	0	0.12086	0.04607	0.32275	0	0.5102	0.0125	0.56087	0.26189	0	0	0	0	0	0.34783	0	0.12231	0.0137	0.07234	3.13685
Bacteria;;;Actinobacteria;;Actinobacteria_c;;Propionibacteriales;;Nocardioidaceae;;Marmoricola;Marmoricola aequoreus	Marmoricola aequoreus	0.16835	0.32787	0.4662	0.01545	0.08688	0	0.04977	0.10366	0.10758	0	0.14577	0.05001	0.03299	0	0	0	0	0.04579	0	0	0	0.11551	0.2649	0.13434	2.11507
Bacteria;;;Proteobacteria;;Alphaproteobacteria;;Rhodospirillales;;Rhodospirillaceae;;Reyranella;Reyranella massiliensis	Reyranella massiliensis	0	0	0	0.07724	0	0	0.08531	0.01152	0.16138	0	0.04859	0.02501	0	0	0	0	0	0	0	0	0	0	0.30144	0.42369	1.13418
Bacteria;;;Actinobacteria;;Coriobacteriia;;Coriobacteriales;;Coriobacteriaceae;;Coriobacteriaceae_uc;Coriobacteriaceae_uc_s	Coriobacteriaceae_uc_s	0	0	0	0	0	0	0	0	0	0	0	0	0	0	0	0	0	0	1.19032	2.95652	0	0	0.06394	0.12401	4.33479
Bacteria;;;Bacteroidetes;;Bacteroidia;;Bacteroidales;;Prevotellaceae;;Prevotellaceae_uc;Prevotellaceae_uc_s	Prevotellaceae_uc_s	0	0	0	0	0	0	0	0	0	0	0	0	0	0	0	0	0	0	1.16326	2.43478	0	0	0.11875	0.04134	3.75813
Bacteria;;;Actinobacteria;;Actinobacteria_c;;Micrococcales;;Microbacteriaceae;;Microbacterium;Microbacterium_uc	Microbacterium_uc	0.1924	0	0.11655	0.01545	0	0	0.06398	0.05759	0	0	0.17007	0.11253	0.03299	0	0	0	0	0	0.01353	0	0.34692	0.06115	0.28317	0.11367	1.58
Bacteria;;;Proteobacteria;;Betaproteobacteria;;Burkholderiales;;Alcaligenaceae;;Achromobacter;Achromobacter_uc	Achromobacter_uc	0	1.42077	0	0	0	0	0.04266	0	0	0	0.07289	1.11278	0.03299	0	0	0.45372	0	0	0	0	0	0	0	0	3.13581
Bacteria;;;Chloroflexi;;Thermomicrobia;;DQ129389_o;;DQ129389_f;;DQ129389_g;DQ129389_g_uc	DQ129389_g_uc	0.02405	0	0	0	0.08688	0	0.00711	0.06911	0.05379	0	0.09718	0.05001	0	0	0	0	0	0	0	0	0	0.00679	0.38822	0.23768	1.02082
Bacteria;;;Actinobacteria;;Actinobacteria_c;;Pseudonocardiales;;Pseudonocardiaceae;;Pseudonocardia;Pseudonocardia_uc	Pseudonocardia_uc	0.40885	0	0	0.07724	0.52129	0	0.31281	0.08063	0.05379	0	0.21866	0	0.36292	0	0	0	0	0	0.05411	0	0.17346	0	0.05481	0.08267	2.40124
Bacteria;;;Actinobacteria;;Actinobacteria_c;;Corynebacteriales;;Corynebacteriaceae;;Corynebacterium;Corynebacterium doosanense	Corynebacterium doosanense	0	0	0	0	0	0	0	0	0	0	0	0	0	0	0	0	0	0	1.13621	1.21739	0	0.03397	0.05937	0.17567	2.62261
Bacteria;;;Firmicutes;;Clostridia;;Clostridiales;;Ruminococcaceae;;GQ871723_g;GQ871723_g_uc	GQ871723_g_uc	0	0	0	0	0	0	0	0	0	0	0	0	0	0	0	0	0	0	1.50142	0.69565	0	0	0.04567	0.01033	2.25307
Bacteria;;;Firmicutes;;Bacilli;;Bacillales;;Planococcaceae;;Sporosarcina;Sporosarcina ureae	Sporosarcina ureae	0	0	0	0	0	0	0	0	0	0	0	0	0	0.04365	0	0	0	0	0.06763	0.17391	0.43365	0.77461	0	0	1.49345
Bacteria;;;Proteobacteria;;Betaproteobacteria;;Burkholderiales;;Oxalobacteraceae;;Massilia;Massilia niabensis	Massilia niabensis	0.1443	0	0.81585	0.04635	0.52129	0	0.23461	0.20733	0	0	0.17007	0.13753	0	0	0	0	0	0	0.01353	0	0	0.06795	0.08221	0.05167	2.49269
Bacteria;;;Actinobacteria;;Actinobacteria_c;;Frankiales;;Frankiaceae;;Jatrophihabitans;Jatrophihabitans_uc	Jatrophihabitans_uc	0.1443	0	0.2331	0.04635	0.60817	0	0.36969	0.2534	0.10758	0	0.14577	0	0.16496	0.30554	0	0	0	0.04579	0	0	0	0	0.03654	0.031	2.49219
Bacteria;;;Actinobacteria;;Actinobacteria_c;;Micrococcales;;Sanguibacteraceae;;Oerskovia;Oerskovia enterophila	Oerskovia enterophila	0	0	0	0	0	0	0.04977	0	0	0	0	0	0	0	0	0	0	0	0	0	0	0.09513	0.31057	0.36168	0.81715
Bacteria;;;Actinobacteria;;Actinobacteria_c;;Propionibacteriales;;Nocardioidaceae;;Marmoricola;Marmoricola bigeumensis	Marmoricola bigeumensis	0.16835	0	0	0	0.17376	0	0.3057	0.23036	0.32275	0	0	0	0	0	0	0	0	0	0.01353	0.17391	0	0.01359	0.15529	0.07234	1.62958
Bacteria;;;Actinobacteria;;Actinobacteria_c;;Propionibacteriales;;Nocardioidaceae;;Marmoricola;Marmoricola_uc	Marmoricola_uc	0.1443	0	0	0	0.26064	0	0.12086	0.20733	0	0	0.0243	0.03751	0.03299	0	0	0	0	0	0.02705	0	0	0.02038	0.16442	0.31001	1.34979
Bacteria;;;Actinobacteria;;Actinobacteria_c;;Micrococcales;;Intrasporangiaceae;;Phycicoccus;Phycicoccus bigeumensis	Phycicoccus bigeumensis	0	0	0	0	0	0	0	0.01152	0.26896	0	0.04859	0.03751	0	0.26189	0	0	0	0	0	0	0	0.09513	0.33341	0.16534	1.22235
Bacteria;;;Firmicutes;;Clostridia;;Clostridiales;;Lachnospiraceae;;AB626898_g;EF405506_s	EF405506_s	0	0	0	0	0	0	0.02844	0	0	0	0	0	0	0	0	0	0	0	1.23089	1.73913	0	0	0.06394	0.01033	3.07273
Bacteria;;;Proteobacteria;;Alphaproteobacteria;;Rhodospirillales;;Acetobacteraceae;;EU861940_g;EU861940_g_uc	EU861940_g_uc	0.0962	0	0.11655	0.10814	0.17376	0	0.22039	0.41465	0	0	0.12148	0.08752	0.32992	0.21825	0.00802	0	0	0.04579	0	0	0	0	0.04111	0.01033	1.99211
Bacteria;;;Actinobacteria;;Actinobacteria_c;;Micrococcales;;Microbacteriaceae;;Schumannella;Schumannella luteola	Schumannella luteola	0.0481	0	0	0.01545	0	0	0	0.03455	0	0	0.14577	0	0	0	0	0	0	0	0	0	0	0.00679	0.33798	0.32035	0.90899
Bacteria;;;Actinobacteria;;Actinobacteria_c;;Propionibacteriales;;Propionibacteriaceae;;Microlunatus;Microlunatus_uc	Microlunatus_uc	0.26455	0	0.11655	0	0	0	0.0782	0.24188	0	0	0.09718	0.10003	0.13197	0	0	0	0	0.09158	0.05411	0	0	0.02038	0.14158	0.17567	1.51368
Bacteria;;;Actinobacteria;;Thermoleophilia;;Solirubrobacterales;;AB630582_f;;AB630582_g;AB630582_g_uc	AB630582_g_uc	0.3848	0	0.2331	0.0618	0.69505	0	0.06398	0.04607	0.10758	0	0.21866	0.12503	0.09898	0	0	0	0	0	0.08116	0.17391	0	0	0.17356	0.04134	2.50502
Bacteria;;;Fusobacteria;;Fusobacteria_c;;Fusobacteriales;;Fusobacteriaceae;;Fusobacterium;Clostridium rectum	Clostridium rectum	0	0	0	0	0	0	0	0	0	0	0	0	0.39591	0	0	0	0	0	0.74395	0.17391	0	0	0.21009	0.02067	1.54453
Bacteria;;;Actinobacteria;;Coriobacteriia;;Coriobacteriales;;Coriobacteriaceae;;Collinsella;Collinsella_uc	Collinsella_uc	0	0	0	0	0	0	0	0	0	0	0	0	0	0	0	0	0	0	1.24442	1.56522	0	0	0.05481	0.031	2.89545
Bacteria;;;Actinobacteria;;Actinobacteria_c;;Micrococcales;;Intrasporangiaceae;;Terrabacter;Terrabacter tumescens	Terrabacter tumescens	0	0	0	0.04635	0.08688	0	0.03555	0	0.10758	0	0	0.06252	0	0.0873	0	0	0	0	0.01353	0.86957	0	0.04077	0.28774	0.22734	1.86513
Bacteria;;;Actinobacteria;;Actinobacteria_c;;Micrococcales;;Microbacteriaceae;;Leifsonia;Leifsonia kribbensis	Leifsonia kribbensis	0.02405	0	0	0	0	0	0	0.02304	0	0	0.14577	0.0125	0.03299	0.26189	0	0	0	0	0	0	0	0.00679	0.28317	0.35135	1.14155
Bacteria;;;Actinobacteria;;Actinobacteria_c;;Micrococcales;;Microbacteriaceae;;Leucobacter;Leucobacter komagatae	Leucobacter komagatae	0.481	0	0	0.0309	0.26064	0	0.13508	0	0	0	0.82604	0.42511	0.03299	0.04365	0	0	0	0	0	0	0	0	0	0	2.23541
Bacteria;;;Chloroflexi;;Thermomicrobia;;DQ129389_o;;DQ129389_f;;DQ129389_f_uc;DQ129389_f_uc_s	DQ129389_f_uc_s	0.1443	0	0	0	0	0	0.02133	0.03455	0	0	0.04859	0.0125	0	0	0	0	0	0	0.14879	0	0	0.1359	0.26033	0.11367	0.91996
Bacteria;;;Firmicutes;;Clostridia;;Clostridiales;;Ruminococcaceae;;EU381725_g;EU381725_g_uc	EU381725_g_uc	0	0	0	0	0	0	0	0	0	0	0	0	0	0	0	0	0	0	1.35263	0	0	0.01359	0.0274	0.05167	1.44529
Bacteria;;;Firmicutes;;Bacilli;;Bacillales;;Planococcaceae;;Sporosarcina;Sporosarcina newyorkensis	Sporosarcina newyorkensis	0	0	0	0	0	0	0	0	0	0	0	0.0125	0	0.13095	0	0	0	0	0.27053	0	0.52038	0.55718	0	0	1.49154
Bacteria;;;Proteobacteria;;Alphaproteobacteria;;Rhizobiales;;Rhizobiaceae;;Rhizobium;DQ114473_s	DQ114473_s	0.07215	0	0	0	0	0	0.32703	0.1267	0	1.9685	0	0.02501	0.06598	0	0.07215	0	0	0	0	0	0	0.01359	0.03654	0.23768	2.94533
Bacteria;;;Proteobacteria;;Gammaproteobacteria;;Pseudomonadales;;Moraxellaceae;;Psychrobacter;Psychrobacter fozii	Psychrobacter fozii	0.0962	0	0.2331	0	2.25891	0	0.31992	0.14974	0	0	0.12148	0	0.23095	0.13095	0.00802	0	0	0.04579	0	0	0	0.02718	0	0	3.62224
Bacteria;;;Proteobacteria;;Betaproteobacteria;;Burkholderiales;;Comamonadaceae;;Variovorax;Variovorax soli	Variovorax soli	0.16835	0	0	0.07724	0.60817	0	0.07109	0.10366	0.10758	0	0.26725	0.20005	0.06598	0.1746	0	0	0	0	0	0	0	0.04756	0.12788	0.02067	2.04008
Bacteria;;;Actinobacteria;;Actinobacteria_c;;Propionibacteriales;;Nocardioidaceae;;Aeromicrobium;Aeromicrobium flavum	Aeromicrobium flavum	0	0	0	0	0	0	0	0	0	0	0	0.0125	0	0	0	0	0	0	0.02705	0.17391	0.08673	0.10872	0.33341	0.15501	0.89733
Bacteria;;;Proteobacteria;;Alphaproteobacteria;;Rhizobiales;;Devosia_f;;Devosia;EU881088_s	EU881088_s	0.02405	0	0	0.0309	0	0	0.02844	0.02304	0	0	0.07289	0	0	0	0.0481	0	0	0	0	0	0	0.00679	0.30601	0.21701	0.75723
Bacteria;;;Proteobacteria;;Alphaproteobacteria;;Sphingomonadales;;Erythrobacteraceae;;Porphyrobacter;Porphyrobacter cryptus	Porphyrobacter cryptus	0	0	0	0	0	0	0	0	0	0	0	0	0	0	0	0	0	0	0	0	0	0	0.38822	0.20668	0.5949
Bacteria;;;Proteobacteria;;Alphaproteobacteria;;Rhizobiales;;DQ490355_f;;DQ490355_g;DQ490355_g_uc	DQ490355_g_uc	0.2405	0.10929	0	0.01545	0.4344	0	0.11375	0.43769	0.21517	0	0.0243	0.13753	0.19795	0.04365	0.00802	0	0	0	0.01353	0	0	0	0.03654	0	2.02777
Bacteria;;;Proteobacteria;;Alphaproteobacteria;;Rhizobiales;;Bradyrhizobiaceae;;Bradyrhizobium_g1;Bradyrhizobium jicamae	Bradyrhizobium jicamae	0	0.10929	0.2331	0.07724	0.4344	0	0.06398	0.19581	0	0	0.04859	0	0.09898	0.04365	0.01603	0	0	0	0.02705	0	0	0.01359	0.21466	0.062	1.63837
Bacteria;;;Proteobacteria;;Alphaproteobacteria;;Rhizobiales;;Rhizobiaceae;;Rhizobium;Rhizobium_uc	Rhizobium_uc	0.16835	0	0	0	0.08688	0	0.02844	0.03455	0	0	0.5102	0.23756	0.03299	0	0.00802	0	0	0.04579	0	0	0	0	0.10961	0.21701	1.4794
Bacteria;;;Actinobacteria;;Actinobacteria_c;;Micrococcales;;Micrococcaceae;;Arthrobacter;Arthrobacter livingstonensis	Arthrobacter livingstonensis	0	0	0	0	0	0	0	0	0	0	0	0	0	0.43649	0	0	0	0	0	0	0.17346	0.61833	0	0	1.22828
Bacteria;;;Proteobacteria;;Alphaproteobacteria;;Rhizobiales;;Rhizobiaceae;;Rhizobium;AB233494_s	AB233494_s	0.07215	0	0	0	0.17376	0	0.12797	0	0	0	0.07289	0.02501	0.16496	0	0	0	0	0	0	0	0	0.00679	0.19182	0.27901	1.11436
Bacteria;;;Bacteroidetes;;Sphingobacteria;;Sphingobacteriales;;Sphingobacteriaceae;;Pedobacter;Sphingobacterium antarcticum	Sphingobacterium antarcticum	0	0	0	0	0.08688	0	0.00711	0.02304	0	0	0	0	0	0	0	0	0	0	0	0	0.34692	0.64551	0	0	1.10946
Bacteria;;;Firmicutes;;Clostridia;;Clostridiales;;Lachnospiraceae;;Ruminococcus_g4;Ruminococcus_g4_uc	Ruminococcus_g4_uc	0	0	0	0	0	0	0	0	0	0	0	0	0	0	0	0	0	0	1.04153	0.17391	0	0	0.07308	0.08267	1.37119
Bacteria;;;Actinobacteria;;Actinobacteria_c;;Propionibacteriales;;Nocardioidaceae;;Aeromicrobium;Aeromicrobium tamlense	Aeromicrobium tamlense	0	0.10929	0	0	0	0	0	0.08063	0	0	0	0	0	0	0	0	0	0	0.01353	0	0	0.06795	0.26947	0.24801	0.78888
Bacteria;;;Proteobacteria;;Alphaproteobacteria;;Sphingomonadales;;Sphingomonadaceae;;Sphingomonas;Sphingomonas echinoides	Sphingomonas echinoides	0.0481	0	0.11655	0.07724	0	0	0.00711	0.03455	0.16138	0	0.48591	0	0	1.78961	0	0	0	0	0	0	0	0.10872	0.01827	0.05167	2.89911
Bacteria;;;Proteobacteria;;Alphaproteobacteria;;Rhizobiales;;Methylobacteriaceae;;Methylobacterium;Methylobacterium organophilum	Methylobacterium organophilum	0.6734	0	0.11655	0	0	0	0.02133	0.24188	0	0	0.0243	0	0.13197	0	0	0	0	0	0.01353	0	0	0.00679	0.13702	0.11367	1.48044
Bacteria;;;Actinobacteria;;Actinobacteria_c;;Micrococcales;;Brevibacteriaceae;;Brevibacterium;Brevibacterium epidermidis	Brevibacterium epidermidis	0	0	0	0	0	0	0.24883	0.63349	0	0	0	0.05001	0	0	0	0	0	0	0.01353	0	0	0	0.01827	0.01033	0.97446
Bacteria;;;Actinobacteria;;Actinobacteria_c;;Frankiales;;Geodermatophilaceae;;Blastococcus;4P002353_s	4P002353_s	0.0962	0	0	0.09269	0.26064	0	0.05687	0.10366	0.21517	0	0.17007	0.06252	0.03299	0.04365	0	0	0	0	0.05411	0	0	0.01359	0.10961	0.22734	1.53911
Bacteria;;;Proteobacteria;;Gammaproteobacteria;;Pseudomonadales;;Pseudomonadaceae;;Pseudomonas;Pseudomonas fragi	Pseudomonas fragi	0.2886	0	0	0	0.4344	0	0.15641	0.19581	0	0	0.55879	0.13753	0.03299	0	0	0	0	0	0	0.17391	0	0.03397	0	0	2.01241
Bacteria;;;Proteobacteria;;Betaproteobacteria;;Burkholderiales;;Alcaligenaceae;;Eiseniicola;Eiseniicola composti	Eiseniicola composti	0	0	0	0	0	0	0.06398	0	0	0	0.07289	0	0	0.13095	0	0	0	0	0	0	0.52038	0.45526	0.0137	0.062	1.31916
Bacteria;;;Actinobacteria;;Actinobacteria_c;;Corynebacteriales;;Nocardiaceae;;Rhodococcus;Rhodococcus fascians	Rhodococcus fascians	0.21645	0.10929	0.11655	0.01545	0.08688	0	0.17773	0.16125	0.37655	0	0.04859	0.07502	0.16496	0	0	0	0	0	0.05411	0	0	0	0.05481	0.093	1.75064
Bacteria;;;Actinobacteria;;Actinobacteria_c;;Micrococcales;;Microbacteriaceae;;Agrococcus;Agrococcus citreus	Agrococcus citreus	0	0	0	0	0	0	0.01422	0	0	0	0	0	0	0	0	0	0	0	0.04058	0.17391	0.17346	0.12231	0.2238	0.22734	0.97562
Bacteria;;;Firmicutes;;Bacilli;;Bacillales;;Paenibacillaceae;;Paenibacillus;Paenibacillus_uc	Paenibacillus_uc	0.02405	0	0	0.18539	0	0.14278	0.04266	0.20733	0	0	0.38873	0.10003	0	0	0	0	0	0	0.09468	0	0	0.00679	0.0137	0.16534	1.37148
Bacteria;;;Bacteroidetes;;Sphingobacteria;;Sphingobacteriales;;Chitinophagaceae;;Chitinophagaceae_uc;Chitinophagaceae_uc_s	Chitinophagaceae_uc_s	0.45695	0	0	0.0309	0.08688	0	0.04266	0.20733	0.05379	0	0.5102	0	0	0	0	0	0	0	0.01353	0	0	0.04756	0.07764	0.031	1.55844
Bacteria;;;Proteobacteria;;Alphaproteobacteria;;Sphingomonadales;;Sphingomonadaceae;;Sphingobium;Sphingobium yanoikuyae	Sphingobium yanoikuyae	0.1443	0.43716	0	0.26263	0	0	0.12086	0.11518	0.21517	0	0.07289	0	0.13197	0.30554	0	0	0	0	0.02705	0.34783	0	0.02038	0.05481	0.05167	2.30744
Bacteria;;;Actinobacteria;;Actinobacteria_c;;Micrococcales;;Micrococcaceae;;Arthrobacter;Arthrobacter ardleyensis	Arthrobacter ardleyensis	0	0	0	0	0.08688	0	0	0.03455	0	0	0	0.16254	0	0	0	0	0	0	0.02705	0	0.17346	0.45526	0.00457	0.05167	0.99598
Bacteria;;;Firmicutes;;Clostridia;;Clostridiales;;Ruminococcaceae;;Ruminococcaceae_uc;Ruminococcaceae_uc_s	Ruminococcaceae_uc_s	0	0	0.2331	0.27808	0.08688	0	0.04977	0.05759	0	0	0.0243	0	0.03299	0	0	0	0	0	0.59516	0.34783	0	0.03397	0.03197	0.01033	1.78197
Bacteria;;;Proteobacteria;;Betaproteobacteria;;Burkholderiales;;Oxalobacteraceae;;Duganella;Duganella zoogloeoides	Duganella zoogloeoides	0.3367	0	0.11655	0.30898	0.08688	0	0.04977	0.06911	0.26896	0	0.48591	0.15004	0.09898	0	0	0	0	0	0	0	0	0	0.01827	0	1.99015
Bacteria;;;Proteobacteria;;Alphaproteobacteria;;Rhizobiales;;EU289441_f;;EU289441_g;FM873281_s	FM873281_s	0.07215	0	0	0	0.60817	0	0.02844	0.66805	0	0	0.14577	0.05001	0.23095	0	0	0	0	0	0	0	0	0	0.01827	0	1.82181
Bacteria;;;Bacteroidetes;;Cytophagia;;Cytophagales;;Hymenobacter_f;;Hymenobacter_f_uc;Hymenobacter_f_uc_s	Hymenobacter_f_uc_s	0.07215	0	0	0.30898	0.26064	0	0.0782	0.21884	0	0	0.24295	0.05001	0.03299	0	0	0	0	0	0	0.17391	0.08673	0.11551	0.0137	0	1.65461
Bacteria;;;Actinobacteria;;Actinobacteria_c;;Micrococcales;;Dermacoccaceae;;Dermacoccus;Dermacoccus barathri	Dermacoccus barathri	0.0962	0	0	0	0	0	0	0	0	0	0	0	0	0	0	0	0	0	0.54105	1.3913	0	0.02038	0.09135	0.18601	2.32629
Bacteria;;;Proteobacteria;;Alphaproteobacteria;;Rhizobiales;;Hyphomicrobiaceae;;Hyphomicrobium;Hyphomicrobium vulgare	Hyphomicrobium vulgare	0	0	0	0	0	0	0.00711	0.02304	0	0	0	0	0	0	0	0	0	0	0	0	0.17346	0.00679	0.30601	0.19634	0.71275
Bacteria;;;Bacteroidetes;;Flavobacteria;;Flavobacteriales;;Flavobacteriaceae;;Cloacibacterium;Cloacibacterium normanense	Cloacibacterium normanense	0.07215	0	0	0.23173	0	0	0.20617	0.1267	0	0	0.24295	0.0125	0.03299	0.26189	0	0	0	0	0.05411	0	0	0.02038	0.03197	0	1.29354
Bacteria;;;Firmicutes;;Clostridia;;Clostridiales;;Ruminococcaceae;;EU381725_g;DQ905423_s	DQ905423_s	0	0	0	0	0	0	0	0	0	0	0	0	0	0	0	0	0	0	1.05505	0.17391	0	0.00679	0.04567	0	1.28142
Bacteria;;;Actinobacteria;;Actinobacteria_c;;Propionibacteriales;;Nocardioidaceae;;Nocardioides;Nocardioides oleivorans	Nocardioides oleivorans	0.0481	0	0	0	0.08688	0	0.24883	0.05759	0	0	0	0	0.06598	0	0	0	0	0	0.01353	0	0	0	0.15985	0.093	0.77376
Bacteria;;;Bacteroidetes;;Sphingobacteria;;Sphingobacteriales;;Chitinophagaceae;;Terrimonas;Terrimonas_uc	Terrimonas_uc	0.2405	0	0	0	0.08688	0	0.01422	0.01152	0	0	0.5102	0.0125	0	0	0	0	0	0	0	0	0	0	0.17356	0.16534	1.21472
Bacteria;;;Proteobacteria;;Betaproteobacteria;;Burkholderiales;;Alcaligenaceae;;Achromobacter;Achromobacter insolitus	Achromobacter insolitus	0	0.21858	0	0	0	0	0	0.1267	0	0	0	0.13753	0	2.83719	0	0	0	0	0	0	0	0	0	0	3.32
Bacteria;;;Proteobacteria;;Alphaproteobacteria;;Rhizobiales;;Phyllobacteriaceae;;Nitratireductor;Nitratireductor lucknowense	Nitratireductor lucknowense	0	0	0	0	0	0	0.09953	0	0	0	0	0	0	0	0	0	0	0	0	0	0	0.01359	0.2375	0.21701	0.56763
Bacteria;;;Actinobacteria;;Actinobacteria_c;;Propionibacteriales;;Propionibacteriaceae;;Friedmanniella;Friedmanniella_uc	Friedmanniella_uc	0.12025	0	0	0	0.08688	0	0.03555	0.14974	0	0	0.17007	0.03751	0.03299	0	0	0	0	0	0	0	0	0.00679	0.20096	0.08267	0.92341
Bacteria;;;Firmicutes;;Clostridia;;Clostridiales;;Lachnospiraceae;;Ruminococcus_g4;Ruminococcus torques	Ruminococcus torques	0	0	0	0	0	0	0	0	0	0	0	0	0	0	0	0	0	0	0.96037	0.34783	0	0	0.06394	0.01033	1.38247
Bacteria;;;Proteobacteria;;Gammaproteobacteria;;Pseudomonadales;;Moraxellaceae;;Acinetobacter;Acinetobacter_uc	Acinetobacter_uc	0.12025	0	0	0	1.8245	0	0.20617	0	0	0	0.21866	0	0.46189	0.13095	0.00802	0	0	0	0.05411	0	0	0	0	0.01033	3.03488
Bacteria;;;Actinobacteria;;Actinobacteria_c;;Propionibacteriales;;Nocardioidaceae;;Nocardioides;Nocardioides hankookensis	Nocardioides hankookensis	0	0	0	0.0309	0	0	0.02844	0.03455	0.05379	0	0.34014	0.0125	0	0	0	0	0	0	0.04058	0.17391	0	0.00679	0.22836	0.07234	1.0223
Bacteria;;;Proteobacteria;;Alphaproteobacteria;;Sphingomonadales;;Sphingomonadaceae;;Sphingomonas;Sphingomonas leidyi	Sphingomonas leidyi	0.16835	0	0	0.01545	0.08688	0	0.15641	0.14974	0	0	0	0	0.03299	0	0	0	0	0	0	0	0	0	0.17356	0.031	0.81438
Bacteria;;;Proteobacteria;;Alphaproteobacteria;;Rhizobiales;;Methylobacteriaceae;;Methylobacterium;Methylobacterium persicinum	Methylobacterium persicinum	0.07215	0	0.11655	0.15449	0.26064	0	0.27015	0.21884	0	0	0.07289	0.03751	0.06598	0.04365	0	0	0	0	0	0.34783	0	0	0.00457	0	1.66525
Bacteria;;;Proteobacteria;;Betaproteobacteria;;Burkholderiales;;Oxalobacteraceae;;Massilia;Massilia aurea	Massilia aurea	0.0962	0	0	0.20083	0	0	0.21328	0.14974	0.10758	0	0.09718	0.06252	0.16496	0	0	0	0	0	0.04058	0	0	0	0.00913	0.05167	1.19367
Bacteria;;;Bacteroidetes;;Sphingobacteria;;Sphingobacteriales;;Sphingobacteriales_uc;;Sphingobacteriales_uc_g;Sphingobacteriales_uc_s	Sphingobacteriales_uc_s	0	0	0	0	0	0	0	0.01152	0	0	0.14577	0.0125	0	0	0	0	0	0	0	0	1.21422	0.40769	0.0137	0	1.8054
Bacteria;;;Actinobacteria;;Actinobacteria_c;;Frankiales;;Frankiaceae;;AY234742_g;AY234742_g_uc	AY234742_g_uc	0.07215	0.10929	0.2331	0.01545	0.4344	0	0.16351	0.28795	0.05379	0	0.24295	0.02501	0.09898	0	0	0	0	0	0.01353	0	0	0.00679	0.0274	0.01033	1.79463
Bacteria;;;Firmicutes;;Bacilli;;Lactobacillales;;Enterococcaceae;;Enterococcus;Enterococcus faecium	Enterococcus faecium	0.21645	0	0	0.01545	0	0	0	0.48376	0	0	0.72886	0.0125	0	0	0	0	0	0	0	0	0	0.00679	0	0.01033	1.47414
Bacteria;;;Proteobacteria;;Alphaproteobacteria;;Rhizobiales;;Brucellaceae;;Ochrobactrum;Ochrobactrum pseudogrignonense	Ochrobactrum pseudogrignonense	0.07215	0	0	0	0	0	0.29148	0.06911	0	2.75591	0	0	0.03299	0	0	0	0	0	0	0	0	0	0.04567	0.16534	3.43265
Bacteria;;;Proteobacteria;;Alphaproteobacteria;;Rhizobiales;;Bradyrhizobiaceae;;Afipia_g1;Afipia birgiae	Afipia birgiae	0.45695	0	0	0.01545	0.34752	0	0.0782	0.14974	0	0	0	0.03751	0.06598	0	0	0	0	0	0.01353	0	0	0	0.00913	0.28935	1.46336
Bacteria;;;Bacteroidetes;;Flavobacteria;;Flavobacteriales;;Flavobacteriaceae;;Myroides;Myroides odoratimimus	Myroides odoratimimus	0.1443	0	0.11655	0.01545	2.08514	0	0.20617	0	0	0	0.19436	0	0.23095	0.21825	0	0	0	0	0	0	0	0.00679	0.00457	0.01033	3.23286
Bacteria;;;Firmicutes;;Bacilli;;Bacillales;;Alicyclobacillaceae;;Tumebacillus;Tumebacillus_uc	Tumebacillus_uc	0.0481	0	0	0	0	0	0.00711	0.11518	0	0	0.04859	0.0125	0	0	0	0	0	0	0.43284	1.21739	0	0.02718	0.04111	0.16534	2.11534
Bacteria;;;Proteobacteria;;Gammaproteobacteria;;Pseudomonadales;;Pseudomonadaceae;;Pseudomonas;Pseudomonas panacis	Pseudomonas panacis	0.0481	0	0.2331	0.07724	0.34752	0	0.32703	0.09214	0.16138	0	0	0.0125	0	0	0	0	0	0	0.08116	0.17391	0	0.00679	0	0.04134	1.60221
Bacteria;;;Proteobacteria;;Gammaproteobacteria;;Pseudomonadales;;Pseudomonadaceae;;Pseudomonas;Pseudomonas abietaniphila	Pseudomonas abietaniphila	0.07215	0	0	0.01545	0	0	0	0.04607	0	0	0.12148	0.02501	0.16496	0	0	0	2.93693	0	0.01353	0	0	0	0	0.01033	3.40591
Bacteria;;;Actinobacteria;;Actinobacteria_c;;Streptomycetales;;Streptomycetaceae;;Streptomyces;Streptomyces flavovirens	Streptomyces flavovirens	0	0	0.2331	0	0	0	0.04977	0	0.32275	0	0	0	0	0	0	0	0	0	0	0	0	0	0.2512	0.12401	0.98083
Bacteria;;;Proteobacteria;;Alphaproteobacteria;;Rhizobiales;;Rhizobiaceae;;Rhizobium;Rhizobium grahamii	Rhizobium grahamii	0	0	0.2331	0	0	0	0.00711	0	0.43034	0	0.12148	0.06252	0.03299	0	0	0	0	0	0	0	0.26019	0.02038	0.22836	0.04134	1.43781
Bacteria;;;Actinobacteria;;Thermoleophilia;;Solirubrobacterales;;AB630582_f;;AB630582_f_uc;AB630582_f_uc_s	AB630582_f_uc_s	0.02405	0.10929	0	0.0618	0.34752	0	0.02133	0.02304	0.05379	0	0.09718	0	0	0	0	0	0	0	0	0	0	0.06115	0.18269	0.13434	1.11618
Bacteria;;;Bacteroidetes;;Sphingobacteria;;Sphingobacteriales;;Sphingobacteriaceae;;Mucilaginibacter;Mucilaginibacter_uc	Mucilaginibacter_uc	0.3848	0	0	0	0.08688	0	0.0782	0.13822	0.05379	0	0.31584	0.03751	0.03299	0	0	0	0	0	0	0.52174	0	0.04756	0.04567	0.031	1.7742
Bacteria;;;Proteobacteria;;Gammaproteobacteria;;Xanthomonadales;;Xanthomonadaceae;;Lysobacter;Lysobacter concretionis	Lysobacter concretionis	0	0	0	0	0	0	0.01422	0	0	0	0	0	0	0.04365	0	0	0	0	0.04058	0	0.78057	0.44846	0	0	1.32748
Bacteria;;;Actinobacteria;;Actinobacteria_c;;Micrococcales;;Promicromonosporaceae;;Promicromonospora;Promicromonospora_uc	Promicromonospora_uc	0	0	0	0	0	0	0	0	0	0	0	0	0	0	0	0	0	0	0	0	0	0	0.36995	0	0.36995
Bacteria;;;Proteobacteria;;Alphaproteobacteria;;Sphingomonadales;;Sphingomonadaceae;;Sphingomonas;FM211709_s	FM211709_s	0.3367	0	0.11655	0.01545	0.26064	0	0.11375	0.10366	0.10758	0	0.19436	0.10003	0.06598	0.0873	0	0.18149	0	0	0	0	0	0.02718	0.02284	0	1.73351
Bacteria;;;Proteobacteria;;Gammaproteobacteria;;Enterobacteriales;;Enterobacteriaceae;;Escherichia;Escherichia fergusonii	Escherichia fergusonii	0	0	0.11655	0	0.08688	0	0.27015	0.27643	0.26896	0	0	0.07502	0	0	0	0	0	0	0.02705	0	0	0.02718	0	0	1.14822
Bacteria;;;Bacteroidetes;;Bacteroidia;;Bacteroidales;;Prevotellaceae;;Prevotella;DQ456136_s	DQ456136_s	0	0	0	0	0	0	0	0	0	0	0	0	0	0.04365	0	0	0	0	1.01447	0.17391	0	0	0.0137	0.01033	1.25606
Bacteria;;;Firmicutes;;Clostridia;;Clostridiales;;Ruminococcaceae;;Faecalibacterium;Faecalibacterium_uc	Faecalibacterium_uc	0	0	0	0	0	0	0	0	0	0	0	0	0	0	0	0	0	0	0.79805	0	0	0	0.09591	0	0.89396
Bacteria;;;Acidobacteria;;Chloracidobacterium_c;;AY281358_o;;DQ532145_f;;DQ532145_g;AY234727_s	AY234727_s	0.02405	0	0	0	0.08688	0	0.05687	0	0	0	0	0	0	0	0	0	0	0	0	0	0	0	0.24206	0.17567	0.58553
Bacteria;;;Firmicutes;;Clostridia;;Clostridiales;;Lachnospiraceae;;HQ452857_g;HQ452857_s	HQ452857_s	0	0	0	0	0	0	0	0	0	0	0	0	0.13197	0	0	0	0	0	0.83863	1.91304	0	0	0.0137	0	2.89734
Bacteria;;;Proteobacteria;;Alphaproteobacteria;;Rhizobiales;;Rhizobiaceae;;Rhizobium;Rhizobium etli	Rhizobium etli	0.16835	0	0	0	0.08688	0	0.04266	0.03455	0.05379	0	0.12148	0.10003	0.06598	0.04365	0.00802	0	0	0	0	0	0	0	0.13702	0.14467	1.00708
Bacteria;;;Actinobacteria;;Actinobacteria_c;;Propionibacteriales;;Nocardioidaceae;;Nocardioides;Nocardioides furvisabuli	Nocardioides furvisabuli	0	0	0	0	0	0	0.1493	0.17277	0	0	0.0243	0.0125	0.03299	0.04365	0	0	0	0	0.02705	0	0	0.01359	0.10048	0.13434	0.71097
Bacteria;;;Actinobacteria;;Actinobacteria_c;;Micrococcales;;Intrasporangiaceae;;Tetrasphaera;Tetrasphaera japonica	Tetrasphaera japonica	0	0	0.34965	0.01545	0.17376	0	0.06398	0.13822	0.05379	0	0	0	0.06598	0	0	0	0	0	0	0	0	0.03397	0.15985	0.093	1.14765
Bacteria;;;Bacteroidetes;;Cytophagia;;Cytophagales;;Hymenobacter_f;;Hymenobacter;Hymenobacter gelipurpurascens	Hymenobacter gelipurpurascens	0	0	0	0	0	0	0.24883	0.02304	0	0	0.0243	0.05001	0.13197	0	0	0	0	0	0	0	0	0	0.15072	0	0.62887
Bacteria;;;Proteobacteria;;Alphaproteobacteria;;Rhizobiales;;Bradyrhizobiaceae;;Nitrobacter;Nitrobacter vulgaris	Nitrobacter vulgaris	0	0	0	0	0.08688	0	0.01422	0.14974	0.26896	0	0	0.03751	0.09898	0.04365	0	0	0	0	0.02705	0	0	0.00679	0.15985	0.12401	1.01764
Bacteria;;;Proteobacteria;;Alphaproteobacteria;;Sphingomonadales;;Sphingomonadaceae;;Sphingomonas;Sphingomonas yunnanensis	Sphingomonas yunnanensis	0	0	0	0.01545	0	0	0.25594	0.28795	0	0	0.0243	0	0.19795	0	0	0	0	0.04579	0	0	0	0	0.03654	0	0.86392
Bacteria;;;Actinobacteria;;Actinobacteria_c;;Micrococcales;;Micrococcaceae;;Arthrobacter;Arthrobacter ilicis	Arthrobacter ilicis	0	0	0	0	0	0	0.04266	0.13822	0	0	0.07289	0	0	0.04365	0	0	0	0	0	0	0	0.02718	0.15072	0.19634	0.67166
Bacteria;;;Actinobacteria;;Actinobacteria_c;;Micrococcales;;Micrococcaceae;;Arthrobacter;Arthrobacter cryoconiti	Arthrobacter cryoconiti	0	0	0	0.07724	0	0	0.00711	0.03455	0	0	0	0	0	0.1746	0	0	0	0	0	0	0	0.43487	0.00457	0	0.73294
Bacteria;;;Proteobacteria;;Betaproteobacteria;;Burkholderiales;;Oxalobacteraceae;;Duganella;Duganella phyllosphaerae	Duganella phyllosphaerae	0.0481	0	0.11655	0.16994	0	0	0.13508	0.32251	0.16138	0	0.12148	0	0.06598	0	0	0	0	0	0	0	0	0	0.0274	0	1.16842
Bacteria;;;Bacteroidetes;;Sphingobacteria;;Sphingobacteriales;;Chitinophagaceae;;EU753658_g;EU753658_g_uc	EU753658_g_uc	0	0	0	0	0.08688	0	0	0	0	0	0	0	0	0	0	0	0	0	0	0	0	0	0.27404	0.16534	0.52626
Bacteria;;;Actinobacteria;;Actinobacteria_c;;Micrococcales;;Intrasporangiaceae;;Phycicoccus;Phycicoccus_uc	Phycicoccus_uc	0.0481	0	0	0	0.08688	0	0.04977	0.17277	0	0	0.14577	0.05001	0.03299	0	0	0	0	0	0	0	0	0.04077	0.13702	0.05167	0.81575
Bacteria;;;Proteobacteria;;Alphaproteobacteria;;Rhodobacterales;;Rhodobacteraceae;;Rubellimicrobium;Rubellimicrobium roseum	Rubellimicrobium roseum	0.0481	0	0	0.09269	0	0	0.19195	0.01152	0	0	0	0	0	0.13095	0	0	0	0	0	0	0	0	0.15072	0.05167	0.6776
Bacteria;;;Actinobacteria;;Actinobacteria_c;;Micrococcales;;Microbacteriaceae;;Amnibacterium;Amnibacterium_uc	Amnibacterium_uc	0.07215	0	0.11655	0.13904	0	0	0.11375	0.23036	0	0	0	0.06252	0	0	0	0	0	0	0.01353	0.17391	0	0	0.05937	0.07234	1.05352
Bacteria;;;Actinobacteria;;Actinobacteria_c;;Micrococcales;;Microbacteriaceae;;Amnibacterium;Amnibacterium kyonggiense	Amnibacterium kyonggiense	0	0	0	0.13904	0.08688	0	0.03555	0.24188	0.21517	0	0.14577	0.02501	0.03299	0	0	0	0	0	0	0	0	0.01359	0.03654	0.17567	1.14809
Bacteria;;;Bacteroidetes;;Sphingobacteria;;Sphingobacteriales;;Sphingobacteriaceae;;Pedobacter_g3;Pedobacter_g3_uc	Pedobacter_g3_uc	0.12025	0	0	0	0	0	0.04266	0.05759	0	0	0.0243	0.0125	0	0.04365	0	0	0	0	0	0	0	0.24462	0.07764	0.04134	0.66455
Bacteria;;;Planctomycetes;;Planctomycetacia;;Planctomycetales;;Planctomycetaceae;;Planctomycetaceae_uc;Planctomycetaceae_uc_s	Planctomycetaceae_uc_s	0.1924	0	0	0.01545	0.26064	0	0.14219	0.13822	0	0	0	0.0125	0.23095	0	0	0	0	0	0.01353	0	0	0.00679	0.08678	0.031	1.13045
Bacteria;;;Actinobacteria;;Thermoleophilia;;Solirubrobacterales;;Patulibacteraceae;;Patulibacter;Patulibacter ginsengiterrae	Patulibacter ginsengiterrae	0	0	0	0	0	0	0	0	0	0	0	0	0	0	0	0	0	0	0.09468	0.17391	0	0	0.17812	0.28935	0.73606
Bacteria;;;Proteobacteria;;Alphaproteobacteria;;Rhizobiales;;Methylobacteriaceae;;Bosea;Bosea lupini	Bosea lupini	0	0	0	0.01545	0	0	0.03555	0.04607	0	0	0	0.0125	0.03299	0	0	0	0	0	0	0	0	0	0.21009	0.17567	0.52832
Bacteria;;;Proteobacteria;;Alphaproteobacteria;;Sphingomonadales;;Sphingomonadaceae;;Sphingomonas;Sphingomonas melonis	Sphingomonas melonis	0	0	0	0.15449	0.4344	0	0.12797	0.10366	0	0	0	0.06252	0.09898	0.56744	0	0	0	0	0.06763	0.34783	0	0.00679	0.01827	0	1.98998
Bacteria;;;Actinobacteria;;Actinobacteria_c;;Micrococcales;;Microbacteriaceae;;Microbacterium;Microbacterium hatanonis	Microbacterium hatanonis	0	0	0	0.0309	0	0	0.02844	0.03455	0	0	0	0	0	0	0.01603	0	0	0	0	0	0	0.00679	0.2375	0.11367	0.46788
Bacteria;;;Proteobacteria;;Alphaproteobacteria;;Rhizobiales;;Brucellaceae;;Ochrobactrum;Ochrobactrum oryzae	Ochrobactrum oryzae	1.08225	0	0	0	0	0	0	0	0	0	0.31584	0.20005	0	0	0	0	0	0	0	0	0	0	0	0	1.59814
Bacteria;;;Proteobacteria;;Alphaproteobacteria;;Sphingomonadales;;Sphingomonadaceae;;Sphingomonas;AB374387_s	AB374387_s	0	0	0	0	0	0	0	0	0	0	0	0	0	0	0	0	0	0	0	0	0	0	0.33341	0.01033	0.34374
Bacteria;;;Firmicutes;;Bacilli;;Lactobacillales;;Carnobacteriaceae;;Carnobacterium;Carnobacterium mobile	Carnobacterium mobile	0	0	0	0	0	0	0	0	0	0	0	0	0	0	0	0.03025	0	0	0.09468	0	0.17346	0.43487	0	0	0.73326
Bacteria;;;Actinobacteria;;Actinobacteria_c;;Propionibacteriales;;Nocardioidaceae;;Nocardioides;Nocardioides exalbidus	Nocardioides exalbidus	0.21645	0	0	0.0309	0	0	0.09242	0.14974	0	0	0	0.02501	0.03299	0	0	0	0	0	0	0	0	0.00679	0.11418	0.08267	0.75115
Bacteria;;;Bacteroidetes;;Sphingobacteria;;Sphingobacteriales;;Sphingobacteriaceae;;Pedobacter_g1;Pedobacter_g1_uc	Pedobacter_g1_uc	0	0	0	0	0	0	0	0	0	0	0	0	0	0.13095	0	0	0	0	0.01353	0	0.8673	0.37372	0.01827	0	1.40377
Bacteria;;;Proteobacteria;;Gammaproteobacteria;;Pseudomonadales;;Moraxellaceae;;Psychrobacter;Psychrobacter arcticus	Psychrobacter arcticus	0.12025	0	0.34965	0	1.99826	0	0.06398	0.08063	0	0	0.12148	0	0.29693	0.04365	0.02405	0	0	0	0	0	0.08673	0.01359	0.02284	0	3.22204
Bacteria;;;Actinobacteria;;Actinobacteria_c;;Propionibacteriales;;Propionibacteriaceae;;Propionibacteriaceae_uc;Propionibacteriaceae_uc_s	Propionibacteriaceae_uc_s	0	0	0	0	0	0	0	0.04607	0	0	0.0243	0	0.06598	0	0	0	0	0	0.50047	0	0	0	0.11875	0.031	0.78657
Bacteria;;;Bacteroidetes;;Cytophagia;;Cytophagales;;Cytophagaceae;;Cytophagaceae_uc;Cytophagaceae_uc_s	Cytophagaceae_uc_s	0.0481	0	0	0	0	0	0	0.01152	0	0	0.04859	0.0125	0	0	0	0	0	0	0	0	0	0	0.28774	0.031	0.43945
Bacteria;;;Proteobacteria;;Gammaproteobacteria;;Pseudomonadales;;Pseudomonadaceae;;Pseudomonas;Pseudomonas psychrophila	Pseudomonas psychrophila	0.1924	0	0	0	0.69505	0.01785	0.0782	0.06911	0	0	0.0243	0.03751	0	0.13095	0	0	0	0	0.36521	0	0	0	0.00457	0.031	1.64615
Bacteria;;;Actinobacteria;;Actinobacteria_c;;Micrococcales;;Microbacteriaceae;;Microbacterium;Microbacterium profundi	Microbacterium profundi	0	0	0	0	0	0	0	0	0	0	0	0	0	0	0	0	0	0	0	0	0	0.02038	0.2238	0.20668	0.45086
Bacteria;;;Actinobacteria;;Actinobacteria_c;;Micrococcales;;Micrococcaceae;;Arthrobacter;4P004678_s	4P004678_s	0	0	0	0	0	0	0	0	0	0	0	0	0	0.87298	0	0.03025	0	0	0	0	0	0.34654	0	0	1.24977
Bacteria;;;Actinobacteria;;Actinobacteria_c;;Micrococcales;;Dermabacteraceae;;Brachybacterium;Brachybacterium paraconglomeratum	Brachybacterium paraconglomeratum	0	0	0	0	0	0	0.25594	0.32251	0	0	0.0243	0	0	0	0	0	0	0	0.05411	0	0	0.01359	0.00457	0	0.67502
Bacteria;;;Actinobacteria;;Actinobacteria_c;;Micrococcales;;Micrococcaceae;;Arthrobacter;Arthrobacter oxydans	Arthrobacter oxydans	0.02405	0	0	0	0	0	0.04266	0.02304	0	0	0	0.0125	0	0	0	0	0	0	0	0	0	0	0.2375	0.10334	0.44309
Bacteria;;;Actinobacteria;;Thermoleophilia;;Solirubrobacterales;;AB245333_f;;EU861899_g;4P002380_s	4P002380_s	0.0481	0	0	0	0	0	0.08531	0.03455	0	0	0	0.02501	0	0	0	0	0	0	0	0	0	0.06115	0.14158	0.13434	0.53004
Bacteria;;;Proteobacteria;;Alphaproteobacteria;;Rhodospirillales;;Alysiosphaera_f;;Geminicoccus;4P000101_s	4P000101_s	0.0481	0	0	0	0	0	0.07109	0	0	0	0	0	0.06598	0	0	0	0	0	0	0.34783	0	0	0.18269	0.16534	0.88103
Bacteria;;;Actinobacteria;;Actinobacteria_c;;Propionibacteriales;;Nocardioidaceae;;Nocardioides;Nocardioides jensenii	Nocardioides jensenii	0.0481	0	0	0.07724	0.17376	0	0.09242	0.03455	0	0	0.07289	0	0	0.1746	0	0	0	0	0	0	0.08673	0.06115	0.10505	0.062	0.98849
Bacteria;;;Firmicutes;;Clostridia;;Clostridiales;;Clostridiaceae;;Clostridium;Clostridium_uc	Clostridium_uc	0	0	0.11655	0.52526	0	0	0.09242	0.21884	0	0	0	0	0	0	0	0	0	0	0	0	0	0	0.01827	0	0.97134
Bacteria;;;TM7;;TM7_c;;TM7_o;;TM7_f;;TM7_g;TM7_g_uc	TM7_g_uc	0.16835	0	0	0.0309	0.08688	0	0.04977	0.02304	0	0	0.17007	0.0125	0	0.13095	0.01603	0	0	0	0	0	0.08673	0.06115	0.08678	0.10334	1.02649
Bacteria;;;Proteobacteria;;Alphaproteobacteria;;Rhizobiales;;Devosia_f;;Devosia;Vasilyevaea enhydra	Vasilyevaea enhydra	0.02405	0	0	0	0	0	0.16351	0.11518	0.16138	0	0.0243	0	0	0	0	0	0	0	0	0	0	0.00679	0.11875	0.062	0.67596
Bacteria;;;Proteobacteria;;Alphaproteobacteria;;Rhizobiales;;Bradyrhizobiaceae;;Bradyrhizobium;Bradyrhizobium denitrificans	Bradyrhizobium denitrificans	0.02405	0	0	0.04635	0.17376	0	0.06398	0.21884	0	0	0.07289	0	0.06598	0	0.00802	0	0	0	0.02705	0	0	0	0.12332	0.01033	0.83457
Bacteria;;;Bacteroidetes;;Sphingobacteria;;Sphingobacteriales;;Chitinophagaceae;;Segetibacter;Segetibacter_uc	Segetibacter_uc	0.07215	0	0.6993	0.01545	0.08688	0	0	0.05759	0	0	0.09718	0	0	0	0	0	0	0	0	0	0	0.02718	0.10048	0.24801	1.40422
Bacteria;;;Proteobacteria;;Alphaproteobacteria;;Sphingomonadales;;Sphingomonadaceae;;Sphingomonas;FJ605265_s	FJ605265_s	0.02405	0	0	0.0618	0.17376	0	0.09242	0.14974	0	0	0.04859	0.06252	0.13197	0.1746	0	0	0	0	0	0	0	0	0.09591	0.01033	1.02569
Bacteria;;;Firmicutes;;Clostridia;;Clostridiales;;Ruminococcaceae;;Subdoligranulum;Subdoligranulum_uc	Subdoligranulum_uc	0	0	0	0	0	0	0	0	0	0	0	0	0	0	0	0	0	0	0.62221	0.17391	0	0	0.09591	0.02067	0.9127
Bacteria;;;Firmicutes;;Bacilli;;Lactobacillales;;Leuconostocaceae;;Leuconostoc;Leuconostoc gelidum	Leuconostoc gelidum	0.5291	0	0	0.01545	0	0	0	0	0	0	0.85034	0.15004	0	0	0	0	0	0	0	0	0	0	0	0	1.54493
Bacteria;;;Firmicutes;;Clostridia;;Clostridiales;;Clostridiaceae;;Clostridium;Clostridium disporicum	Clostridium disporicum	0	0	0	0.09269	0	0	0	0.54135	0	0	0.0243	0.0125	0.03299	0	0	0	0	0	0.06763	0.52174	0	0	0	0.062	1.3552
Bacteria;;;Proteobacteria;;Betaproteobacteria;;Burkholderiales;;Burkholderiaceae;;Burkholderia;Burkholderia_uc	Burkholderia_uc	0	0	0	0	0	0	0.13508	0.02304	0	0	0	0.02501	0.03299	0.0873	0	0	0	0	0	0	0	0	0.19639	0.01033	0.51014
Bacteria;;;Actinobacteria;;Actinobacteria_c;;Propionibacteriales;;Nocardioidaceae;;Aeromicrobium;Aeromicrobium_uc	Aeromicrobium_uc	0.2886	0	0	0	0	0	0.03555	0.03455	0.26896	0	0.0243	0.0125	0	0	0	0	0	0	0	0	0.26019	0.04756	0.10048	0.10334	1.17603
Bacteria;;;Actinobacteria;;Actinobacteria_c;;Propionibacteriales;;Nocardioidaceae;;Nocardioides;4P002575_s	4P002575_s	0.02405	0	0	0	0	0	0	0	0	0	0.09718	0	0	0	0	0	0	0	0.02705	0	0	0.00679	0.22836	0.11367	0.4971
Bacteria;;;Firmicutes;;Clostridia;;Clostridiales;;Veillonellaceae;;Megamonas;Megamonas funiformis	Megamonas funiformis	0	0	0	0	0	0	0	0	0	0	0	0	0	0	0	0	0	0	0.86568	0.17391	0	0	0.00913	0.02067	1.06939
Bacteria;;;Actinobacteria;;Actinobacteria_c;;Micrococcales;;Microbacteriaceae;;Microbacterium;Microbacterium oleivorans	Microbacterium oleivorans	0	0	0	0	0	0	0.07109	0	0	0	0.04859	0	0	0	0	0	0	0	0	0.34783	0	0	0.17356	0.16534	0.80641
Bacteria;;;Actinobacteria;;Actinobacteria_c;;Micrococcales;;Micrococcaceae;;Rothia;Rothia amarae	Rothia amarae	0	0	0	0.24718	0	0	0.08531	0.29947	0	0	0	0.11253	0.06598	0	0	0	0	0	0.01353	0.17391	0	0.00679	0	0	1.0047
Bacteria;;;Acidobacteria;;Acidobacteria_c;;Acidobacteriales;;Acidobacteriaceae;;Bryocella;AJ292587_s	AJ292587_s	0.3848	0	0	0	0.08688	0	0.00711	0.18429	0	0	0.46161	0.08752	0.26394	0	0	0	0	0	0	0	0	0	0	0	1.47615
Bacteria;;;Actinobacteria;;Actinobacteria_c;;Micrococcales;;Promicromonosporaceae;;Cellulosimicrobium;Cellulosimicrobium funkei	Cellulosimicrobium funkei	0	0	0	0	0	0	0.09953	0.19581	0	0	0	0	0	0	0	0	0	0	0	0	0	0	0.14158	0.05167	0.48859
Bacteria;;;Proteobacteria;;Alphaproteobacteria;;Caulobacterales;;Caulobacteraceae;;Brevundimonas;Brevundimonas aurantiaca	Brevundimonas aurantiaca	0.12025	0	0.34965	0.27808	0	0	0.08531	0.03455	0.32275	0	0	0.0125	0	0	0	0	0	0	0.01353	0	0	0	0.05024	0.07234	1.3392
Bacteria;;;Proteobacteria;;Alphaproteobacteria;;Rhizobiales;;Methylobacteriaceae;;Methylobacterium;Methylobacterium oryzae	Methylobacterium oryzae	0	0	0	0	0.34752	0	0.16351	0.2534	0.05379	0	0	0.08752	0.06598	0.0873	0	0	0	0	0	0	0	0	0.02284	0	1.08186
Bacteria;;;Actinobacteria;;Actinobacteria_c;;Micrococcales;;Micrococcaceae;;Arthrobacter;Arthrobacter protophormiae	Arthrobacter protophormiae	0.0481	0	0	0.0618	0.08688	0	0.13508	0.05759	0	0	0.0243	0.12503	0	0	0	0	0	0	0.01353	0	0.08673	0.04077	0.01827	0.12401	0.82209
Bacteria;;;Proteobacteria;;Betaproteobacteria;;Methylophilales;;Methylophilaceae;;Methylophilus;Methylophilus luteus	Methylophilus luteus	0	0	0	0.74154	0	0	0.00711	0.18429	0	0	0	0	0	0	0	0	0	0	0	0	0	0	0.00457	0	0.93751
Bacteria;;;Actinobacteria;;Actinobacteria_c;;Micrococcales;;Micrococcaceae;;Arthrobacter;Arthrobacter globiformis	Arthrobacter globiformis	0.02405	0	0.11655	0	0.17376	0	0.00711	0.02304	0	0	0	0.07502	0	0	0	0	0	0	0	0	0.08673	0	0.20553	0.062	0.77379
Bacteria;;;Actinobacteria;;Actinobacteria_c;;Propionibacteriales;;Nocardioidaceae;;Nocardioides;Nocardioides islandensis	Nocardioides islandensis	0	0	0	0.01545	0	0	0.02133	0.02304	0	0	0.04859	0	0	0	0	0	0	0	0.01353	0	0	0.04077	0.20096	0.05167	0.41534
Bacteria;;;Proteobacteria;;Alphaproteobacteria;;Rhizobiales;;Rhizobiaceae;;Ensifer;Ensifer numidicus	Ensifer numidicus	0.0962	0	0	0.0309	0	0	0.02844	0.14974	0	0	0.04859	0.06252	0	0	0	0	0	0	0	0	0	0.04756	0.11418	0.02067	0.5988
Bacteria;;;Actinobacteria;;Actinobacteria_c;;Micrococcales;;Intrasporangiaceae;;Knoellia;Knoellia aerolata	Knoellia aerolata	0	0	0	0	0	0	0.05687	0.02304	0	0	0.04859	0	0.03299	0	0	0	0	0	0	0	0	0.00679	0.19182	0.07234	0.43244
Bacteria;;;Firmicutes;;Clostridia;;Clostridiales;;Ruminococcaceae;;GQ897654_g;GQ897654_g_uc	GQ897654_g_uc	0	0	0	0	0	0	0	0	0	0	0	0	0	0	0	0	0	0	0.75747	0	0	0	0.02284	0.02067	0.80098
Bacteria;;;Actinobacteria;;Actinobacteria_c;;Micrococcales;;Microbacteriaceae;;Curtobacterium;Curtobacterium flaccumfaciens	Curtobacterium flaccumfaciens	0.1924	0	0	0.38622	0	0	0.03555	0.10366	0.05379	0	0.0243	0.03751	0.03299	0	0	0	0	0	0	0	0	0.00679	0.0274	0.02067	0.92128
Bacteria;;;Bacteroidetes;;Cytophagia;;Cytophagales;;Spirosoma_f;;Spirosoma_f_uc;Spirosoma_f_uc_s	Spirosoma_f_uc_s	0.12025	0	0	0.01545	0.08688	0	0.06398	0.08063	0	0	0.17007	0.15004	0.13197	0	0	0	0	0	0	0.17391	0	0	0.03197	0.08267	1.10782
Bacteria;;;Actinobacteria;;Actinobacteria_c;;Propionibacteriales;;Nocardioidaceae;;Nocardioides;4P000473_s	4P000473_s	0	0	0.11655	0	0.08688	0	0	0.03455	0	0	0.19436	0.03751	0	0	0	0	0	0	0	0	0	0	0.18269	0.062	0.71454
Bacteria;;;Firmicutes;;Clostridia;;Clostridiales;;Lachnospiraceae;;Blautia;Blautia_uc	Blautia_uc	0	0	0	0	0	0	0	0	0	0	0	0	0	0	0	0	0	0	0.771	0	0	0	0.00457	0.031	0.80657
Bacteria;;;Firmicutes;;Clostridia;;Clostridiales;;Lachnospiraceae;;Blautia;EF025284_s	EF025284_s	0	0	0	0	0	0	0.07109	0	0	0	0	0	0	0	0	0	0	0	0.12174	2.95652	0	0	0.10048	0.031	3.28083
Bacteria;;;Proteobacteria;;Alphaproteobacteria;;Sphingomonadales;;Sphingomonadaceae;;Sphingopyxis;Sphingopyxis wooponensis	Sphingopyxis wooponensis	0	0	0	0	0	0	0.1493	0.3801	0	0	0	0	0.03299	0	0	0	0	0	0.05411	0	0	0	0.00913	0	0.62563
Bacteria;;;Proteobacteria;;Betaproteobacteria;;Burkholderiales;;Comamonadaceae;;Acidovorax;Acidovorax defluvii	Acidovorax defluvii	0	0	0	0	0	0	0.31281	0.06911	0.05379	0	0.0243	0	0.06598	0	0	0	0	0	0	0	0	0.02718	0.00913	0.01033	0.57263
Bacteria;;;Proteobacteria;;Deltaproteobacteria;;Myxococcales;;Sandaracinaceae;;EF515980_g;EF515980_g_uc	EF515980_g_uc	0	0	0	0	0	0	0.00711	0	0	0	0	0	0	0	0	0	0	0	0	0	0	0	0.26947	0	0.27658
Bacteria;;;Proteobacteria;;Alphaproteobacteria;;Rhizobiales;;Methylobacteriaceae;;Microvirga;Microvirga aerilata	Microvirga aerilata	0	0	0	0	0	0	0.02133	0.17277	0	0	0.04859	0.06252	0	0	0	0	0	0	0	0	0.08673	0	0.10961	0.093	0.59455
Bacteria;;;Proteobacteria;;Betaproteobacteria;;Burkholderiales;;Comamonadaceae;;Variovorax;Variovorax ginsengisoli	Variovorax ginsengisoli	0.07215	0	0	0.12359	0.08688	0	0.02133	0.1267	0	0	0.0243	0.0125	0.03299	0	0.00802	0.03025	0	0	0	0.17391	0	0.04756	0.03197	0.13434	0.92649
Bacteria;;;Firmicutes;;Clostridia;;Clostridiales;;Ruminococcaceae;;Subdoligranulum;DQ057482_s	DQ057482_s	0	0	0	0	0	0	0	0	0	0	0	0	0	0	0	0	0	0	0.70337	0.69565	0	0.00679	0.00457	0	1.41038
Bacteria;;;Firmicutes;;Bacilli;;Bacillales;;Paenibacillaceae;;Paenibacillus;Paenibacillus septentrionalis	Paenibacillus septentrionalis	0	0	0	0	0	1.03516	0	0	0	0	0	0	0	0	0	0	0	0	0	0	0	0	0	0	1.03516
Bacteria;;;Proteobacteria;;Alphaproteobacteria;;Rhizobiales;;Phyllobacteriaceae;;Mesorhizobium;Mesorhizobium alhagi	Mesorhizobium alhagi	0	0	0	0	0	0	0	0	0	0	0.0243	0	0	0	0	0	0	0	0	0	0	0	0.10048	0.36168	0.48646
Bacteria;;;Proteobacteria;;Alphaproteobacteria;;Caulobacterales;;Caulobacteraceae;;Brevundimonas;Brevundimonas vancanneytii	Brevundimonas vancanneytii	0.02405	0	0.58275	0.01545	0.34752	0	0.16351	0.04607	0	0	0.17007	0.0125	0.03299	0.04365	0	0	0	0	0	0	0	0	0.04567	0	1.48423
Bacteria;;;Actinobacteria;;Actinobacteria_c;;Micrococcales;;Micrococcaceae;;Arthrobacter;Arthrobacter halodurans	Arthrobacter halodurans	0	0	0	0	0.08688	0	0	0	0	0	0	0	0	0	0	0.03025	0	0	0	0	0	0.02038	0.20553	0.08267	0.42571
Bacteria;;;Proteobacteria;;Alphaproteobacteria;;Caulobacterales;;Caulobacteraceae;;Caulobacter;Caulobacter henricii	Caulobacter henricii	0	0	0	0.15449	0	0	0	0.17277	0.10758	0	0.04859	0	0	0	0	0	0	0	0	0	0	0	0.13245	0	0.61588
Bacteria;;;Proteobacteria;;Alphaproteobacteria;;Rhizobiales;;Devosia_f;;Devosia;Devosia_uc	Devosia_uc	0.0962	0	0	0.01545	0	0	0.00711	0.01152	0.10758	0	0.12148	0	0	0.04365	0	0	0	0	0	0	0	0.01359	0.16899	0.04134	0.62691
Bacteria;;;Actinobacteria;;Actinobacteria_c;;Micrococcales;;Microbacteriaceae;;Lysinimonas;FJ466416_s	FJ466416_s	0.0962	0	0	0	0	0	0.01422	0.01152	0	0	0.19436	0.0125	0	0	0	0	0	0	0	0	0	0	0.11875	0.15501	0.60256
Bacteria;;;Actinobacteria;;Actinobacteria_c;;Pseudonocardiales;;Pseudonocardiaceae;;Amycolatopsis;Amycolatopsis rifamycinica	Amycolatopsis rifamycinica	0.02405	0	0	0	0	0	0	0	0	0	0.0243	0	0	0	0	0	0	0	0	0	0	0	0.2512	0	0.29955
Bacteria;;;Proteobacteria;;Alphaproteobacteria;;Rhizobiales;;Methylobacteriaceae;;Microvirga;Microvirga_uc	Microvirga_uc	0	0	0	0	0.17376	0	0.04266	0.03455	0	0	0	0.03751	0.03299	0.13095	0	0	0	0	0	0	0	0	0.14615	0.07234	0.67091
Bacteria;;;Proteobacteria;;Alphaproteobacteria;;Rhodobacterales;;Rhodobacteraceae;;Amaricoccus;Amaricoccus_uc	Amaricoccus_uc	0	0	0	0	0	0	0.03555	0.02304	0	0	0	0.0125	0	0	0	0	0	0	0	0.69565	0	0.01359	0.14158	0.12401	1.04592
Bacteria;;;Proteobacteria;;Alphaproteobacteria;;Sphingomonadales;;Sphingomonadaceae;;Sphingomonas;EU332828_s	EU332828_s	0	0	0	0	0.08688	0	0	0.04607	0.26896	0	0.0243	0	0	0	0	0	0	0	0	0	0	0	0.09591	0.25834	0.78046
Bacteria;;;Actinobacteria;;Actinobacteria_c;;Micrococcales;;Intrasporangiaceae;;Lapillicoccus;Lapillicoccus jejuensis	Lapillicoccus jejuensis	0	0	0	0	0	0	0.17062	0.2534	0	0	0.04859	0.06252	0	0	0	0	0	0	0	0	0	0	0.0137	0	0.54883
Bacteria;;;Proteobacteria;;Alphaproteobacteria;;Rhodospirillales;;Acetobacteraceae;;Roseomonas;Roseomonas_uc	Roseomonas_uc	0.0481	0	0	0	0	0	0.08531	0.03455	0	0	0.04859	0.02501	0.06598	0	0	0	0	0.04579	0	0	0	0.00679	0.04111	0.22734	0.62857
Bacteria;;;Proteobacteria;;Alphaproteobacteria;;Rhodospirillales;;Acetobacteraceae;;EU861940_g;AJ292602_s	AJ292602_s	0.12025	0	0.11655	0	0.4344	0	0.16351	0.1267	0.21517	0	0	0	0.16496	0	0	0	0	0.04579	0	0	0	0	0	0	1.38733
Bacteria;;;Proteobacteria;;Alphaproteobacteria;;Rhodobacterales;;Rhodobacteraceae;;Paracoccus;Paracoccus sulfuroxidans	Paracoccus sulfuroxidans	0	0	0	0	0	0	0	0	0	0	0	0	0	0.30554	0	0	0	0	0	0	0.17346	0.19026	0.06394	0.04134	0.77454
Bacteria;;;Proteobacteria;;Gammaproteobacteria;;Pseudomonadales;;Moraxellaceae;;Psychrobacter;Psychrobacter urativorans	Psychrobacter urativorans	0	0	0	0	0.95569	0	0.08531	0.13822	0.37655	0	0	0	0.32992	0	0	0	0	0	0.01353	0	0	0.01359	0	0	1.91281
Bacteria;;;Proteobacteria;;Alphaproteobacteria;;Rhizobiales;;Bradyrhizobiaceae;;Tardiphaga;Tardiphaga robiniae	Tardiphaga robiniae	0.1443	0	0	0.0618	0	0	0.04266	0.11518	0.05379	0	0	0.13753	0.09898	0	0	0	0	0.04579	0	0	0	0.02718	0.03197	0.02067	0.77985
Bacteria;;;Actinobacteria;;Actinobacteria_c;;Corynebacteriales;;Corynebacteriaceae;;Corynebacterium;Corynebacterium_uc	Corynebacterium_uc	0.02405	0	0.11655	0.12359	0	0	0.03555	0.08063	0	0	0.19436	0	0	0	0	0	0	0	0.14879	0.52174	0	0	0.05024	0	1.2955
Bacteria;;;Actinobacteria;;Actinobacteria_c;;Micrococcales;;Microbacteriaceae;;Microbacterium;Microbacterium ginsengiterrae	Microbacterium ginsengiterrae	0	0	0	0	0	0	0.04266	0.04607	0	0	0	0	0	0	0	0.09074	0	0	0	0	0	0.10192	0.05937	0.14467	0.48543
Bacteria;;;Firmicutes;;Clostridia;;Clostridiales;;Lachnospiraceae;;Lachnospiraceae_uc;Lachnospiraceae_uc_s	Lachnospiraceae_uc_s	0.07215	0	0	0	0	0	0.03555	0.01152	0	0	0	0	0	0.0873	0	0	0	0	0.514	0	0	0.02038	0.00457	0.02067	0.76614
Bacteria;;;Proteobacteria;;Betaproteobacteria;;Burkholderiales;;Oxalobacteraceae;;Herbaspirillum;Herbaspirillum autotrophicum	Herbaspirillum autotrophicum	0	0	0	0	0	0	0	0	0	0	0	0.0125	0	0	0	0	0	0	0.01353	0	0.08673	0.35333	0	0	0.46609
Bacteria;;;Firmicutes;;Bacilli;;Lactobacillales;;Enterococcaceae;;Vagococcus;Vagococcus salmoninarum	Vagococcus salmoninarum	0	0	0	0	1.04257	0	0.07109	0.32251	0	0	0.09718	0	0	0	0	0	0	0	0	0	0	0	0	0	1.53335
Bacteria;;;Actinobacteria;;Actinobacteria_c;;Corynebacteriales;;Corynebacteriaceae;;Corynebacterium;Corynebacterium argentoratense	Corynebacterium argentoratense	0.3367	0	0	0.32442	0	0	0	0.17277	0	0	0	0.05001	0	0	0	0	0	0	0	0	0	0	0	0	0.8839
Bacteria;;;Proteobacteria;;Gammaproteobacteria;;Pseudomonadales;;Moraxellaceae;;Psychrobacter;Psychrobacter cryohalolentis	Psychrobacter cryohalolentis	0.02405	0	0	0	1.04257	0	0.12797	0.04607	0	0	0.09718	0.02501	0.36292	0	0	0	0	0	0	0	0	0.01359	0	0	1.73936
Bacteria;;;Proteobacteria;;Alphaproteobacteria;;Caulobacterales;;Caulobacteraceae;;Brevundimonas;Brevundimonas bullata	Brevundimonas bullata	0	0	0	0	0	0	0.02133	0.09214	0	0	0	0	0	0.04365	0	0	0	0	0	0	0.17346	0.04756	0.05937	0.20668	0.64419
Bacteria;;;Actinobacteria;;Actinobacteria_c;;Micrococcales;;Sanguibacteraceae;;Oerskovia;Oerskovia turbata group	Oerskovia turbata group	0	0	0	0	0	0	0.04977	0	0	0	0	0	0	0	0	0	0	0	0.01353	0	0	0.01359	0.14158	0.13434	0.35281
Bacteria;;;Firmicutes;;Clostridia;;Clostridiales;;Lachnospiraceae;;Dorea;EF071396_s	EF071396_s	0	0	0	0	0	0	0	0	0	0	0	0	0	0	0	0	0	0	0.5681	0	0	0	0.0137	0.093	0.6748
Bacteria;;;Proteobacteria;;Alphaproteobacteria;;Rhizobiales;;Phyllobacteriaceae;;Mesorhizobium;Mesorhizobium tamadayense	Mesorhizobium tamadayense	0	0	0	0	0.08688	0	0.00711	0.06911	0.16138	0	0	0.06252	0.06598	0.04365	0	0	0	0	0	0	0	0.01359	0.12332	0.062	0.69554
Bacteria;;;Proteobacteria;;Alphaproteobacteria;;Caulobacterales;;Caulobacteraceae;;Caulobacter;DQ532251_s	DQ532251_s	0	0	0	0.01545	0.17376	0	0.06398	0.05759	0.05379	0	0.0243	0	0.06598	0.04365	0	0	0	0	0	0	0	0.00679	0.13702	0.01033	0.65264
Bacteria;;;Proteobacteria;;Alphaproteobacteria;;Caulobacterales;;Caulobacteraceae;;Brevundimonas;Brevundimonas staleyi	Brevundimonas staleyi	0.12025	0	0	0	0	0	0	0.04607	0	0	0	0.10003	0.06598	0.1746	0	0	0	0	0	0	0.26019	0.16987	0.00913	0.01033	0.95645
Bacteria;;;Proteobacteria;;Alphaproteobacteria;;Rhizobiales;;Beijerinckiaceae;;EU801149_g;EU801149_s	EU801149_s	0.02405	0	0.11655	0.01545	0	0	0.19906	0.05759	0	0	0.0243	0	0	0	0	0	0	0	0.01353	0	0	0	0.05481	0.031	0.53634
Bacteria;;;Firmicutes;;Clostridia;;Clostridiales;;Clostridiaceae;;Clostridium;Clostridium gasigenes	Clostridium gasigenes	0	0	0	0.80334	0	0	0	0.01152	0	0	0	0	0	0	0	0	0	0	0	0	0	0	0	0	0.81486
Bacteria;;;Firmicutes;;Clostridia;;Clostridiales;;Lachnospiraceae;;Dorea;EF071375_s	EF071375_s	0	0	0	0	0	0	0	0	0	0	0	0	0	0	0	0	0	0	0.55458	0	0	0	0.04111	0.031	0.62669
Bacteria;;;Firmicutes;;Erysipelotrichi;;Erysipelotrichales;;Coprobacillus_f;;Coprobacillus_f_uc;Coprobacillus_f_uc_s	Coprobacillus_f_uc_s	0	0	0	0	0	0	0	0	0	0	0	0.0125	0	0	0	0	0	0	0.68984	0	0	0	0	0.01033	0.71267
Bacteria;;;Proteobacteria;;Alphaproteobacteria;;Sphingomonadales;;Erythrobacteraceae;;Altererythrobacter;Altererythrobacter dongtanensis	Altererythrobacter dongtanensis	0	0	0	0	0.08688	0	0	0.02304	0	0	0.09718	0	0.06598	0	0	0	0	0	0	0	0	0	0.11875	0.18601	0.57784
Bacteria;;;Firmicutes;;Bacilli;;Lactobacillales;;Alloiococcus_f;;Lacticigenium;AY581816_s	AY581816_s	0	0	0	0	0	0	0	0	0	0	0.0243	0	0	0	0	0	0	0	0	0	0.17346	0.33974	0	0	0.5375
Bacteria;;;Actinobacteria;;Thermoleophilia;;Solirubrobacterales;;Conexibacteraceae;;Conexibacter;Conexibacter woesei	Conexibacter woesei	0	0	0	0	0	0	0	0	0	0	0	0.03751	0	0	0	0	0	0	0	0	0	0.00679	0.14158	0.18601	0.37189
Bacteria;;;Actinobacteria;;Actinobacteria_c;;Frankiales;;HQ910322_f;;HQ910322_g;HQ910322_g_uc	HQ910322_g_uc	0	0	0	0	0.08688	0	0.00711	0.13822	0	0	0	0.06252	0.03299	0	0	0	0	0	0.01353	0	0	0.00679	0.05024	0.19634	0.59462
Bacteria;;;Proteobacteria;;Alphaproteobacteria;;Caulobacterales;;Caulobacteraceae;;Phenylobacterium;Phenylobacterium lituiforme	Phenylobacterium lituiforme	0	0	0	0	0	0	0.05687	0.17277	0.05379	0	0	0	0	0	0.00802	0	0	0	0	0	0	0	0.10048	0.05167	0.4436
Bacteria;;;Actinobacteria;;Actinobacteria_c;;Corynebacteriales;;Nocardiaceae;;Rhodococcus;Rhodococcus erythropolis	Rhodococcus erythropolis	0	0	0	0	0.08688	0	0.01422	0	0.05379	0.3937	0	0.11253	0.09898	0.04365	0.01603	0	0	0	0	0	0	0.04077	0.08221	0.08267	1.02543
Bacteria;;;Proteobacteria;;Gammaproteobacteria;;Pseudomonadales;;Moraxellaceae;;Psychrobacter;Psychrobacter alimentarius	Psychrobacter alimentarius	0.07215	0	0	0	0	0	0	0	0	0	0	0.06252	0	0.0873	0	0	0	0	0	0	0.8673	0.21744	0	0	1.30671
Bacteria;;;Bacteroidetes;;Flavobacteria;;Flavobacteriales;;Flavobacteriaceae;;Chryseobacterium;Chryseobacterium chaponense	Chryseobacterium chaponense	0.02405	0	0	0	0	0	0.24883	0.13822	0	0	0	0	0.03299	0	0	0	0	0	0	0	0	0.02038	0	0	0.46447
Bacteria;;;Actinobacteria;;Actinobacteria_c;;Micrococcales;;Microbacteriaceae;;Leifsonia;Leifsonia_uc	Leifsonia_uc	0.02405	0	0	0	0	0	0	0	0	0	0	0	0	0	0	0	0	0	0	0	0	0	0.12332	0.24801	0.39538
Bacteria;;;Proteobacteria;;Alphaproteobacteria;;Caulobacterales;;Caulobacteraceae;;Brevundimonas;Brevundimonas lenta	Brevundimonas lenta	0	0	0	0	0	0	0.04977	0.02304	0	0	0	0	0	0.13095	0	0	0	0	0	0	0	0.24462	0.0137	0.01033	0.47241
Bacteria;;;Proteobacteria;;Alphaproteobacteria;;Sphingomonadales;;Sphingomonadaceae;;Sphingopyxis;Sphingopyxis witflariensis	Sphingopyxis witflariensis	0	0	0	0	0	0	0.02133	0.06911	0	0	0	0	0	0.1746	0	0	0	0	0	0	0	0	0.10048	0.16534	0.53086
Bacteria;;;Proteobacteria;;Alphaproteobacteria;;Sphingomonadales;;Sphingomonadaceae;;Sphingomonas;Sphingomonas aerolata	Sphingomonas aerolata	0	0	0	0.07724	0.69505	0	0	0.23036	0	0	0.0243	0	0.32992	0	0	0	0	0	0	0	0	0.00679	0.01827	0.02067	1.4026
Bacteria;;;Proteobacteria;;Gammaproteobacteria;;Steroidobacter_o;;Steroidobacter_f;;GQ500890_g;GQ500890_g_uc	GQ500890_g_uc	0	0	0	0	0	0	0	0.02304	0.05379	0	0.04859	0	0	0	0	0	0	0	0	0	0	0	0.14615	0.14467	0.41624
Bacteria;;;Proteobacteria;;Alphaproteobacteria;;Rhizobiales;;Rhizobiaceae;;Rhizobium;Rhizobium larrymoorei	Rhizobium larrymoorei	0	0	0	0	0	0	0.04977	0.26492	0	0	0	0	0.06598	0	0.01603	0	0	0	0	0	0	0	0.04111	0.08267	0.52048
Bacteria;;;Actinobacteria;;Actinobacteria_c;;Micrococcales;;Intrasporangiaceae;;Knoellia;Knoellia_uc	Knoellia_uc	0	0	0	0	0.08688	0	0	0	0.05379	0	0	0	0	0	0	0	0	0	0	0	0	0.04756	0.14615	0.093	0.42738
Bacteria;;;Actinobacteria;;Actinobacteria_c;;Micrococcales;;Bogoriellaceae;;Bogoriellaceae_uc;Bogoriellaceae_uc_s	Bogoriellaceae_uc_s	0.3367	0	0	0	0	0	0	0	0	0	0.60739	0.11253	0	0	0	0	0	0	0	0	0	0.01359	0	0	1.07021
Bacteria;;;Proteobacteria;;Alphaproteobacteria;;Rhizobiales;;Rhizobiaceae;;Rhizobium;Rhizobium vignae	Rhizobium vignae	0.21645	0	0	0	0	0	0.00711	0	0	0	0.82604	0.05001	0	0	0	0	0	0	0	0	0	0	0.00913	0	1.10874
Bacteria;;;Actinobacteria;;Actinobacteria_c;;Frankiales;;HQ910322_f;;HQ910322_g;HQ910322_s	HQ910322_s	0	0	0	0.01545	0	0	0.1493	0.10366	0	0	0.0243	0	0	0	0	0	0	0	0	0	0	0.00679	0.03197	0.10334	0.43481
Bacteria;;;Actinobacteria;;Actinobacteria_c;;Propionibacteriales;;Propionibacteriaceae;;Friedmanniella;Friedmanniella flava	Friedmanniella flava	0	0	0	0	0	0	0.02133	0.06911	0.32275	0	0	0	0.03299	0	0	0	0	0	0	0	0	0	0.14158	0.02067	0.60843
Bacteria;;;Actinobacteria;;Actinobacteria_c;;Pseudonocardiales;;Pseudonocardiaceae;;Actinomycetospora;Actinomycetospora chlora	Actinomycetospora chlora	0.1443	0	0	0	0.17376	0	0.09242	0.02304	0	0	0.17007	0	0.03299	0.04365	0.00802	0	0	0	0	0	0	0	0.06394	0.02067	0.77286
Bacteria;;;Actinobacteria;;Actinobacteria_c;;Frankiales;;Nakamurellaceae;;Nakamurellaceae_uc;Nakamurellaceae_uc_s	Nakamurellaceae_uc_s	0.07215	0	0	0	0	0	0.06398	0.01152	0	0	0.12148	0	0.06598	0	0	0	0	0	0	0	0	0.00679	0.10048	0.062	0.50438
Bacteria;;;Proteobacteria;;Gammaproteobacteria;;Pseudomonadales;;Pseudomonadaceae;;Pseudomonas;Pseudomonas meridiana	Pseudomonas meridiana	0.0481	0	0	0	0.34752	0	0.09242	0.10366	0	0	0.29155	0.02501	0.16496	0.04365	0	0	0	0	0	0	0	0.00679	0	0	1.12366
Bacteria;;;Proteobacteria;;Alphaproteobacteria;;Sphingomonadales;;Sphingomonadaceae;;Sphingomonas;Sphingomonas oligophenolica	Sphingomonas oligophenolica	0	0	0.34965	0	0.08688	0	0.10664	0.19581	0	0	0.0243	0.0125	0.19795	0.04365	0	0	0	0	0	0	0	0	0.01827	0	1.03565
Bacteria;;;Proteobacteria;;Gammaproteobacteria;;Steroidobacter_o;;Steroidobacter_f;;FN554396_g;AM697421_s	AM697421_s	0.07215	0	0	0	0.08688	0	0	0	0	0	0.12148	0	0	0	0	0	0	0	0	0	0	0	0.14615	0.07234	0.499
Bacteria;;;Actinobacteria;;Actinobacteria_c;;Frankiales;;Nakamurellaceae;;Nakamurella;Nakamurella_uc	Nakamurella_uc	0.02405	0	0	0	0	0	0.06398	0.05759	0	0	0	0.02501	0.03299	0	0	0	0	0	0	0	0	0.00679	0.08678	0.093	0.39019
Bacteria;;;Actinobacteria;;Actinobacteria_c;;Micrococcales;;Intrasporangiaceae;;Ornithinibacter;AJ316319_s	AJ316319_s	0	0	0	0	0	0	0.01422	0.01152	0	0	0.07289	0	0	0	0	0	0	0	0.01353	0	0	0	0.16442	0.04134	0.31792
Bacteria;;;Cyanobacteria;;Hormogoneae;;Stigonematales;;Scytonemataceae;;Iphinoe;EF150855_s	EF150855_s	0.07215	0	0	0	0.08688	0	0.29148	0	0	0	0.0243	0	0.03299	0	0	0	0	0	0	0	0	0	0	0	0.5078
Bacteria;;;Bacteroidetes;;Cytophagia;;Cytophagales;;Spirosoma_f;;Spirosoma;Spirosoma_uc	Spirosoma_uc	0.12025	0	0	0	0.86881	0	0.04266	0.13822	0.05379	0	0.19436	0.02501	0	0.04365	0	0	0	0	0	0	0	0.00679	0	0.01033	1.50387
Bacteria;;;Actinobacteria;;Actinobacteria_c;;Micrococcales;;Dermabacteraceae;;Brachybacterium;Brachybacterium nesterenkovii	Brachybacterium nesterenkovii	0	0	0	0	0	0	0.04266	0	0	0	0	0	0	0	0	0	0	0	0.31111	0.17391	0	0	0.0274	0.11367	0.66875
Bacteria;;;Actinobacteria;;Actinobacteria_c;;Propionibacteriales;;Nocardioidaceae;;Aeromicrobium;Aeromicrobium ginsengisoli	Aeromicrobium ginsengisoli	0.1924	0	0	0	0.08688	0	0.02844	0.09214	0.05379	0	0.12148	0	0	0.04365	0	0	0	0	0	0	0	0.01359	0.05024	0.062	0.74461
Bacteria;;;Acidobacteria;;Acidobacteria_c;;Acidobacteriales;;Acidobacteriaceae;;AJ292587_g;FJ466005_s	FJ466005_s	0.16835	0	0	0.01545	0	0	0.04266	0.10366	0	0	0.21866	0.05001	0.13197	0.04365	0	0	0	0	0	0	0	0.00679	0.02284	0	0.80404
Bacteria;;;Firmicutes;;Bacilli;;Bacillales;;Bacillaceae;;Bacillus;Bacillus_uc	Bacillus_uc	0	0	0	0.0309	0	0.26771	0.02844	0.1267	0	0	0.17007	0	0	0	0	0.03025	0	0	0.05411	0	0	0.01359	0	0.01033	0.7321
Bacteria;;;Planctomycetes;;Phycisphaerae;;Phycisphaerales;;Phycisphaerales_uc;;Phycisphaerales_uc_g;Phycisphaerales_uc_s	Phycisphaerales_uc_s	0.0481	0	0	0	0.17376	0	0.04266	0.13822	0	0	0.0243	0.02501	0	0	0	0	0	0	0.01353	0	0	0	0.07764	0.04134	0.58456
Bacteria;;;Chloroflexi;;Chloroflexi_c;;EU861840_o;;EU861840_f;;AB473922_g;AB473922_g_uc	AB473922_g_uc	0.0481	0	0	0	0	0	0.01422	0.01152	0.05379	0	0.0243	0	0.06598	0	0	0	0	0	0	0	0	0	0.16899	0.01033	0.39723
Bacteria;;;Proteobacteria;;Alphaproteobacteria;;Rhodobacterales;;Rhodobacteraceae;;Paracoccus;Paracoccus marcusii	Paracoccus marcusii	0	0	0	0	0	0	0.00711	0.01152	0	0	0	0	0	0	0	0	0	0	0	0	0	0.00679	0.13702	0.14467	0.30711
Bacteria;;;Proteobacteria;;Alphaproteobacteria;;Rhizobiales;;Rhodoligotrophos_f;;AF370880_g;EU234324_s	EU234324_s	0.02405	0	0.11655	0	0	0	0.01422	0.13822	0	0	0	0	0	0	0	0	0	0	0	0	0	0.00679	0.09135	0.10334	0.49452
Bacteria;;;Actinobacteria;;Actinobacteria_c;;Frankiales;;Geodermatophilaceae;;Blastococcus;Blastococcus aggregatus	Blastococcus aggregatus	0	0	0	0.01545	0.17376	0	0.04977	0	0	0	0	0	0.03299	0	0	0	0	0	0	0.17391	0.26019	0.01359	0.10048	0.07234	0.89248
Bacteria;;;Proteobacteria;;Betaproteobacteria;;Burkholderiales;;Comamonadaceae;;Polaromonas;Polaromonas glacialis	Polaromonas glacialis	0	0	0	0	0	0	0.28437	0.06911	0	0	0	0	0	0	0	0	0	0	0	0	0	0	0	0	0.35348
Bacteria;;;Proteobacteria;;Proteobacteria_uc;;Proteobacteria_uc_o;;Proteobacteria_uc_f;;Proteobacteria_uc_g;Proteobacteria_uc_s	Proteobacteria_uc_s	0.07215	0	0	0.01545	0	0	0.04977	0.24188	0.32275	0	0.04859	0.0125	0.06598	0	0	0	0	0	0	0	0	0	0.00913	0.01033	0.84853
Bacteria;;;Actinobacteria;;Actinobacteria_c;;Propionibacteriales;;Nocardioidaceae;;Nocardioides;EF019383_s	EF019383_s	0.12025	0	0	0	0	0	0.03555	0.04607	0	0	0	0	0	0	0	0	0	0	0	0.17391	0	0.00679	0.11875	0.04134	0.54266
Bacteria;;;Bacteroidetes;;Cytophagia;;Cytophagales;;Cytophagaceae;;Chryseolinea;GQ264254_s	GQ264254_s	0	0	0	0	0.08688	0	0	0.01152	0	0	0	0	0	0	0	0	0	0	0	0	0	0	0.18726	0.031	0.31666
Bacteria;;;Actinobacteria;;Thermoleophilia;;Solirubrobacterales;;AB245333_f;;EU861899_g;EU861899_g_uc	EU861899_g_uc	0.12025	0	0	0	0.17376	0	0.04266	0.08063	0	0	0.09718	0.15004	0	0	0	0	0	0	0	0	0	0	0.03197	0.031	0.72749
Bacteria;;;Actinobacteria;;Actinobacteria_c;;Pseudonocardiales;;Pseudonocardiaceae;;Actinomycetospora;Actinomycetospora corticicola	Actinomycetospora corticicola	0.02405	0.10929	0.11655	0	0	0	0.06398	0.2534	0	0	0.21866	0	0.03299	0	0	0	0	0	0	0	0	0	0.00913	0	0.82805
Bacteria;;;Actinobacteria;;Actinobacteria_c;;Actinomycetales;;Actinomycetaceae;;Actinomycetaceae_uc;Actinomycetaceae_uc_s	Actinomycetaceae_uc_s	0	0	0	0	0	0	0	0	0	0	0	0	0	0	0	0	0	0	0.01353	0	0	0	0.20553	0	0.21906
Bacteria;;;Actinobacteria;;Actinobacteria_c;;Streptomycetales;;Streptomycetaceae;;Streptomyces;Streptomyces coelicoflavus	Streptomyces coelicoflavus	0	0	0	0	0	0	0	0	0	0	0	0	0	0	0	0	0	0	0	0	0	0	0.08678	0.26868	0.35546
Bacteria;;;Proteobacteria;;Alphaproteobacteria;;Rhizobiales;;Devosia_f;;Devosia;Devosia chinhatensis	Devosia chinhatensis	0	0	0	0	0	0	0.19906	0.09214	0.10758	0	0	0	0	0	0	0	0	0	0	0	0	0.01359	0.02284	0	0.43521
Bacteria;;;Firmicutes;;Bacilli;;Bacillales;;Paenibacillaceae;;Paenibacillaceae_uc;Paenibacillaceae_uc_s	Paenibacillaceae_uc_s	0	0.10929	0	0.0309	0	0	0.02844	0.14974	0	0	0.17007	0	0	0	0	0	0	0	0.02705	0	0.26019	0.04756	0.00457	0.05167	0.87948
Bacteria;;;Proteobacteria;;Alphaproteobacteria;;Rhizobiales;;Methylobacteriaceae;;Methylobacterium;Methylobacterium_uc	Methylobacterium_uc	0.02405	0	0.11655	0.01545	0	0	0.08531	0.21884	0.05379	0	0	0.06252	0.03299	0	0	0	0	0	0	0	0	0.00679	0.0137	0	0.62999
Bacteria;;;Actinobacteria;;Actinobacteria_c;;Micrococcales;;Micrococcaceae;;Arthrobacter;Arthrobacter cryotolerans	Arthrobacter cryotolerans	0	0	0	0	0	0	0	0	0	0	0	0	0	0.04365	0	0	0	0	0	0	0.08673	0.28538	0.00457	0	0.42033
Bacteria;;;Bacteroidetes;;Cytophagia;;Cytophagales;;Dyadobacter_f;;Dyadobacter;Dyadobacter ginsengisoli	Dyadobacter ginsengisoli	0.31265	0	0.11655	0.01545	0	0	0	0.10366	0	0	0.19436	0.06252	0.06598	0.0873	0	0	0	0	0	0	0	0	0.0137	0.01033	0.9825
Bacteria;;;Proteobacteria;;Alphaproteobacteria;;Rhodobacterales;;Rhodobacteraceae;;Rubellimicrobium;Rubellimicrobium mesophilum	Rubellimicrobium mesophilum	0.0481	0	0	0.01545	0.08688	0	0.04977	0.19581	0	0	0	0.0125	0.13197	0	0	0	0	0	0	0	0	0	0.0274	0.062	0.62988
Bacteria;;;Bacteroidetes;;Bacteroidia;;Bacteroidales;;Bacteroidaceae;;Bacteroides;Bacteroides plebeius	Bacteroides plebeius	0	0	0	0	0	0	0	0	0	0	0	0	0	0	0	0	0	0	0.60868	0	0	0	0	0	0.60868
Bacteria;;;Proteobacteria;;Gammaproteobacteria;;Aeromonadales;;Succinivibrionaceae;;Anaerobiospirillum;Anaerobiospirillum_uc	Anaerobiospirillum_uc	0	0	0	0	0	0	0	0	0	0	0	0	0	0	0	0	0	0	0.08116	1.91304	0	0	0.11418	0.031	2.13938
Bacteria;;;Firmicutes;;Bacilli;;Lactobacillales;;Streptococcaceae;;Streptococcus;Streptococcus salivarius	Streptococcus salivarius	0.0481	0	0.2331	0	0.34752	0	0.0782	0	0.05379	0	0.24295	0	0.03299	0	0	0	0	0	0.13526	0	0	0.02718	0	0	1.19909
Bacteria;;;Actinobacteria;;Actinobacteria_c;;Propionibacteriales;;Nocardioidaceae;;Nocardioides;Nocardioides mesophilus	Nocardioides mesophilus	0	0	0	0	0.08688	0	0.00711	0	0	0	0	0	0	0	0	0	0	0	0	0	0	0	0.10961	0.19634	0.39994
Bacteria;;;Bacteroidetes;;Flavobacteria;;Flavobacteriales;;Flavobacteriaceae;;Chryseobacterium;Chryseobacterium jeonii	Chryseobacterium jeonii	0	0	0	0	0.08688	0	0	0	0	0	0.0243	0	0	0	0	0	0	0	0.01353	0	0	0.27859	0	0	0.4033
Bacteria;;;Proteobacteria;;Betaproteobacteria;;Burkholderiales;;Comamonadaceae;;Acidovorax;Acidovorax soli	Acidovorax soli	0	0	0	0	0	0	0.2275	0.13822	0	0	0	0	0	0	0	0	0	0	0	0	0	0	0	0	0.36572
Bacteria;;;Proteobacteria;;Alphaproteobacteria;;Rhizobiales;;Methylobacteriaceae;;Methylobacterium;Methylobacterium komagatae	Methylobacterium komagatae	0	0	0	0	0	0	0.07109	0.24188	0	0	0.04859	0.0125	0.03299	0	0	0	0	0	0	0	0	0	0.04111	0	0.44816
Bacteria;;;Actinobacteria;;Actinobacteria_c;;Actinomycetales;;Actinomycetales_uc;;Actinomycetales_uc_g;Actinomycetales_uc_s	Actinomycetales_uc_s	0	0	0	0	0	0	0.01422	0	0	0	0	0	0	0	0	0	0	0	0.02705	0	0	0	0.17812	0.01033	0.22972
Bacteria;;;Proteobacteria;;Gammaproteobacteria;;Pseudomonadales;;Pseudomonadaceae;;Pseudomonas;Pseudomonas koreensis	Pseudomonas koreensis	0	0.10929	0	0.0309	0	0	0.01422	0.14974	0.05379	0	0.04859	0.02501	0	0	0	0	0	0	0	0	0	0.02718	0.06851	0.02067	0.5479
Bacteria;;;Firmicutes;;Bacilli;;Lactobacillales;;Lactobacillaceae;;Lactobacillus;Lactobacillus aviarius	Lactobacillus aviarius	0	0	0	0	0	0	0	0.05759	0	0	0	0	0	0	0	0	0	0	0.45989	0	0	0	0.02284	0	0.54032
Bacteria;;;Proteobacteria;;Alphaproteobacteria;;Rhizobiales;;Methylobacteriaceae;;Microvirga;EU029133_s	EU029133_s	0	0	0	0	0	0	0.07109	0.01152	0	0	0	0.0125	0	0.04365	0	0	0	0	0	0	0	0	0.10961	0.07234	0.32071
Bacteria;;;Proteobacteria;;Gammaproteobacteria;;Enterobacteriales;;Enterobacteriaceae;;AKIU_g;AKIU_s	AKIU_s	0.02405	0	0	0.0309	1.21633	0	0.0782	0	0	0	0.0243	0.11253	0.03299	0	0	0.03025	0	0	0	0	0	0	0.0137	0.01033	1.57358
Bacteria;;;Actinobacteria;;Acidimicrobiia;;Acidimicrobiales;;Iamiaceae;;AY234624_g;EF516937_s	EF516937_s	0.0962	0	0	0	0	0	0.00711	0.01152	0	0	0.0243	0	0	0	0	0	0	0	0	0	0	0.02038	0.11418	0.093	0.36669
Bacteria;;;Proteobacteria;;Alphaproteobacteria;;Rhizobiales;;Devosia_f;;Devosia;Devosia riboflavina	Devosia riboflavina	0	0	0	0	0	0	0	0.06911	0	0	0	0	0	0	0	0	0	0	0	0	0	0	0.09591	0.17567	0.34069
Bacteria;;;Deinococcus-Thermus;;Deinococci;;Deinococcales;;Deinococcaceae;;Deinococcus;AM292065_s	AM292065_s	0	0	0	0	0	0	0	0	0	0	0	0	0	0	0	0	0	0	0.41932	0.34783	0	0	0.05024	0	0.81739
Bacteria;;;Acidobacteria;;JF344531_c;;JF344531_o;;JF344531_f;;EU881271_g;EU881271_g_uc	EU881271_g_uc	0	0	0	0	0	0	0.06398	0.03455	0	0	0.09718	0	0	0.04365	0	0	0	0	0	0	0	0	0.09591	0.062	0.39727
Bacteria;;;Armatimonadetes;;Armatimonadia;;Armatimonadales;;Armatimonadaceae;;Armatimonadaceae_uc;Armatimonadaceae_uc_s	Armatimonadaceae_uc_s	0.07215	0	0	0.0309	0.08688	0	0.03555	0	0	0	0.09718	0.0125	0.46189	0	0	0	0	0	0	0	0	0.00679	0.05024	0.02067	0.87475
Bacteria;;;Firmicutes;;Clostridia;;Clostridiales;;Ruminococcaceae;;Subdoligranulum;Subdoligranulum variabile	Subdoligranulum variabile	0	0	0	0	0	0	0.00711	0	0	0	0	0	0	0	0	0	0	0	0.35168	0	0	0	0.05481	0.05167	0.46527
Bacteria;;;Armatimonadetes;;Fimbriimonadia;;Fimbriimonadales;;Fimbriimonadaceae;;Fimbriimonadaceae_uc;Fimbriimonadaceae_uc_s	Fimbriimonadaceae_uc_s	0	0	0	0	0	0	0.09242	0.09214	0	0	0.09718	0.05001	0.03299	0	0	0	0	0	0	0	0	0	0.05481	0.01033	0.42988
Bacteria;;;Firmicutes;;Clostridia;;Clostridiales;;Clostridiaceae;;Clostridium;Clostridium perfringens	Clostridium perfringens	0.0962	0	0	0	0	0	0	0.28795	0.32275	0	0	0	0	0	0	0	0	0	0.04058	0	0	0.00679	0.01827	0	0.77254
Bacteria;;;Proteobacteria;;Alphaproteobacteria;;Rhizobiales;;Methylobacteriaceae;;Microvirga;Microvirga subterranea	Microvirga subterranea	0	0	0	0	0	0	0.04977	0.02304	0	0	0	0	0	0	0	0.09074	0	0	0	0	0	0	0.10048	0.093	0.35703
Bacteria;;;Actinobacteria;;Acidimicrobiia;;Acidimicrobiales;;Iamiaceae;;Iamiaceae_uc;Iamiaceae_uc_s	Iamiaceae_uc_s	0	0	0	0.09269	0	0	0.09242	0	0	0	0	0	0	0	0	0	0	0	0.02705	0.17391	0	0	0.07308	0.05167	0.51082
Bacteria;;;Proteobacteria;;Alphaproteobacteria;;Rhizobiales;;Rhizobiaceae;;Rhizobium;Rhizobium rosettiformans	Rhizobium rosettiformans	0	0	0	0	0	0	0.0782	0.01152	0	0	0.0243	0	0	0	0	0	0	0	0	0	0	0	0.10961	0.062	0.28563
Bacteria;;;Actinobacteria;;Actinobacteria_c;;Micrococcales;;Sanguibacteraceae;;Sanguibacter;Sanguibacter inulinus	Sanguibacter inulinus	0.1443	0	0	0	0	0	0	0.03455	0	0	0.04859	0	0	0	0.18438	0	0	0	0	0.17391	0	0	0.03654	0	0.62227
Bacteria;;;Proteobacteria;;Alphaproteobacteria;;Rhizobiales;;Methylobacteriaceae;;Bosea;Bosea massiliensis	Bosea massiliensis	0	0	0	0.01545	0	0	0.02133	0.08063	0	0	0	0	0	0	0	0	0	0	0	0	0	0.00679	0.10505	0.08267	0.31192
Bacteria;;;Proteobacteria;;Alphaproteobacteria;;Rhizobiales;;Bradyrhizobiaceae;;DQ123621_g;EU429497_s	EU429497_s	0	0	0	0	0	0	0	0.01152	0	0	0	0	0	0	0	0	0	0	0	0	0	0	0.16899	0.05167	0.23218
Bacteria;;;Actinobacteria;;Actinobacteria_c;;Micrococcales;;Micrococcaceae;;Arthrobacter;Arthrobacter nitroguajacolicus	Arthrobacter nitroguajacolicus	0	0	0.11655	0.01545	0	0	0.07109	0	0	0	0.0243	0.06252	0.09898	0	0	0	0	0	0	0.17391	0	0	0.08678	0.02067	0.67025
Bacteria;;;Firmicutes;;Bacilli;;Lactobacillales;;Lactobacillaceae;;Lactobacillus;Lactobacillus salivarius	Lactobacillus salivarius	0	0	0	0	0	0	0.00711	0	0	0	0	0	0	0	0	0	0	0	0.32463	0	0	0.00679	0.06394	0.031	0.43347
Bacteria;;;Actinobacteria;;Actinobacteria_c;;Corynebacteriales;;Nocardiaceae;;Williamsia;Williamsia deligens	Williamsia deligens	0	0	0	0	0	0	0.12086	0.26492	0	0	0	0	0.03299	0	0	0	0	0	0	0	0	0	0.00913	0	0.4279
Bacteria;;;Proteobacteria;;Alphaproteobacteria;;Sphingomonadales;;Sphingomonadaceae;;Sphingomonas;Sphingomonas paucimobilis	Sphingomonas paucimobilis	0.07215	0	0.11655	0.13904	0	0	0	0.01152	0.26896	0	0	0	0	0	0	0	0	0	0	0	0	0	0.02284	0.18601	0.81707
Bacteria;;;Actinobacteria;;Actinobacteria_c;;Propionibacteriales;;Propionibacteriaceae;;Propionicimonas;Propionicimonas paludicola	Propionicimonas paludicola	0.1924	0	0	0	0.34752	0	0.08531	0.08063	0	0	0.19436	0.03751	0	0	0	0	0	0	0	0	0	0	0	0	0.93773
Bacteria;;;Proteobacteria;;Alphaproteobacteria;;Rhizobiales;;Rhizomicrobium_f;;Rhizomicrobium;AF498717_s	AF498717_s	0	0	0	0.01545	0.08688	0	0.09242	0.02304	0	0	0.0243	0	0	0	0	0	0	0	0	0	0	0	0.10961	0	0.3517
Bacteria;;;Actinobacteria;;Actinobacteria_c;;Micrococcales;;Microbacteriaceae;;Frigoribacterium;Frigoribacterium_uc	Frigoribacterium_uc	0.0962	0	0	0	0	0	0	0.14974	0	0	0.07289	0.02501	0.03299	0	0	0	0	0	0.01353	0	0.43365	0.03397	0.03654	0	0.89452
Bacteria;;;Proteobacteria;;Alphaproteobacteria;;Sphingomonadales;;Sphingomonadaceae;;Novosphingobium;AM697005_s	AM697005_s	0	0	0	0	0.17376	0	0.04266	0.11518	0.16138	0	0.0243	0.0125	0.29693	0.26189	0	0	0	0	0	0	0	0.02718	0	0	1.11578
Bacteria;;;Chloroflexi;;Chloroflexi_c;;EU861840_o;;EU861840_f;;EU861840_f_uc;EU861840_f_uc_s	EU861840_f_uc_s	0	0	0	0	0	0	0	0.08063	0.21517	0	0.04859	0	0.03299	0	0	0	0	0	0	0	0	0	0.08678	0.093	0.55716
Bacteria;;;Actinobacteria;;Acidimicrobiia;;Acidimicrobiales;;Ilumatobacter_f;;GQ397040_g;GQ397040_g_uc	GQ397040_g_uc	0.1924	0	0	0	0	0	0.05687	0.04607	0	0	0	0	0	0	0	0	0	0	0	0	0	0	0.07308	0.062	0.43042
Bacteria;;;Actinobacteria;;Actinobacteria_c;;Micrococcales;;Microbacteriaceae;;Leucobacter;Leucobacter aerolatus	Leucobacter aerolatus	0.1924	0	0	0	0	0	0	0	0	0	0.55879	0.11253	0	0	0	0	0	0	0	0	0	0.01359	0	0	0.87731
Bacteria;;;Proteobacteria;;Gammaproteobacteria;;Pseudomonadales;;Moraxellaceae;;Psychrobacter;Psychrobacter maritimus	Psychrobacter maritimus	0	0	0.11655	0	0.52129	0	0.06398	0.11518	0	0	0.0243	0	0	0	0.00802	0.42347	0	0	0	0	0	0	0	0	1.27279
Bacteria;;;Bacteria_uc;;Bacteria_uc_c;;Bacteria_uc_o;;Bacteria_uc_f;;Bacteria_uc_g;Bacteria_uc_s	Bacteria_uc_s	0.0962	0	0	0	0.4344	0.01785	0.09953	0.04607	0	0	0.21866	0.0125	0.03299	0	0	0	0	0	0	0	0	0	0.00457	0.01033	0.9731
Bacteria;;;Bacteroidetes;;Sphingobacteria;;Sphingobacteriales;;Sphingobacteriaceae;;Sphingobacterium;Sphingobacterium_uc	Sphingobacterium_uc	0.0962	0	0	0.04635	0.08688	0	0.11375	0.06911	0	0	0	0	0	0.0873	0	0	0	0	0.01353	0	0	0	0.03197	0.01033	0.55542
Bacteria;;;Chloroflexi;;GQ396871_c;;GQ396871_o;;GQ396871_f;;GQ396871_g;EF516883_s	EF516883_s	0	0	0	0	0	0	0.05687	0.08063	0	0	0	0.02501	0	0	0	0	0	0	0	0	0	0	0.07308	0.08267	0.31826
Bacteria;;;Actinobacteria;;Actinobacteria_c;;Corynebacteriales;;Nocardiaceae;;Rhodococcus;Rhodococcus equi group	Rhodococcus equi group	0	0	0	0	0	0	0	0	0.96826	0	0	0.0125	0	0	0	0	0	0	0	0.17391	0	0	0.05937	0.08267	1.29671
Bacteria;;;Actinobacteria;;Actinobacteria_c;;Frankiales;;Geodermatophilaceae;;Geodermatophilus;DQ029102_s	DQ029102_s	0.07215	0	0	0	0	0	0.0782	0.14974	0	0	0	0	0.06598	0	0	0	0	0	0	0	0	0	0.0274	0.062	0.45547
Bacteria;;;Proteobacteria;;Alphaproteobacteria;;Rhizobiales;;Bradyrhizobiaceae;;Bradyrhizobium;Rhizobium lupini	Rhizobium lupini	0	0	0	0.0618	0	0	0.14219	0.02304	0.05379	0	0	0.0125	0.06598	0	0	0	0	0	0	0	0	0.00679	0.04111	0.01033	0.41753
Bacteria;;;Proteobacteria;;Betaproteobacteria;;Burkholderiales;;Oxalobacteraceae;;Massilia;Massilia consociata	Massilia consociata	0.07215	0	0	0.04635	0	0	0.02844	0.01152	0.05379	0	0.07289	0.03751	0.03299	0.13095	0	0	0	0	0.05411	0	0	0.00679	0.00457	0.13434	0.6864
Bacteria;;;Actinobacteria;;Actinobacteria_c;;Micrococcales;;Intrasporangiaceae;;Phycicoccus;Phycicoccus dokdonensis	Phycicoccus dokdonensis	0.02405	0	0	0	0	0	0	0.02304	0	0	0.09718	0	0.03299	0	0	0	0	0	0	0	0.26019	0.04756	0.09591	0.02067	0.60159
Bacteria;;;Actinobacteria;;Actinobacteria_c;;Streptomycetales;;Streptomycetaceae;;Streptomyces;Streptomyces anulatus	Streptomyces anulatus	0	0	0	0	0	0	0.00711	0.02304	0	0	0	0	0	0	0	0	0	0	0	0	0	0.02038	0.07764	0.18601	0.31418
Bacteria;;;Proteobacteria;;Alphaproteobacteria;;Rhodospirillales;;Acetobacteraceae;;Belnapia;Belnapia moabensis	Belnapia moabensis	0.02405	0	0	0.01545	0	0	0.08531	0.05759	0.05379	0	0.04859	0.0125	0.06598	0	0	0	0	0	0	0	0	0	0.04567	0.062	0.47093
Bacteria;;;Proteobacteria;;Alphaproteobacteria;;Caulobacterales;;Caulobacteraceae;;Brevundimonas;Brevundimonas subvibrioides	Brevundimonas subvibrioides	0	0.10929	0	0.61795	0	0	0	0	0	0	0	0	0	0	0	0	0	0	0	0	0	0	0	0	0.72724
Bacteria;;;Proteobacteria;;Alphaproteobacteria;;Sphingomonadales;;Sphingomonadaceae;;Sphingomonas;Sphingomonas glacialis	Sphingomonas glacialis	0.07215	0	0	0.01545	0.08688	0	0.06398	0.26492	0	0	0	0.03751	0	0	0	0	0	0	0	0	0	0	0	0.01033	0.55122
Bacteria;;;Proteobacteria;;Alphaproteobacteria;;Rhizobiales;;Rhizomicrobium_f;;Rhizomicrobium;4P002499_s	4P002499_s	0.16835	0	0	0	0	0	0	0	0	0	0	0	0	0	0	0	0	0	0	0	0	0	0.13702	0.031	0.33637
Bacteria;;;Proteobacteria;;Alphaproteobacteria;;Rhizobiales;;Methylobacteriaceae;;Methylobacterium;Methylobacterium brachiatum	Methylobacterium brachiatum	0.12025	0	0	0.07724	0.17376	0	0.00711	0.18429	0	0	0.07289	0	0.13197	0.0873	0	0	0	0	0	0	0	0	0.00913	0	0.86394
Bacteria;;;Proteobacteria;;Alphaproteobacteria;;Sphingomonadales;;Erythrobacteraceae;;Altererythrobacter;Altererythrobacter troitsensis	Altererythrobacter troitsensis	0.02405	0	0	0.01545	0.17376	0	0.05687	0.03455	0	0	0.0243	0	0	0	0	0	0	0	0	0	0	0	0.10505	0.01033	0.44436
Bacteria;;;Actinobacteria;;Actinobacteria_c;;Micrococcales;;Brevibacteriaceae;;Brevibacterium;Brevibacterium oceani	Brevibacterium oceani	0	0	0	0	0	0	0	0.01152	0	0	0	0	0	0	0	0	0	0	0	0	0	0	0.14158	0.08267	0.23577
Bacteria;;;Firmicutes;;Clostridia;;Clostridiales;;Veillonellaceae;;Megasphaera;Megasphaera_uc	Megasphaera_uc	0	0	0	0	0	0	0	0	0	0	0	0	0	0	0	0	0	0	0.41932	0	0	0	0.02284	0.04134	0.4835
Bacteria;;;Bacteroidetes;;Sphingobacteria;;Sphingobacteriales;;Chitinophagaceae;;Flavitalea;Flavitalea_uc	Flavitalea_uc	0.40885	0	0	0	0	0	0.02133	0.01152	0	0	0.31584	0.0125	0	0	0	0	0	0	0	0	0	0.00679	0.0137	0.01033	0.80086
Bacteria;;;Acidobacteria;;Chloracidobacterium_c;;AY281358_o;;DQ532145_f;;DQ532145_g;DQ532145_g_uc	DQ532145_g_uc	0.0481	0	0	0	0	0	0.07109	0.1267	0	0	0	0.0125	0	0	0	0	0	0	0	0	0	0	0.05024	0.05167	0.3603
Bacteria;;;Actinobacteria;;Actinobacteria_c;;Micrococcales;;Microbacteriaceae;;Microbacterium;Microbacterium aoyamense	Microbacterium aoyamense	0	0	0	0	0	0	0	0.02304	0.10758	0	0.12148	0	0	0	0	0	0	0	0	0	0	0	0.12788	0.031	0.41098
Bacteria;;;Proteobacteria;;Gammaproteobacteria;;Pseudomonadales;;Moraxellaceae;;Acinetobacter;Acinetobacter lwoffii	Acinetobacter lwoffii	0.3367	0	0	0.09269	0	0	0	0	0	0	0	0.0125	0	0	0	0	0	0	0.01353	0	0	0	0.03654	0.093	0.58496
Bacteria;;;Firmicutes;;Bacilli;;Bacillales;;Bacillaceae;;Bacillus_g6;Bacillus gibsonii	Bacillus gibsonii	0.12025	0	0	0.0618	0.26064	0.01785	0.01422	0.04607	0	0	0.48591	0	0	0	0	0	0	0	0	0	0	0	0	0	1.00674
Bacteria;;;Actinobacteria;;Actinobacteria_c;;Micrococcales;;Microbacteriaceae;;Microbacterium;Microbacterium arabinogalactanolyticum	Microbacterium arabinogalactanolyticum	0	0	0	0	0	0	0	0.02304	0	0	0	0	0	0	0	0	0	0	0	0	0.17346	0.17667	0.01827	0.05167	0.44311
Bacteria;;;Proteobacteria;;Alphaproteobacteria;;Rhizobiales;;Beijerinckiaceae;;EU801149_g;EU801149_g_uc	EU801149_g_uc	0.0962	0	0.6993	0.04635	0	0	0.06398	0.04607	0	0	0.0243	0.03751	0	0	0	0	0	0	0.01353	0	0	0	0.0137	0.05167	1.09261
Bacteria;;;Actinobacteria;;Actinobacteria_c;;Streptosporangiales;;Nocardiopsaceae;;Nocardiopsis;Nocardiopsis dassonvillei	Nocardiopsis dassonvillei	0	0	0	0	0	0	0.1493	0.20733	0	0	0	0	0	0	0	0	0	0	0	0	0	0	0	0	0.35663
Bacteria;;;Bacteroidetes;;Flavobacteria;;Flavobacteriales;;Flavobacteriaceae;;Flavobacterium;Flavobacterium pectinovorum	Flavobacterium pectinovorum	0	0	0	0	0	0	0.19906	0.10366	0	0	0	0	0.06598	0	0	0	0	0	0	0	0	0	0	0	0.3687
Bacteria;;;Actinobacteria;;Actinobacteria_c;;Propionibacteriales;;Propionibacteriaceae;;Microlunatus;Microlunatus ginsengisoli	Microlunatus ginsengisoli	0.0962	0	0	0.07724	0.08688	0	0.02133	0.02304	0.05379	0	0.0243	0	0	0	0	0	0	0	0	0	0	0.02038	0.04111	0.10334	0.54761
Bacteria;;;Actinobacteria;;Acidimicrobiia;;Acidimicrobiales;;Ilumatobacter_f;;Ilumatobacter;Ilumatobacter_uc	Ilumatobacter_uc	0.0481	0	0	0.01545	0.4344	0	0.02133	0.01152	0	0	0	0.0125	0.19795	0	0	0	0	0	0	0	0	0	0.06851	0.05167	0.86143
Bacteria;;;Actinobacteria;;Actinobacteria_c;;Frankiales;;Geodermatophilaceae;;Blastococcus;Blastococcus saxobsidens	Blastococcus saxobsidens	0.02405	0	0	0.01545	0	0	0.09242	0.04607	0	0	0.0243	0	0.06598	0	0	0	0	0	0	0	0	0.00679	0.06394	0.02067	0.35967
Bacteria;;;Firmicutes;;Bacilli;;Bacillales;;Planococcaceae;;Sporosarcina;Sporosarcina luteola	Sporosarcina luteola	0	0	0	0	0	0	0	0	0	0	0	0	0	0	0	0	0	0	0.02705	0.17391	0.08673	0.21744	0.0137	0	0.51883
Bacteria;;;Acidobacteria;;HQ645210_c;;HQ645210_o;;HQ645210_f;;HQ190481_g;HQ190481_g_uc	HQ190481_g_uc	0	0	0	0	0.17376	0	0	0.03455	0.10758	0	0.07289	0	0	0	0	0	0	0	0	0	0	0	0.12788	0.01033	0.52699
Bacteria;;;Proteobacteria;;Gammaproteobacteria;;Pseudomonadales;;Pseudomonadaceae;;Pseudomonas;Pseudomonas migulae	Pseudomonas migulae	0	0	0	0	0	0	0	0.44921	0	0	0	0	0	0	0	0	0	0	0	0	0	0	0	0	0.44921
Bacteria;;;Firmicutes;;Clostridia;;Clostridiales;;Clostridium_g8_f;;Clostridium_g8;Clostridium_g8_uc	Clostridium_g8_uc	0	0	0	0	0	0	0	0	0	0	0	0	0	0	0	0	0	0	0.45989	0	0	0	0.02284	0	0.48273
Bacteria;;;Proteobacteria;;Alphaproteobacteria;;Rhizobiales;;Methylobacteriaceae;;Bosea;Bosea robiniae	Bosea robiniae	0.02405	0	0	0	0	0	0	0.04607	0.05379	0	0.0243	0	0.06598	0	0	0	0	0	0	0	0	0	0.10048	0.08267	0.39734
Bacteria;;;Bacteroidetes;;Sphingobacteria;;Sphingobacteriales;;Sphingobacteriaceae;;Pedobacter;Pedobacter caeni	Pedobacter caeni	0	0	0	0.04635	0.4344	0	0.01422	0.02304	0	0	0.04859	0.06252	0	0	0	0	0	0	0.01353	0	0	0.10192	0	0.04134	0.78591
Bacteria;;;Proteobacteria;;Alphaproteobacteria;;Rhizobiales;;Methylobacteriaceae;;Methylobacterium;Methylobacterium cerastii	Methylobacterium cerastii	0.0481	0	0	0.10814	0.08688	0	0.04266	0.21884	0	0	0	0.0125	0.06598	0.04365	0	0	0	0	0	0	0	0	0	0	0.62675
Bacteria;;;Firmicutes;;Bacilli;;Bacillales;;Bacillaceae;;Bacillus;Bacillus horikoshii	Bacillus horikoshii	0	0	0	0	0	0	0.18484	0.01152	0	1.1811	0	0.07502	0	0	0	0.0605	0	0	0	0	0	0	0.00457	0	1.51755
Bacteria;;;Proteobacteria;;Gammaproteobacteria;;Legionellales;;Coxiellaceae;;Coxiellaceae_uc;Coxiellaceae_uc_s	Coxiellaceae_uc_s	0.0481	0	0	0	0	0	0.17062	0.09214	0	0	0	0	0	0	0	0	0	0	0	0	0	0	0.01827	0	0.32913
Bacteria;;;Actinobacteria;;Actinobacteria_c;;Micrococcales;;Micrococcaceae;;Arthrobacter;Arthrobacter luteolus	Arthrobacter luteolus	0	0	0	0	0	0	0	0	0	0	0	0	0	0.0873	0	0	0	0	0	0	0.26019	0.08833	0.05024	0.093	0.57906
Bacteria;;;Proteobacteria;;Alphaproteobacteria;;Sphingomonadales;;Sphingomonadaceae;;Sphingobium;Sphingobium herbicidovorans	Sphingobium herbicidovorans	0.07215	0	0	0	0	0	0	0.10366	0.05379	0	0.0243	0	0	0	0	0	0	0	0	0	0	0	0.10048	0.02067	0.37505
Bacteria;;;Bacteroidetes;;Cytophagia;;Cytophagales;;Dyadobacter_f;;Dyadobacter;Dyadobacter fermentans	Dyadobacter fermentans	0	0	0	0.01545	0	0	0.06398	0.04607	0	0	0.0243	0.02501	0	0.21825	0	0	0	0	0	0	0	0	0.04111	0.07234	0.50651
Bacteria;;;Actinobacteria;;Actinobacteria_c;;Pseudonocardiales;;Pseudonocardiaceae;;Pseudonocardiaceae_uc;Pseudonocardiaceae_uc_s	Pseudonocardiaceae_uc_s	0.12025	0	0	0	0.08688	0	0.00711	0.20733	0.05379	0	0.0243	0	0.03299	0	0	0	0	0	0	0	0	0	0.04111	0.01033	0.58409
Bacteria;;;Proteobacteria;;Alphaproteobacteria;;Caulobacterales;;Caulobacteraceae;;Caulobacter;Caulobacter vibrioides	Caulobacter vibrioides	0	0	0	0.04635	0	0	0.07109	0.08063	0	0	0	0	0.03299	0	0	0	0	0	0.02705	0	0	0.00679	0.05481	0.02067	0.34038
Bacteria;;;Actinobacteria;;Actinobacteria_c;;Propionibacteriales;;Nocardioidaceae;;Nocardioides;HQ222289_s	HQ222289_s	0	0	0	0	0.08688	0	0	0.02304	0	0	0.04859	0	0.06598	0	0	0	0	0	0	0	0	0.02038	0.07764	0.11367	0.43618
Bacteria;;;Actinobacteria;;Actinobacteria_c;;Micrococcales;;Intrasporangiaceae;;Terrabacter;Terrabacter ginsenosidimutans	Terrabacter ginsenosidimutans	0.02405	0	0	0	0.08688	0	0	0	0	0	0	0	0.03299	0	0	0	0	0	0	0	0	0	0.14615	0.031	0.32107
Bacteria;;;Proteobacteria;;Betaproteobacteria;;Burkholderiales;;Oxalobacteraceae;;Herminiimonas;Herminiimonas saxobsidens	Herminiimonas saxobsidens	0.02405	0	0.11655	0	0	0	0.04977	0.08063	0	0	0	0.0125	0	0.04365	0	0	0	0	0	0	0	0	0.04567	0.10334	0.47616
Bacteria;;;Proteobacteria;;Gammaproteobacteria;;Pseudomonadales;;Moraxellaceae;;Psychrobacter;Psychrobacter cibarius	Psychrobacter cibarius	0.31265	0	0	0	0.08688	0	0.02844	0	0	0	0.26725	0.10003	0.03299	0	0	0	0	0	0	0	0	0	0	0	0.82824
Bacteria;;;Proteobacteria;;Gammaproteobacteria;;Pseudomonadales;;Pseudomonadaceae;;Pseudomonas;Pseudomonas lundensis	Pseudomonas lundensis	0	0	0.11655	0	0	0	0.08531	0	0	0	0.12148	0.07502	0	0	0	0	0	0	0.14879	0.52174	0	0	0	0	1.06889
Bacteria;;;Actinobacteria;;Acidimicrobiia;;Acidimicrobiales;;Microthrix_f;;FN554394_g;FN554394_g_uc	FN554394_g_uc	0	0	0	0	0	0	0	0	0	0	0	0	0	0.39284	0	0	0	0	0	0	0	0	0.08678	0.10334	0.58296
Bacteria;;;Proteobacteria;;Alphaproteobacteria;;Rhizobiales;;Methylobacteriaceae;;Bosea;Bosea lathyri	Bosea lathyri	0.0481	0	0	0	0	0	0	0.03455	0	0	0	0	0	0	0	0	0	0	0	0	0.08673	0.07474	0.04567	0.10334	0.39313
Bacteria;;;Proteobacteria;;Betaproteobacteria;;Burkholderiales;;Oxalobacteraceae;;Herminiimonas;Herminiimonas_uc	Herminiimonas_uc	0.0962	0	0	0	0.08688	0	0.04266	0.16125	0	0	0	0.02501	0	0	0	0	0	0	0	0	0	0	0.03197	0.031	0.47497
Bacteria;;;Actinobacteria;;Actinobacteria_c;;Streptosporangiales;;Nocardiopsaceae;;Nocardiopsis;Nocardiopsis alba	Nocardiopsis alba	0	0	0	0	0	0	0.04977	0.34554	0	0	0	0	0	0	0	0	0	0	0	0	0	0	0	0	0.39531
Bacteria;;;Actinobacteria;;Actinobacteria_c;;Micrococcales;;Microbacteriaceae;;Microterricola;Microterricola viridarii	Microterricola viridarii	0	0	0	0	0	0	0	0.01152	0	0	0	0.02501	0	0	0	0	0	0	0	0	0	0.21744	0.00913	0	0.2631
Bacteria;;;Bacteroidetes;;Flavobacteria;;Flavobacteriales;;Flavobacteriaceae;;Flavobacterium;Flavobacterium frigidimaris	Flavobacterium frigidimaris	0	0	0	0	0	0	0	0	0	0	0.0243	0	1.18773	0	0	0	0	0	0	0	0	0	0	0	1.21203
Bacteria;;;Proteobacteria;;Alphaproteobacteria;;Rhizobiales;;Methylobacteriaceae;;Methylobacterium;Methylobacterium marchantiae	Methylobacterium marchantiae	0	0	0	0	0	0	0.01422	0.36858	0.05379	0	0	0.0125	0	0	0	0	0	0	0	0	0	0	0.00457	0	0.45366
Bacteria;;;Proteobacteria;;Alphaproteobacteria;;Caulobacterales;;Caulobacteraceae;;Brevundimonas;Brevundimonas terrae	Brevundimonas terrae	0	0	0	0.10814	0	0	0	0.03455	0	0	0	0	0	0.04365	0	0	0	0	0	0	0.43365	0.12231	0.00457	0.02067	0.76754
Bacteria;;;Bacteroidetes;;Cytophagia;;Cytophagales;;Dyadobacter_f;;Dyadobacter;Dyadobacter psychrophilus	Dyadobacter psychrophilus	0.0962	0	0	0.0309	0	0	0.04266	0.10366	0	0	0.12148	0.11253	0	0.04365	0	0	0	0	0	0	0	0	0	0.01033	0.56141
Bacteria;;;Firmicutes;;Bacilli;;Lactobacillales;;Carnobacteriaceae;;Carnobacterium;Carnobacterium iners	Carnobacterium iners	0.02405	0	0	0.01545	0.60817	0	0	0.26492	0	0	0	0.0125	0.09898	0	0.00802	0	0	0	0	0	0	0	0	0	1.03209
Bacteria;;;Actinobacteria;;Actinobacteria_c;;Propionibacteriales;;Nocardioidaceae;;Nocardioides;Nocardioides halotolerans	Nocardioides halotolerans	0.1443	0	0.2331	0.0309	0	0	0	0	0.05379	0	0.0243	0	0	0	0	0	0	0	0.01353	0	0	0.02038	0.06394	0.062	0.64624
Bacteria;;;Actinobacteria;;Actinobacteria_c;;Micrococcales;;Microbacteriaceae;;Leucobacter;Leucobacter_uc	Leucobacter_uc	0.1443	0	0	0	0.08688	0	0	0.06911	0	0	0.12148	0.02501	0.06598	0.04365	0	0	0	0	0	0	0	0.08833	0	0	0.64474
Bacteria;;;Proteobacteria;;Deltaproteobacteria;;Myxococcales;;Polyangiaceae;;Polyangiaceae_uc;Polyangiaceae_uc_s	Polyangiaceae_uc_s	0.07215	0	0	0	0	0	0.05687	0.01152	0	0	0	0	0	0	0	0	0	0	0	0	0	0.00679	0.10505	0	0.25238
Bacteria;;;Proteobacteria;;Gammaproteobacteria;;Xanthomonadales;;Xanthomonadaceae;;Lysobacter;Lysobacter_uc	Lysobacter_uc	0	0	0	0	0	0	0	0	0	0	0	0	0	0	0	0	0	0	0	0	0.17346	0.01359	0.00457	0.32035	0.51197
Bacteria;;;Proteobacteria;;Betaproteobacteria;;Burkholderiales;;Sphaerotilus_f;;Sphaerotilus_f_uc;Sphaerotilus_f_uc_s	Sphaerotilus_f_uc_s	0	0	0	0	0	0	0.19906	0.02304	0	0	0	0	0	0.0873	0	0	0	0	0	0	0	0.00679	0	0.031	0.34719
Bacteria;;;Proteobacteria;;Alphaproteobacteria;;Sphingomonadales;;Sphingomonadaceae;;Novosphingobium;Novosphingobium hassiacum	Novosphingobium hassiacum	0.0481	0.10929	0	0.12359	0	0	0.05687	0.10366	0.10758	0	0	0.02501	0	0	0	0	0	0	0	0	0	0	0	0.04134	0.61544
Bacteria;;;Proteobacteria;;Alphaproteobacteria;;Rhizobiales;;Bradyrhizobiaceae;;DQ123621_g;EU223948_s	EU223948_s	0	0	0.9324	0	0.08688	0	0	0.04607	0	0	0.04859	0	0.03299	0	0	0	0	0	0	0	0	0.00679	0.08221	0.01033	1.24626
Bacteria;;;Actinobacteria;;Actinobacteria_c;;Micrococcales;;Microbacteriaceae;;Microbacterium;Microbacterium testaceum	Microbacterium testaceum	0.07215	0	0.2331	0	0	0	0.06398	0.10366	0	0	0.12148	0.03751	0	0	0	0	0	0	0	0	0	0	0.01827	0	0.65015
Bacteria;;;Proteobacteria;;Alphaproteobacteria;;Rhizobiales;;Rhizobiaceae;;Rhizobium;Rhizobium herbae	Rhizobium herbae	0.02405	0	0	0	0	0	0.00711	0	0	0	0	0	0	0	0	0	0	0	0	0	0	0.00679	0.07308	0.16534	0.27637
Bacteria;;;Chloroflexi;;Chloroflexi_c;;Chloroflexales;;Chloroflexales_uc;;Chloroflexales_uc_g;Chloroflexales_uc_s	Chloroflexales_uc_s	0.1443	0	0.11655	0	0	0	0.01422	0.10366	0.21517	0	0.0243	0.07502	0.06598	0	0	0	0	0	0	0	0	0.01359	0	0.02067	0.79346
Bacteria;;;Actinobacteria;;Actinobacteria_c;;Micrococcales;;Microbacteriaceae;;Microbacterium;Microbacterium ginsengisoli	Microbacterium ginsengisoli	0.1924	0	0	0.0618	0	0	0	0	0.05379	0	0.14577	0.07502	0	0	0	0	0	0	0	0	0	0	0.04111	0.01033	0.58022
Bacteria;;;Deinococcus-Thermus;;Deinococci;;Deinococcales;;Deinococcaceae;;Deinococcus;Deinococcus aquatilis	Deinococcus aquatilis	0	0	0	0	0.08688	0	0.12797	0.10366	0	0	0	0.03751	0.13197	0	0	0	0	0	0	0	0	0	0	0	0.48799
Bacteria;;;Actinobacteria;;Actinobacteria_c;;Micrococcales;;Intrasporangiaceae;;Tetrasphaera;Tetrasphaera_uc	Tetrasphaera_uc	0.02405	0	0	0	0	0	0.08531	0.02304	0	0	0	0.06252	0	0	0	0	0	0	0	0	0	0	0.05937	0.01033	0.26462
Bacteria;;;Proteobacteria;;Alphaproteobacteria;;Micavibrio_o;;Micavibrio_f;;Micavibrio_f_uc;Micavibrio_f_uc_s	Micavibrio_f_uc_s	0.26455	0	0	0	0	0	0.01422	0.02304	0	0	0	0.0125	0.09898	0	0	0	0	0	0	0	0	0	0.01827	0.11367	0.54523
Bacteria;;;Planctomycetes;;Phycisphaerae;;Phycisphaerales;;AY673410_f;;AY673410_f_uc;AY673410_f_uc_s	AY673410_f_uc_s	0.02405	0	0	0	0.17376	0	0.04977	0.02304	0	0	0.12148	0	0.03299	0	0	0	0	0	0	0	0	0.00679	0.04567	0.05167	0.52922
Bacteria;;;Proteobacteria;;Deltaproteobacteria;;Myxococcales;;Sandaracinaceae;;Sandaracinaceae_uc;Sandaracinaceae_uc_s	Sandaracinaceae_uc_s	0	0	0	0	0	0	0.10664	0	0	0	0	0	0	0	0	0	0	0	0	0	0	0	0.05481	0.07234	0.23379
Bacteria;;;Firmicutes;;Erysipelotrichi;;Erysipelotrichales;;Coprobacillus_f;;Coprobacillus;Coprobacillus_uc	Coprobacillus_uc	0	0	0	0	0	0	0	0	0	0	0	0	0	0	0	0	0	0	0.05411	4.86957	0	0	0.00913	0	4.93281
Bacteria;;;Proteobacteria;;Alphaproteobacteria;;Rhodospirillales;;Acetobacteraceae;;Acetobacteraceae_uc;Acetobacteraceae_uc_s	Acetobacteraceae_uc_s	0.0481	0	0	0	0	0	0.05687	0.04607	0.05379	0	0.0243	0.0125	0.06598	0	0	0	0	0	0	0	0	0.01359	0.03654	0.05167	0.40941
Bacteria;;;Actinobacteria;;Actinobacteria_c;;Propionibacteriales;;Propionibacteriaceae;;Tessaracoccus;Tessaracoccus_uc	Tessaracoccus_uc	0	0	0	0	0	0	0.14219	0.02304	0	0	0	0	0	0	0	0	0	0	0.01353	0	0	0.01359	0.00913	0.07234	0.27382
Bacteria;;;Actinobacteria;;Actinobacteria_c;;Propionibacteriales;;Nocardioidaceae;;Nocardioidaceae_uc;Nocardioidaceae_uc_s	Nocardioidaceae_uc_s	0	0	0	0.01545	0.34752	0	0.01422	0.04607	0.05379	0	0	0.02501	0	0	0	0	0	0	0.01353	0	0.08673	0	0.07308	0.02067	0.69607
Bacteria;;;Firmicutes;;Clostridia;;Clostridiales;;Ruminococcaceae;;Acetivibrio;Acetivibrio_uc	Acetivibrio_uc	0	0	0	0.0309	0	0	0.15641	0.10366	0	0	0	0.0125	0	0	0	0	0	0	0	0	0	0	0	0	0.30347
Bacteria;;;Bacteroidetes;;Cytophagia;;Cytophagales;;Cytophagaceae;;Flectobacillus;Flectobacillus lacus	Flectobacillus lacus	0	0	0.6993	0.41712	0	0	0.00711	0	0	0	0	0	0	0	0	0	0	0	0	0	0	0	0	0	1.12353
Bacteria;;;Proteobacteria;;Betaproteobacteria;;Burkholderiales;;Burkholderiaceae;;Burkholderia;Burkholderia phytofirmans	Burkholderia phytofirmans	0.0962	0	0	0.0309	0.26064	0	0.09242	0	0.16138	0	0	0	0.19795	0	0	0	0	0	0	0.17391	0	0	0.00913	0	1.02253
Bacteria;;;Firmicutes;;Bacilli;;Bacillales;;Bacillaceae;;Bacillus;Bacillus thuringiensis	Bacillus thuringiensis	0.02405	0	0	0.0309	0.08688	0	0.04266	0.05759	0	0	0.12148	0.02501	0	0	0	0	0	0	0	0.69565	0	0	0.00457	0.07234	1.16113
Bacteria;;;Actinobacteria;;Actinobacteria_c;;Micrococcales;;Microbacteriaceae;;AM697358_g;AM697358_s	AM697358_s	0.0481	0	0	0	0	0	0.09953	0.02304	0	0	0	0	0.09898	0	0	0	0	0	0	0	0	0.02038	0.03654	0.02067	0.34724
Bacteria;;;Cyanobacteria;;Chroobacteria;;Oscillatoriales;;Planktothrix_f;;Microcoleus;Microcoleus vaginatus	Microcoleus vaginatus	0.12025	0	0	0	0.08688	0	0.02133	0.06911	0	0	0.04859	0.15004	0.03299	0	0	0	0	0	0	0	0	0	0.0137	0	0.54289
Bacteria;;;Proteobacteria;;Betaproteobacteria;;Burkholderiales;;Alcaligenaceae;;Achromobacter;Achromobacter spanius	Achromobacter spanius	0.07215	0	0	0	0	0	0	0.03455	0	0	0	0	0	0.04365	0	0	0	0	0	0	0	0.00679	0.07308	0.093	0.32322
Bacteria;;;Actinobacteria;;Actinobacteria_c;;Micrococcales;;Sanguibacteraceae;;Sanguibacter;Sanguibacter antarcticus	Sanguibacter antarcticus	0.12025	0	0	0	0	0	0	0	0	0	0	0	0.03299	0	0	0	0	0	0	0	0.17346	0.05436	0.06851	0.02067	0.47024
Bacteria;;;Chloroflexi;;GQ396871_c;;GQ396871_o;;GQ396871_f;;GQ396871_g;GQ396871_g_uc	GQ396871_g_uc	0.16835	0	0	0	0	0	0.01422	0.04607	0	0	0.0243	0	0.06598	0	0	0	0	0	0	0	0	0	0.02284	0.12401	0.46577
Bacteria;;;Actinobacteria;;Actinobacteria_c;;Propionibacteriales;;Propionibacteriaceae;;EU535598_g;EU535598_s	EU535598_s	0.07215	0	0	0	0	0	0.10664	0.01152	0	0	0	0	0.03299	0	0	0	0	0	0	0	0	0.00679	0.05481	0	0.2849
Bacteria;;;Proteobacteria;;Gammaproteobacteria;;Pseudomonadales;;Moraxellaceae;;Enhydrobacter;Moraxella osloensis	Moraxella osloensis	0.0481	0	0	0.12359	0	0	0.03555	0	0	0	0.04859	0	0	0	0	0	0	0	0.21642	0	0	0	0	0	0.47225
Bacteria;;;Proteobacteria;;Alphaproteobacteria;;Rhodospirillales;;Alysiosphaera_f;;Alysiosphaera_f_uc;Alysiosphaera_f_uc_s	Alysiosphaera_f_uc_s	0.07215	0	0	0.01545	0	0	0.04977	0.05759	0	0	0.04859	0	0	0	0	0	0	0	0	0	0	0	0.06394	0.01033	0.31782
Bacteria;;;Proteobacteria;;Alphaproteobacteria;;Sphingomonadales;;Sphingomonadaceae;;Sphingomonas;Sphingomonas desiccabilis	Sphingomonas desiccabilis	0	0.10929	0.11655	0.04635	0	0	0.06398	0.09214	0	0	0	0.03751	0	0	0	0	0	0	0	0	0	0	0.02284	0.031	0.51966
Bacteria;;;Proteobacteria;;Alphaproteobacteria;;Sphingomonadales;;Sphingomonadaceae;;Sphingomonas;Sphingomonas trueperi	Sphingomonas trueperi	0	0	0	0.13904	0.26064	0	0	0.21884	0	0	0.0243	0.0125	0	0	0	0	0	0	0	0	0	0	0	0	0.65532
Bacteria;;;Firmicutes;;Bacilli;;Bacillales;;Bacillaceae;;Bacillaceae_uc;Bacillaceae_uc_s	Bacillaceae_uc_s	0	0	0	0.01545	0	0.0357	0.00711	0.06911	0	0	0.0243	0	0.03299	0	0	0	0	0.04579	0	0.17391	0	0.10872	0	0.031	0.54408
Bacteria;;;Actinobacteria;;Acidimicrobiia;;Acidimicrobiales;;Iamiaceae;;AY234624_g;AY234624_g_uc	AY234624_g_uc	0.02405	0	0	0	0	0	0	0.03455	0	0	0.14577	0	0	0	0	0	0	0	0	0	0.08673	0	0.05024	0.11367	0.45501
Bacteria;;;Actinobacteria;;Actinobacteria_c;;Pseudonocardiales;;Pseudonocardiaceae;;Pseudonocardia;Pseudonocardia endophytica	Pseudonocardia endophytica	0	0	0	0	0	0	0	0.03455	0	0	0	0.0125	0	0	0	0	0	0.13736	0	0	0	0	0.09135	0.062	0.33776
Bacteria;;;Bacteroidetes;;Flavobacteria;;Flavobacteriales;;Flavobacteriaceae;;Flavobacterium;Flavobacterium limicola	Flavobacterium limicola	0	0	0	0	0	0	0.18484	0.03455	0	0	0	0	0.09898	0	0	0	0	0	0	0	0	0	0	0	0.31837
Bacteria;;;Actinobacteria;;Actinobacteria_c;;Corynebacteriales;;Mycobacteriaceae;;Mycobacterium;Mycobacterium neoaurum	Mycobacterium neoaurum	0.12025	0	0	0	0	0	0.00711	0.1267	0	0	0.09718	0.03751	0	0.1746	0	0	0	0	0	0	0	0	0.00913	0.02067	0.59315
Bacteria;;;Actinobacteria;;Actinobacteria_c;;Streptomycetales;;Streptomycetaceae;;Streptomyces;Streptomyces somaliensis group	Streptomyces somaliensis group	0	0	0	0	0	0	0	0.03455	0	0	0	0	0	0	0	0	0	0	0	0.17391	0	0	0.04567	0.18601	0.44014
Bacteria;;;Proteobacteria;;Alphaproteobacteria;;Sphingomonadales;;Sphingomonadaceae;;Sphingomonas;Sphingomonas insulae	Sphingomonas insulae	0	0	0	0.09269	0.08688	0	0.10664	0.10366	0.05379	0	0	0	0	0	0	0	0	0	0	0	0	0	0	0	0.44366
Bacteria;;;Proteobacteria;;Alphaproteobacteria;;Rhodobacterales;;Rhodobacteraceae;;Paracoccus;Paracoccus yeei	Paracoccus yeei	0	0	0	0	0	0	0.12086	0.02304	0	0	0	0	0	0	0	0	0	0	0	0	0	0	0.03197	0.062	0.23787
Bacteria;;;Proteobacteria;;Deltaproteobacteria;;Myxococcales;;Myxococcales_uc;;Myxococcales_uc_g;Myxococcales_uc_s	Myxococcales_uc_s	0.02405	0	0	0	0	0	0	0	0	0	0.0243	0	0	0	0	0	0	0	0	0	0	0	0.07764	0.13434	0.26033
Bacteria;;;Proteobacteria;;Alphaproteobacteria;;Sphingomonadales;;Sphingomonadaceae;;Sphingomonas;Sphingomonas changbaiensis	Sphingomonas changbaiensis	0	0.10929	0.11655	0.01545	0	0	0	0	0	0	0	0	0	0	0	0	0	0	0	1.04348	0	0.02038	0.05481	0.08267	1.44263
Bacteria;;;Actinobacteria;;Actinobacteria_c;;Frankiales;;Frankiaceae;;AF408985_g;AF408985_g_uc	AF408985_g_uc	0	0	0	0	0	0	0.03555	0.27643	0	0	0.0243	0	0	0	0	0	0	0	0	0	0	0	0.00913	0	0.34541
Bacteria;;;Gemmatimonadetes;;Gemmatimonadetes_c;;Gemmatimonadales;;HM154525_f;;HM154525_f_uc;HM154525_f_uc_s	HM154525_f_uc_s	0	0	0	0	0.08688	0	0.05687	0.02304	0.32275	0	0	0.0125	0	0	0	0	0	0	0.01353	0	0	0	0.03654	0.05167	0.60378
Bacteria;;;Proteobacteria;;Alphaproteobacteria;;Rhizobiales;;Phyllobacteriaceae;;Mesorhizobium;Mesorhizobium huakuii	Mesorhizobium huakuii	0.12025	0	0	0	0	0	0	0	0.48413	0	0	0.0125	0	0	0	0	0	0	0	0	0.08673	0.02718	0.03654	0.04134	0.80867
Bacteria;;;Actinobacteria;;Actinobacteria_c;;Micrococcales;;Microbacteriaceae;;Leucobacter;Leucobacter chromiireducens	Leucobacter chromiireducens	0.2886	0	0	0	0	0	0	0	0.10758	0	0.19436	0.12503	0	0	0	0	0	0	0	0	0	0	0	0	0.71557
Bacteria;;;Cyanobacteria;;Chroobacteria;;Oscillatoriales;;Oscillatoriaceae;;Microcoleus_g1;Microcoleus paludosus	Microcoleus paludosus	0	0	0	0	0	0	0.2275	0	0	0	0	0	0	0	0	0	0	0	0	0	0	0	0	0	0.2275
Bacteria;;;Proteobacteria;;Gammaproteobacteria;;Enterobacteriales;;Enterobacteriaceae;;Pantoea;Pantoea anthophila	Pantoea anthophila	0	0.98361	0	0.01545	0	0	0.01422	0.04607	0	0	0	0.17504	0	0	0	0	0.09629	0	0	0	0	0	0	0	1.33068
Bacteria;;;Proteobacteria;;Alphaproteobacteria;;Sphingomonadales;;Sphingomonadaceae;;Blastomonas;Blastomonas natatoria	Blastomonas natatoria	0.0481	0	0	0.01545	0	0	0.06398	0	0.26896	0	0.04859	0.0125	0.03299	0.34919	0	0	0	0	0.02705	0.17391	0	0	0	0	1.04072
Bacteria;;;Proteobacteria;;Alphaproteobacteria;;Sphingomonadales;;Erythrobacteraceae;;Altererythrobacter;DQ001633_s	DQ001633_s	0.02405	0	0	0	0	0	0.01422	0	0	0	0	0	0	0.04365	0	0	0	0	0	0	0	0	0.11418	0.031	0.2271
Bacteria;;;Proteobacteria;;Alphaproteobacteria;;Rhizobiales;;Shinella_f;;Shinella;Shinella kummerowiae	Shinella kummerowiae	0.0481	0	0	0	0	0	0	0.11518	0	0	0	0	0	0.04365	0	0	0	0	0.01353	0	0	0.02038	0.01827	0.11367	0.37278
Bacteria;;;Firmicutes;;Bacilli;;Bacillales;;Planococcaceae;;Sporosarcina;Sporosarcina thermotolerans	Sporosarcina thermotolerans	0	0	0	0	0	0	0	0	0	0	0	0	0	0.04365	0	0.54446	0	0	0.01353	0	0.17346	0.06795	0	0	0.84305
Bacteria;;;Proteobacteria;;Betaproteobacteria;;Burkholderiales;;Burkholderiaceae;;Burkholderia;Burkholderia glathei	Burkholderia glathei	0.02405	0	0	0	0.26064	0	0.06398	0.05759	0	0	0.0243	0.0125	0.03299	0.04365	0	0	0	0	0.02705	0	0	0	0.03197	0.01033	0.58905
Bacteria;;;Proteobacteria;;Betaproteobacteria;;Burkholderiales;;Sphaerotilus_f;;Aquabacterium;Aquabacterium commune	Aquabacterium commune	0	0.10929	0.4662	0.27808	0	0	0.00711	0.01152	0	0	0.04859	0.03751	0	0.0873	0	0	0	0	0	0	0	0	0	0	1.0456
Bacteria;;;Actinobacteria;;Thermoleophilia;;Solirubrobacterales;;EU289467_f;;EU289467_g;EU289467_g_uc	EU289467_g_uc	0.02405	0	0	0	0	0	0	0.02304	0	0	0.12148	0	0	0	0	0	0	0	0	0	0	0	0.06394	0.093	0.32551
Bacteria;;;Proteobacteria;;Alphaproteobacteria;;Rhizobiales;;Rhizobiaceae;;Rhizobium;AF159453_s	AF159453_s	0	0	0	0	0	0	0	0.03455	0	0	0	0	0.03299	0	0.0962	0.21174	0	0	0	0	0	0	0.03654	0	0.41202
Bacteria;;;Actinobacteria;;Actinobacteria_c;;Micrococcales;;Microbacteriaceae;;Mycetocola;Mycetocola_uc	Mycetocola_uc	0.07215	0	0	0	0	0	0.06398	0.05759	0	0	0.0243	0	0	0.04365	0	0	0	0	0	0	0.08673	0.04077	0.01827	0.01033	0.41777
Bacteria;;;Actinobacteria;;Actinobacteria_c;;Propionibacteriales;;Nocardioidaceae;;Nocardioides;Nocardioides pyridinolyticus	Nocardioides pyridinolyticus	0	0	0	0.0618	0	0	0.02844	0.03455	0.10758	0	0	0	0	0	0	0	0	0	0	0	0	0	0.05024	0.07234	0.35495
Bacteria;;;Proteobacteria;;Gammaproteobacteria;;Xanthomonadales;;Xanthomonadaceae;;Stenotrophomonas;Pseudomonas hibiscicola	Pseudomonas hibiscicola	0	0	0	0.12359	0	0	0.00711	0.03455	0	0	0.04859	0.0125	0	0.21825	0	0	0	0	0.02705	0	0	0.02038	0.01827	0.02067	0.53096
Bacteria;;;Firmicutes;;Clostridia;;Clostridiales;;Lachnospiraceae;;Dorea;Dorea_uc	Dorea_uc	0	0	0	0	0	0	0	0	0	0	0	0	0	0	0	0	0	0	0.35168	0	0	0	0.02284	0	0.37452
Bacteria;;;Actinobacteria;;Actinobacteria_c;;Corynebacteriales;;Mycobacteriaceae;;Mycobacterium;Mycobacterium cookii	Mycobacterium cookii	0.02405	0	0	0	0.69505	0	0.09242	0.02304	0	0	0.04859	0	0.06598	0	0	0	0	0	0	0	0	0	0	0.031	0.98013
Bacteria;;;Firmicutes;;Erysipelotrichi;;Erysipelotrichales;;Allobaculum_f;;Eubacterium_g2;Streptococcus pleomorphus	Streptococcus pleomorphus	0	0	0	0	0	0	0	0	0	0	0	0	0	0	0	0	0	0	0.36521	0	0	0	0.01827	0	0.38348
Bacteria;;;Firmicutes;;Bacilli;;Bacillales;;Paenibacillaceae;;Paenibacillus;Paenibacillus pabuli	Paenibacillus pabuli	0	0	0	0	0	0	0.02133	0.01152	0	0	0	0.08752	0	0	0.16033	0	0	0	0	0	0	0	0	0	0.2807
Bacteria;;;Proteobacteria;;Alphaproteobacteria;;Rhizobiales;;Methylobacteriaceae;;Methylobacteriaceae_uc;Methylobacteriaceae_uc_s	Methylobacteriaceae_uc_s	0.02405	0	0	0.13904	0	0	0.00711	0.04607	0.48413	0	0	0	0.03299	0	0	0	0	0	0	0	0	0	0.0137	0.031	0.77809
Bacteria;;;Proteobacteria;;Epsilonproteobacteria;;Campylobacterales;;Helicobacteraceae;;Helicobacter;Helicobacter canadensis	Helicobacter canadensis	0	0	0	0	0	0	0	0	0	0	0	0	0	0	0	0	0	0	0.32463	1.21739	0	0	0	0	1.54202
Bacteria;;;Firmicutes;;Clostridia;;Clostridiales;;Lachnospiraceae;;Eubacterium_g5;AM697528_s	AM697528_s	0	0	0	0	0	0	0.02133	0	0	0	0	0	0	0	0	0	0	0	0.29758	0.69565	0	0	0.00913	0	1.02369
Bacteria;;;Firmicutes;;Clostridia;;Clostridiales;;Lachnospiraceae;;GU174086_g;GU174086_g_uc	GU174086_g_uc	0	0	0	0	0	0	0	0	0	0	0	0	0	0	0	0	0	0	0.41932	0	0	0	0	0	0.41932
Bacteria;;;Proteobacteria;;Alphaproteobacteria;;Rhizobiales;;Methylobacteriaceae;;Methylobacterium;Methylobacterium thiocyanatum group	Methylobacterium thiocyanatum group	0.0481	0	0	0	0.08688	0	0.02133	0.13822	0.05379	0	0.07289	0.0125	0.03299	0	0	0	0	0	0	0	0	0	0.02284	0.02067	0.51021
Bacteria;;;Actinobacteria;;Acidimicrobiia;;Acidimicrobiales;;Iamiaceae;;EF632905_g;EF632905_g_uc	EF632905_g_uc	0	0	0	0	0.08688	0	0	0	0	0	0	0.0125	0	0	0	0	0	0	0	0	0	0.00679	0.06851	0.13434	0.30902
Bacteria;;;Acidobacteria;;Chloracidobacterium_c;;Blastocatella_o;;Blastocatella_f;;Blastocatella;EF580977_s	EF580977_s	0.02405	0	0	0.0309	0	0	0.03555	0	0	0	0.12148	0.0125	0	0.21825	0	0	0	0	0.04058	0	0	0	0.03654	0.01033	0.53018
Bacteria;;;Actinobacteria;;Actinobacteria_c;;Micrococcales;;Microbacteriaceae;;Microbacterium;Microbacterium flavescens	Microbacterium flavescens	0	0	0	0	0	0	0	0	0	0	0	0	0	0	0	0	0	0	0	0.17391	0	0	0.07308	0.14467	0.39166
Bacteria;;;Bacteroidetes;;Cytophagia;;Cytophagales;;Hymenobacter_f;;Adhaeribacter;Adhaeribacter_uc	Adhaeribacter_uc	0.0481	0	0	0	0	0	0	0.01152	0	0	0.0243	0	0	0	0	0	0	0	0.01353	0	0	0.00679	0.10961	0.01033	0.22418
Bacteria;;;Actinobacteria;;Actinobacteria_c;;Micrococcales;;Microbacteriaceae;;Rathayibacter;AJ292036_s	AJ292036_s	0	0	0	0	0	0	0	0.01152	0	0	0	0	0	0.04365	0	0.09074	0	0	0	0	0	0.12231	0.01827	0.04134	0.32783
Bacteria;;;Actinobacteria;;Actinobacteria_c;;Propionibacteriales;;Propionibacteriaceae;;Luteococcus;Luteococcus_uc	Luteococcus_uc	0	0	0	0	0	0	0.00711	0	0	0	0	0	0	0	0	0	0	0	0.27053	0.34783	0	0	0.0274	0.01033	0.6632
Bacteria;;;Chloroflexi;;EU133950_c;;EF516361_o;;EF516361_f;;EF522332_g;JF733430_s	JF733430_s	0.02405	0	0	0	0	0	0	0.01152	0	0	0.21866	0	0	0	0	0	0	0	0.01353	0	0	0	0.07308	0.02067	0.36151
Bacteria;;;Proteobacteria;;Betaproteobacteria;;Burkholderiales;;Oxalobacteraceae;;Massilia;Massilia varians	Massilia varians	0	0	0	0	0	0	0.02844	0	0	0	0	0	0	0	0	0	0	0	0.31111	0	0	0.02038	0	0	0.35993
Bacteria;;;Bacteroidetes;;Cytophagia;;Cytophagales;;Cytophagaceae;;Arcicella;Arcicella aurantiaca	Arcicella aurantiaca	0.12025	0	0	0.01545	0	0	0.10664	0.10366	0	0	0	0	0	0	0	0	0	0	0	0	0	0	0	0	0.346
Bacteria;;;Proteobacteria;;Alphaproteobacteria;;Rhodospirillales;;Alysiosphaera_f;;Alysiomicrobium;DQ413107_s	DQ413107_s	0	0	0	0	0	0	0.05687	0	0	0	0	0	0	0	0	0	0	0	0	0	0	0	0.04567	0.12401	0.22655
Bacteria;;;Actinobacteria;;Actinobacteria_c;;Micrococcales;;Demequinaceae;;Demequina;Demequina_uc	Demequina_uc	0	0	0	0	0	0	0	0.01152	0	0	0	0	0	0	0	0	0	0	0	0	0	0	0.11875	0.031	0.16127
Bacteria;;;Actinobacteria;;Actinobacteria_c;;Micrococcales;;Microbacteriaceae;;Herbiconiux;Herbiconiux_uc	Herbiconiux_uc	0.07215	0	0	0.01545	0.08688	0	0.01422	0.02304	0	0	0.09718	0.0125	0	0	0	0	0	0	0	0	0	0	0.05024	0.05167	0.42333
Bacteria;;;Actinobacteria;;Actinobacteria_c;;Micromonosporales;;Micromonosporaceae;;Actinoplanes;Actinoplanes abujensis	Actinoplanes abujensis	0.0481	0	0	0	0.26064	0	0.12797	0.02304	0	0	0	0	0.03299	0	0	0	0	0	0	0	0	0	0.00457	0.031	0.52831
Bacteria;;;Proteobacteria;;Alphaproteobacteria;;Rhizobiales;;Methylopila_f;;Hansschlegelia;Hansschlegelia zhihuaiae	Hansschlegelia zhihuaiae	0	0	0	0	0	0	0	0	0	0	0	0	0	0	0	0	0	0	0	0	0.08673	0	0.08221	0.11367	0.28261
Bacteria;;;Proteobacteria;;Alphaproteobacteria;;Rhizobiales;;AB599867_f;;AB599867_g;AB599867_g_uc	AB599867_g_uc	0.1443	0	0	0.07724	0	0	0	0.13822	0	0	0	0.06252	0	0	0	0	0	0	0	0	0	0	0.00913	0	0.43141
Bacteria;;;Actinobacteria;;Actinobacteria_c;;Micromonosporales;;Micromonosporaceae;;Actinoplanes;Actinoplanes digitatis	Actinoplanes digitatis	0	0	0	0.0309	0.08688	0	0	0.11518	0	0	0	0	0	0	0.00802	0	0	0	0.01353	0	0	0	0.03654	0.07234	0.36339
Bacteria;;;Proteobacteria;;Betaproteobacteria;;Burkholderiales;;Sphaerotilus_f;;Pelomonas;Pelomonas saccharophila	Pelomonas saccharophila	0	0	0	0	0	0	0	0.03455	0	0	0	0	0	0	0	0	0	0	0.01353	0	0	0	0.09135	0.062	0.20143
Bacteria;;;Proteobacteria;;Gammaproteobacteria;;Pseudomonadales;;Pseudomonadaceae;;Pseudomonas;Pseudomonas arsenicoxydans	Pseudomonas arsenicoxydans	0.0481	0	0.11655	0.18539	0.08688	0	0.00711	0.08063	0	0	0.09718	0	0	0.0873	0	0	0	0	0	0	0	0	0	0	0.70914
Bacteria;;;Acidobacteria;;Acidobacteria_c;;Acidobacteriales;;Acidobacteriaceae;;Acidobacterium;FJ870383_s	FJ870383_s	0.16835	0	0	0	0.08688	0	0.08531	0.01152	0	0	0.14577	0	0.06598	0	0	0	0	0	0	0	0	0	0	0.01033	0.57414
Bacteria;;;Firmicutes;;Clostridia;;Clostridiales;;Ruminococcaceae;;AB606261_g;DQ057419_s	DQ057419_s	0	0	0	0	0	0	0	0	0	0	0	0	0	0	0	0	0	0	0.27053	0	0	0	0.04567	0	0.3162
Bacteria;;;Proteobacteria;;Alphaproteobacteria;;Rhizobiales;;Devosia_f;;Devosia;EU937979_s	EU937979_s	0.07215	0	0	0	0	0	0.09242	0.13822	0	0	0.0243	0	0	0.04365	0	0	0	0	0	0	0	0	0	0	0.37074
Bacteria;;;Bacteroidetes;;Sphingobacteria;;Sphingobacteriales;;Sphingobacteriaceae;;Pedobacter;Pedobacter alluvionis	Pedobacter alluvionis	0	0	0	0	0.4344	0	0.1493	0	0	0	0.07289	0.0125	0	0	0	0	0	0	0	0	0	0	0	0	0.66909
Bacteria;;;Firmicutes;;Bacilli;;Bacillales;;Planococcaceae;;Planococcus;HM187048_s	HM187048_s	0	0	0	0	0	0	0	0	0	0	0	0	0	0	0.23248	0	0	0	0	0	0	0	0	0.01033	0.24281
Bacteria;;;Proteobacteria;;Alphaproteobacteria;;Rhizobiales;;Rhizobiaceae;;Shinella;AY212713_s	AY212713_s	0	0	0	0	0	0	0.01422	0	0	0	0	0	0	0	0	0	0	0	0	0	0	0	0.09135	0.08267	0.18824
Bacteria;;;Proteobacteria;;Alphaproteobacteria;;Sphingomonadales;;Sphingomonadaceae;;Sphingomonas;HM224435_s	HM224435_s	0.21645	0	0	0	0	0	0.02133	0.02304	0.16138	0	0	0	0	0	0	0	0	0	0	0	0	0	0.04111	0.04134	0.50465
Bacteria;;;Actinobacteria;;Actinobacteria_c;;Pseudonocardiales;;Pseudonocardiaceae;;Actinomycetospora;Actinomycetospora rishiriensis	Actinomycetospora rishiriensis	0	0	0	0	0	0	0.06398	0.04607	0	0	0	0	0.06598	0	0	0	0	0	0	0	0	0	0.05024	0.031	0.25727
Bacteria;;;Planctomycetes;;Planctomycetacia;;Planctomycetales;;Planctomycetaceae;;EU289510_g;EU289510_g_uc	EU289510_g_uc	0.02405	0	0	0	0	0	0.09953	0.01152	0.26896	0	0	0.02501	0	0	0	0	0	0	0	0	0	0.00679	0.00913	0.031	0.47599
Bacteria;;;Actinobacteria;;Actinobacteria_c;;Frankiales;;Geodermatophilaceae;;Modestobacter;Modestobacter versicolor	Modestobacter versicolor	0	0	0	0.04635	0	0	0	0.03455	0	0	0.09718	0.02501	0	0	0	0	0	0	0.01353	0	0	0	0.01827	0.12401	0.3589
Bacteria;;;Firmicutes;;Bacilli;;Bacillales;;Staphylococcaceae;;Staphylococcus;Staphylococcus hominis	Staphylococcus hominis	0.0962	0	0	0.0309	0	0	0.02133	0	0	0	0.14577	0	0	0.04365	0	0	0	0	0.08116	0	0	0	0.0274	0.01033	0.45674
Bacteria;;;Actinobacteria;;Actinobacteria_c;;Corynebacteriales;;Mycobacteriaceae;;Mycobacterium;Mycobacterium moriokaense	Mycobacterium moriokaense	0.16835	0	0	0.01545	0.08688	0	0	0.01152	0	0	0.0243	0	0	0	0	0	0	0	0	0	0	0.02718	0.06394	0	0.39762
Bacteria;;;Proteobacteria;;Alphaproteobacteria;;Rhizobiales;;Methylobacteriaceae;;Methylobacterium;Methylobacterium platani	Methylobacterium platani	0	0	0.2331	0.04635	0	0	0.03555	0.08063	0.05379	0	0	0.02501	0.06598	0.0873	0	0	0	0	0	0.17391	0	0.00679	0.00457	0.02067	0.83365
Bacteria;;;Actinobacteria;;Actinobacteria_c;;Micrococcales;;Sanguibacteraceae;;Sanguibacter;Sanguibacter suarezii	Sanguibacter suarezii	0	0	0	0	0	0	0	0	0	0	0	0	0	0.43649	0	0	0	0	0	0	0	0.11551	0.00913	0	0.56113
Bacteria;;;Proteobacteria;;Alphaproteobacteria;;Caulobacterales;;Caulobacteraceae;;Caulobacter;GQ396801_s	GQ396801_s	0	0	0	0	0	0	0	0	0	0	0	0	0	0	0	0	0	0	0	0	0	0	0.12332	0.02067	0.14399
Bacteria;;;Actinobacteria;;Actinobacteria_c;;Micrococcales;;Microbacteriaceae;;AM697358_g;AM697358_g_uc	AM697358_g_uc	0	0	0	0	0	0	0	0.03455	0	0	0	0.0125	0	0	0	0	0	0	0	0	0	0	0.05481	0.13434	0.2362
Bacteria;;;Proteobacteria;;Alphaproteobacteria;;Rhodospirillales;;Acetobacteraceae;;Roseococcus;Roseococcus_uc	Roseococcus_uc	0.0962	0	0	0.0309	0	0	0	0	0	0	0	0	0	0	0	0	0	0	0	0	0	0.00679	0.03197	0.15501	0.32087
Bacteria;;;Proteobacteria;;Alphaproteobacteria;;Sphingomonadales;;Sphingomonadaceae;;Novosphingobium;Novosphingobium resinovorum	Novosphingobium resinovorum	0.07215	0	0.11655	0	0	0	0	0.05759	0.05379	0	0.07289	0.03751	0.13197	0.0873	0	0	0	0	0	0	0	0	0.01827	0.031	0.67902
Bacteria;;;Actinobacteria;;Actinobacteria_c;;Frankiales;;Geodermatophilaceae;;Modestobacter;Modestobacter marinus	Modestobacter marinus	0.02405	0	0	0	0	0	0.03555	0.01152	0	0	0	0	0	0	0	0	0	0	0	0	0	0.00679	0.05937	0.08267	0.21995
Bacteria;;;Proteobacteria;;Alphaproteobacteria;;Rhodospirillales;;Acetobacteraceae;;FM873623_g;FM873623_g_uc	FM873623_g_uc	0	0	0	0	0.08688	0	0.09953	0.14974	0	0	0	0	0	0	0	0	0	0	0	0	0	0	0	0.01033	0.34648
Bacteria;;;Planctomycetes;;Phycisphaerae;;Phycisphaerales;;AY673410_f;;AY673410_g;AY673410_g_uc	AY673410_g_uc	0.07215	0	0	0	0	0	0.01422	0	0	0	0.0243	0.0125	0	0	0	0	0	0	0	0	0	0	0.09135	0.02067	0.23519
Bacteria;;;Proteobacteria;;Alphaproteobacteria;;Rhodospirillales;;Acetobacteraceae;;Craurococcus;Craurococcus_uc	Craurococcus_uc	0.07215	0	0	0	0	0	0.15641	0.01152	0	0	0	0	0	0	0	0	0	0	0	0	0	0	0.00457	0.01033	0.25498
Bacteria;;;Proteobacteria;;Betaproteobacteria;;Burkholderiales;;Oxalobacteraceae;;Massilia;Massilia niastensis	Massilia niastensis	0	0	0	0.13904	0	0	0.01422	0.01152	0	0	0.17007	0.07502	0	0	0	0	0	0	0	0	0	0	0.0137	0	0.42357
Bacteria;;;Proteobacteria;;Betaproteobacteria;;Burkholderiales;;Alcaligenaceae;;Eiseniicola;Eiseniicola_uc	Eiseniicola_uc	0	0	0	0	0	0	0.00711	0	0	0	0	0	0	0	0	0	0	0	0	0	0.08673	0.15628	0.00913	0.01033	0.26958
Bacteria;;;Actinobacteria;;Actinobacteria_c;;Micrococcales;;Microbacteriaceae;;Microbacterium;Microbacterium trichothecenolyticum	Microbacterium trichothecenolyticum	0.1443	0	0.11655	0.0309	0	0	0.00711	0.01152	0.10758	0	0.0243	0.0125	0	0	0	0	0	0	0	0	0	0.00679	0.04567	0.02067	0.52789
Bacteria;;;Proteobacteria;;Deltaproteobacteria;;Myxococcales;;Polyangiaceae;;FJ889275_g;EU134492_s	EU134492_s	0	0	0	0	0	0	0	0	0	0	0	0	0	0	0	0	0	0	0	0	0	0	0.09135	0.08267	0.17402
Bacteria;;;Proteobacteria;;Gammaproteobacteria;;Pseudomonadales;;Moraxellaceae;;Psychrobacter;Psychrobacter glacincola	Psychrobacter glacincola	0.21645	0	0	0	0.26064	0	0	0.06911	0	0	0.17007	0.03751	0	0	0	0	0	0	0	0	0	0	0	0	0.75378
Bacteria;;;Firmicutes;;Bacilli;;Bacillales;;Bacillaceae;;Bacillus;Bacillus cereus	Bacillus cereus	0	0	0	0	0	0	0.00711	0.08063	0.05379	0	0.14577	0.05001	0.06598	0	0	0	0	0	0.01353	0	0	0.02038	0.0137	0	0.4509
Bacteria;;;Firmicutes;;Bacilli;;Bacillales;;Alicyclobacillaceae;;Tumebacillus;HM366470_s	HM366470_s	0	0	0	0	0	0	0	0.01152	0	0	0	0	0	0	0	0	0	0	0.36521	0	0	0	0	0	0.37673
Bacteria;;;Bacteroidetes;;Flavobacteria;;Flavobacteriales;;Flavobacteriaceae;;Flavobacterium;Flavobacterium psychrolimnae	Flavobacterium psychrolimnae	0	0	0	0	0.08688	0	0.17062	0.03455	0	0	0	0	0	0	0	0	0	0	0	0	0	0	0	0	0.29205
Bacteria;;;Bacteroidetes;;Sphingobacteria;;Sphingobacteriales;;Chitinophagaceae;;Flavisolibacter;Flavisolibacter_uc	Flavisolibacter_uc	0.1443	0	0	0	0.08688	0	0.02844	0.13822	0.10758	0	0	0.0125	0	0	0	0	0	0	0	0	0	0	0.00913	0	0.52705
Bacteria;;;Actinobacteria;;Actinobacteria_c;;Micrococcales;;Micrococcaceae;;Arthrobacter;Arthrobacter soli	Arthrobacter soli	0	0	0	0	0	0	0	0	0	0	0	0	0	0	0	0	0	0	0	0	0	0	0.07308	0.12401	0.19709
Bacteria;;;Bacteroidetes;;Sphingobacteria;;Sphingobacteriales;;Chitinophagaceae;;EU753658_g;EU753658_s	EU753658_s	0	0	0	0	0	0	0	0	0	0	0	0	0	0	0	0	0	0	0	0	0	0.01359	0.10505	0.031	0.14964
Bacteria;;;Proteobacteria;;Alphaproteobacteria;;Rhodospirillales;;Acetobacteraceae;;DQ451497_g;DQ378201_s	DQ378201_s	0.21645	0	0.2331	0	0.4344	0	0.01422	0	0	0	0.12148	0.0125	0.03299	0.0873	0	0	0	0	0.01353	0	0	0	0	0	1.16597
Bacteria;;;TM7;;TM7_c;;TM7_o;;TM7_f;;TM7_f_uc;TM7_f_uc_s	TM7_f_uc_s	0.0481	0	0	0	0.08688	0	0.11375	0.02304	0	0	0.12148	0.02501	0	0	0	0	0	0	0	0	0	0	0	0	0.41826
Bacteria;;;Actinobacteria;;Actinobacteria_c;;Micrococcales;;Microbacteriaceae;;Lysinimonas;Lysinimonas soli	Lysinimonas soli	0.02405	0	0	0.0309	0	0	0.00711	0	0	0	0.19436	0.03751	0.06598	0	0	0	0	0	0	0	0	0	0.04567	0.01033	0.41591
Bacteria;;;Actinobacteria;;Actinobacteria_c;;Corynebacteriales;;Corynebacteriaceae;;Corynebacterium;Corynebacterium humireducens	Corynebacterium humireducens	0	0	0	0	0	0	0	0	0	0	0	0	0	0	0	0	0	0	0.257	0.69565	0	0	0.01827	0	0.97092
Bacteria;;;Chloroflexi;;Anaerolineae;;AF234733_o;;EU134013_f;;GQ480058_g;GQ480058_g_uc	GQ480058_g_uc	0.12025	0	0	0	0	0	0.02844	0	0	0	0.14577	0	0	0	0	0	0	0	0	0	0	0	0.05024	0.01033	0.35503
Bacteria;;;Proteobacteria;;Alphaproteobacteria;;Sphingomonadales;;Sphingomonadaceae;;Sphingomonas;Sphingomonas alpina	Sphingomonas alpina	0.0481	0	0	0	0	0	0	0	0	0	0.0243	0.0125	0	0	0	0	0	0	0	0	0	0	0.10505	0	0.18995
Bacteria;;;Proteobacteria;;Alphaproteobacteria;;Caulobacterales;;Caulobacteraceae;;Brevundimonas;Brevundimonas naejangsanensis	Brevundimonas naejangsanensis	0	0	0	0	0	0	0	0.02304	0.10758	0	0.04859	0.03751	0	0	0	0	0	0	0	0	0.78057	0.04077	0	0.031	1.06906
Bacteria;;;Armatimonadetes;;Armatimonadia;;Armatimonadales;;Armatimonadaceae;;Armatimonas;Armatimonas_uc	Armatimonas_uc	0	0	0	0.0309	0	0	0	0	0.10758	0	0.0243	0.0125	0.03299	0	0	0	0	0	0	0	0	0.00679	0.07764	0.02067	0.31337
Bacteria;;;Actinobacteria;;Acidimicrobiia;;Acidimicrobiales;;AM991247_f;;AM991247_g;AM991247_s	AM991247_s	0.02405	0	0	0	0	0	0.04266	0.01152	0.10758	0	0.19436	0.0125	0	0	0	0	0	0.04579	0	0	0	0	0.0274	0.01033	0.47619
Bacteria;;;Proteobacteria;;Betaproteobacteria;;Burkholderiales;;AY234747_f;;AY234747_g;AY234747_g_uc	AY234747_g_uc	0.0962	0	0.11655	0	0	0	0.04266	0.02304	0	0	0.04859	0.0125	0	0.0873	0	0	0	0	0	0	0	0.00679	0.0274	0.02067	0.4817
Bacteria;;;Actinobacteria;;Actinobacteria_c;;Micrococcales;;Microbacteriaceae;;Microterricola;Microterricola_uc	Microterricola_uc	0	0	0	0.04635	0	0	0.02133	0.01152	0	0	0	0	0	0	0	0	0	0	0	0	0	0	0.04111	0.11367	0.23398
Bacteria;;;Actinobacteria;;Actinobacteria_c;;Frankiales;;Nakamurellaceae;;Nakamurella;AM697000_s	AM697000_s	0.02405	0.10929	0	0	0	0	0.02133	0.13822	0.05379	0	0	0	0	0	0	0	0	0	0	0	0	0	0.03197	0.02067	0.39932
Bacteria;;;Acidobacteria;;EU686603_c;;EU686603_o;;EU686603_f;;AF234701_g;FM872485_s	FM872485_s	0	0	0	0	0	0	0	0.01152	0	0	0	0	0	0	0	0	0	0	0	0	0	0	0.06394	0.12401	0.19947
Bacteria;;;Actinobacteria;;Acidimicrobiia;;Acidimicrobiales;;Iamiaceae;;JF319263_g;JF319263_g_uc	JF319263_g_uc	0	0	0	0	0	0	0	0.02304	0	0	0	0	0	0	0	0	0	0	0	0	0	0	0.09135	0.05167	0.16606
Bacteria;;;Actinobacteria;;Actinobacteria_c;;Micrococcales;;Microbacteriaceae;;Yonghaparkia;Yonghaparkia alkaliphila	Yonghaparkia alkaliphila	0.0481	0	0	0	0	0	0.00711	0	0	0	0.04859	0	0	0	0	0	0	0	0.01353	0	0	0.00679	0.08678	0.01033	0.22123
Bacteria;;;Actinobacteria;;Thermoleophilia;;Solirubrobacterales;;Conexibacteraceae;;Conexibacter;Conexibacter_uc	Conexibacter_uc	0.0962	0	0	0	0.08688	0	0.08531	0.01152	0	0	0.07289	0	0	0	0	0	0	0	0	0	0	0	0.02284	0.01033	0.38597
Bacteria;;;Firmicutes;;Bacilli;;Lactobacillales;;Leuconostocaceae;;Leuconostoc;Leuconostoc lactis	Leuconostoc lactis	0	0	0	0	0	0	0.12086	0	0	0	0	0	0.32992	0	0	0	0	0	0	0	0	0	0	0	0.45078
Bacteria;;;Proteobacteria;;Betaproteobacteria;;Burkholderiales;;Comamonadaceae;;Rhodoferax;Rhodoferax fermentans	Rhodoferax fermentans	0	0	0.11655	0.09269	0	0	0.14219	0	0	0	0	0	0	0	0	0	0	0	0	0	0	0	0	0	0.35143
Bacteria;;;Proteobacteria;;Betaproteobacteria;;Burkholderiales;;Oxalobacteraceae;;Massilia;Massilia suwonensis	Massilia suwonensis	0	0	0	0.04635	0	0	0.02844	0.04607	0.05379	0	0	0.07502	0.06598	0.04365	0	0	0	0	0	0.69565	0	0	0.00457	0.01033	1.06985
Bacteria;;;Firmicutes;;Clostridia;;Clostridiales;;Lachnospiraceae;;EU794202_g;EU794202_g_uc	EU794202_g_uc	0	0	0	0	0	0	0.00711	0	0	0	0	0	0	0	0	0	0	0	0.22995	0.17391	0	0	0.03197	0.01033	0.45327
Bacteria;;;Proteobacteria;;Alphaproteobacteria;;Rhizobiales;;Methylobacteriaceae;;EU861971_g;EU861971_g_uc	EU861971_g_uc	0	0	0	0.04635	0.08688	0	0	0.08063	0.48413	0	0	0	0.03299	0	0	0	0	0	0	0	0	0	0	0.062	0.79298
Bacteria;;;Firmicutes;;Bacilli;;Bacillales;;Bacillaceae;;Bacillus;Bacillus acidiceler	Bacillus acidiceler	0	0	0	0.01545	0	0	0.00711	0.01152	0	0	0.14577	0.17504	0	0	0	0	0	0	0	0	0	0	0.00457	0.031	0.39046
Bacteria;;;Proteobacteria;;Alphaproteobacteria;;Rhizobiales;;Hyphomicrobiaceae;;Hyphomicrobium;Hyphomicrobium_uc	Hyphomicrobium_uc	0.07215	0	0	0	0	0	0	0	0	0	0	0	0	0	0	0	0	0	0	0	0	0.00679	0.08221	0.05167	0.21282
Bacteria;;;Proteobacteria;;Gammaproteobacteria;;Pseudomonadales;;Moraxellaceae;;Acinetobacter;Acinetobacter schindleri	Acinetobacter schindleri	0.16835	0	0	0	0.4344	0	0.02844	0	0	0	0.04859	0	0	0.26189	0	0	0	0	0	0	0	0	0.00457	0.02067	0.96691
Bacteria;;;Firmicutes;;Bacilli;;Bacillales;;Staphylococcaceae;;Staphylococcus;Staphylococcus epidermidis	Staphylococcus epidermidis	0.02405	0	0	0.04635	0	0	0.02844	0	0	0	0.24295	0.02501	0	0	0.00802	0	0	0	0.01353	0.34783	0	0.02038	0	0	0.75656
Bacteria;;;Deinococcus-Thermus;;Deinococci;;Deinococcales;;Deinococcaceae;;Deinococcus;Deinococcus_uc	Deinococcus_uc	0	0	0	0	0	0	0.04977	0.16125	0	0	0.09718	0.02501	0	0	0	0	0	0	0	0	0	0	0	0	0.33321
Bacteria;;;Firmicutes;;Clostridia;;Clostridiales;;Peptostreptococcaceae;;Clostridium_g4;Clostridium_g4_uc	Clostridium_g4_uc	0.02405	0	0	0.01545	0	0	0	0.01152	0.6993	0	0	0	0	0	0	0	0	0	0.01353	0	0	0	0.00913	0.07234	0.84532
Bacteria;;;Proteobacteria;;Betaproteobacteria;;Burkholderiales;;Comamonadaceae;;Rhodoferax;Rhodoferax antarcticus	Rhodoferax antarcticus	0	0	0.11655	0	0	0	0.09953	0.03455	0	0	0.12148	0.02501	0	0	0	0	0	0	0	0	0	0	0	0.01033	0.40745
Bacteria;;;Proteobacteria;;Betaproteobacteria;;Burkholderiales;;Comamonadaceae;;Delftia;Delftia lacustris	Delftia lacustris	0.02405	0	0	0.01545	0	0	0.08531	0.01152	0	0	0.04859	0.02501	0	0.04365	0.01603	0	0	0	0	0	0	0	0.0137	0.01033	0.29364
Bacteria;;;Actinobacteria;;Actinobacteria_c;;Propionibacteriales;;Nocardioidaceae;;Nocardioides;Nocardioides dilutus	Nocardioides dilutus	0	0	0	0	0	0	0.08531	0.04607	0	0	0.07289	0	0	0	0	0	0	0	0	0	0	0	0.01827	0.031	0.25354
Bacteria;;;Actinobacteria;;Actinobacteria_c;;Micrococcales;;Micrococcaceae;;Micrococcus;Micrococcus luteus	Micrococcus luteus	0.07215	0	0	0	0	0	0.01422	0.06911	0	0	0.12148	0.0125	0.13197	0.04365	0	0	0	0	0.04058	0	0	0	0.00457	0	0.51023
Bacteria;;;Proteobacteria;;Betaproteobacteria;;Burkholderiales;;Comamonadaceae;;Acidovorax;Acidovorax radicis	Acidovorax radicis	0	0	0	0.0618	0	0	0.03555	0.01152	0	0	0.31584	0.0125	0	0	0	0	0	0	0	0	0	0.01359	0	0	0.4508
Bacteria;;;Proteobacteria;;Gammaproteobacteria;;Pseudomonadales;;Pseudomonadaceae;;Pseudomonas;Pseudomonas mandelii	Pseudomonas mandelii	0.02405	0	0	0	0	0	0.01422	0	0	0	0	0.0125	0	0	0	0	0	0	0.09468	0	0	0.00679	0.05937	0.01033	0.22194
Bacteria;;;Actinobacteria;;Actinobacteria_c;;Micrococcales;;Microbacteriaceae;;Microbacteriaceae_uc;Microbacteriaceae_uc_s	Microbacteriaceae_uc_s	0	0	0	0	0	0	0.00711	0	0.05379	0	0.07289	0	0	0	0	0	0	0	0	0	0	0.02038	0.08221	0	0.23638
Bacteria;;;Acidobacteria;;EU686603_c;;EU686603_o;;EU686603_f;;HQ190410_g;HQ190410_g_uc	HQ190410_g_uc	0	0	0	0	0	0	0.02133	0	0	0	0.14577	0.0125	0	0	0	0	0	0	0	0	0	0	0.04111	0.07234	0.29305
Bacteria;;;Proteobacteria;;Alphaproteobacteria;;Caulobacterales;;Caulobacteraceae;;Brevundimonas;Brevundimonas alba	Brevundimonas alba	0	0	0	0	0.08688	0	0.0782	0.06911	0	0	0	0	0	0	0	0	0	0	0	0	0	0	0.00457	0.07234	0.3111
Bacteria;;;Proteobacteria;;Alphaproteobacteria;;Rhodospirillales;;Rhodospirillaceae;;Rhodospirillaceae_uc;Rhodospirillaceae_uc_s	Rhodospirillaceae_uc_s	0.02405	0	0	0.01545	0	0	0.03555	0.13822	0	0	0	0	0	0	0	0	0	0	0	0	0	0.00679	0.02284	0.01033	0.25323
Bacteria;;;Firmicutes;;Clostridia;;Clostridiales;;Lachnospiraceae;;Blautia;FP929054_s	FP929054_s	0	0	0	0	0	0	0	0	0	0	0	0	0	0	0	0	0	0	0.32463	0.17391	0	0	0.00457	0	0.50311
Bacteria;;;Bacteroidetes;;Sphingobacteria;;Sphingobacteriales;;FN428761_f;;FN428761_f_uc;FN428761_f_uc_s	FN428761_f_uc_s	0	0	0	0	0	0	0	0.01152	0	0	0	0.03751	0.03299	0	0	0	0	0	0	0	0	0	0.08221	0.031	0.19523
Bacteria;;;Actinobacteria;;Actinobacteria_c;;Kineosporiales;;Kineosporiaceae;;Kineosporiaceae_uc;Kineosporiaceae_uc_s	Kineosporiaceae_uc_s	0.0481	0	0	0	0.26064	0	0	0.02304	0	0	0.34014	0.0125	0	0	0	0	0	0	0	0	0	0.00679	0	0.031	0.72221
Bacteria;;;Bacteroidetes;;Sphingobacteria;;Sphingobacteriales;;Chitinophagaceae;;Ferruginibacter;Ferruginibacter_uc	Ferruginibacter_uc	0.07215	0	0	0	0.08688	0	0.05687	0	0	0	0.04859	0.0125	0	0	0	0	0	0	0	0	0	0.01359	0.03654	0.01033	0.33745
Bacteria;;;Actinobacteria;;Actinobacteria_c;;Pseudonocardiales;;Pseudonocardiaceae;;Pseudonocardia;Pseudonocardia tetrahydrofuranoxydans	Pseudonocardia tetrahydrofuranoxydans	0	0	0	0	0	0	0.14219	0.01152	0	0	0	0	0	0	0	0	0	0	0.05411	0	0	0	0	0.01033	0.21815
Bacteria;;;Proteobacteria;;Betaproteobacteria;;Burkholderiales;;Sphaerotilus_f;;Rhizobacter;Rhizobacter dauci	Rhizobacter dauci	0	0	0	0	0.08688	0	0	0	0	0	0.07289	0.02501	0	0	0	0	0	0	0	0	0	0	0.08678	0.01033	0.28189
Bacteria;;;Actinobacteria;;Acidimicrobiia;;Acidimicrobiales;;Iamiaceae;;Iamia;EF157223_s	EF157223_s	0	0	0	0	0	0	0.00711	0	0	0	0	0	0	0	0	0	0	0	0	0	0	0	0.08678	0.062	0.15589
Bacteria;;;Firmicutes;;Clostridia;;Clostridiales;;Clostridiaceae;;Clostridium;Clostridium sartagoforme	Clostridium sartagoforme	0	0	0	0	0	0	0	0.08063	0	0	0	0	0	0	0	0	0	0	0.13526	0	0	0	0.04111	0	0.257
Bacteria;;;Actinobacteria;;Actinobacteria_c;;Micrococcales;;Microbacteriaceae;;Leucobacter;Leucobacter aridicollis	Leucobacter aridicollis	0.07215	0	0	0.12359	0	0	0	0.06911	0	0	0.07289	0.02501	0.06598	0	0	0	0	0	0	0	0	0	0.00913	0	0.43786
Bacteria;;;Proteobacteria;;Alphaproteobacteria;;Rhizobiales;;Bradyrhizobiaceae;;DQ123621_g;DQ123621_g_uc	DQ123621_g_uc	0	0	0	0	0	0	0	0.01152	0	0	0	0	0	0	0	0	0	0	0	0	0	0	0.09135	0.05167	0.15454
Bacteria;;;Actinobacteria;;Thermoleophilia;;Solirubrobacterales;;AB630582_f;;AB630582_g;EU677394_s	EU677394_s	0.02405	0	0	0	0	0	0.00711	0	0	0	0.38873	0.0125	0	0	0	0	0	0	0	0	0	0	0.0274	0.01033	0.47012
Bacteria;;;Proteobacteria;;Alphaproteobacteria;;Sphingomonadales;;Sphingomonadaceae;;Sphingomonas;Sphingomonas sanxanigenens	Sphingomonas sanxanigenens	0	0	0	0	0	0	0.03555	0	0	0	0.0243	0	0.09898	0	0	0	0	0	0	0	0	0	0.04567	0.07234	0.27684
Bacteria;;;Proteobacteria;;Alphaproteobacteria;;Rhizobiales;;EU289441_f;;EU289441_f_uc;EU289441_f_uc_s	EU289441_f_uc_s	0.07215	0	0	0.12359	0	0	0.00711	0.01152	0	0	0	0.07502	0.09898	0	0	0	0	0	0	0	0	0	0.01827	0	0.40664
Bacteria;;;Proteobacteria;;Betaproteobacteria;;Burkholderiales;;Oxalobacteraceae;;Janthinobacterium;Janthinobacterium_uc	Janthinobacterium_uc	0.0481	0	0	0.09269	0	0	0.05687	0.08063	0	0	0	0.0125	0.03299	0.04365	0	0	0	0	0	0	0	0	0	0	0.36743
Bacteria;;;Actinobacteria;;Actinobacteria_c;;Propionibacteriales;;Nocardioidaceae;;Nocardioides;AY234550_s	AY234550_s	0	0	0	0	0	0	0.0782	0	0	0	0	0.02501	0.03299	0	0	0	0	0	0	0	0	0.01359	0.03197	0.031	0.21276
Bacteria;;;Firmicutes;;Clostridia;;Clostridiales;;Peptostreptococcaceae;;Clostridium_g4;Clostridium sordellii	Clostridium sordellii	0	0	0	0	0	0	0	0.20733	0.37655	0	0	0	0	0	0	0	0	0	0	0	0	0	0	0	0.58388
Bacteria;;;Actinobacteria;;Actinobacteria_c;;Corynebacteriales;;Nocardiaceae;;Rhodococcus;Rhodococcus cerastii	Rhodococcus cerastii	0.02405	0	0.2331	0.0309	0.08688	0	0	0.06911	0.10758	0	0.0243	0.0125	0.16496	0.04365	0	0	0	0	0	0	0	0	0.0137	0	0.81073
Bacteria;;;Proteobacteria;;Gammaproteobacteria;;Xanthomonadales;;Xanthomonadaceae;;Dokdonella;Dokdonella_uc	Dokdonella_uc	0	0	0	0	0	0	0	0	0	0	0	0	0	0	0	0	0	0	0.01353	0	0	0	0.05937	0.11367	0.18657
Bacteria;;;Proteobacteria;;Alphaproteobacteria;;Rhodospirillales;;Acetobacteraceae;;DQ123620_g;DQ815048_s	DQ815048_s	0.02405	0	0	0	0	0	0	0	0	0	0	0	0	0	0	0	0	0	0	0	0	0	0.07308	0.08267	0.1798
Bacteria;;;Proteobacteria;;Alphaproteobacteria;;Rhizobiales;;Bradyrhizobiaceae;;DQ123621_g;4P001114_s	4P001114_s	0	0	0	0	0	0	0	0	0	0	0	0	0	0	0	0	0	0	0	0	0	0	0.10505	0.02067	0.12572
Bacteria;;;Proteobacteria;;Betaproteobacteria;;Burkholderiales;;Comamonadaceae;;Xenophilus;D84645_s	D84645_s	0.02405	0	0	0	0	0	0	0	0	0	0	0	0.03299	0	0	0	0	0	0	0	0	0	0.09135	0.031	0.17939
Bacteria;;;TM7;;TM7_c;;TM7_o;;TM7_f;;AF125206_g;AF125206_g_uc	AF125206_g_uc	0	0	0	0	0	0	0	0	0	0	0	0	0	0	0	0	0	0	0.17584	0.86957	0	0	0.00457	0.062	1.11198
Bacteria;;;Proteobacteria;;Betaproteobacteria;;Burkholderiales;;Sphaerotilus_f;;Ideonella;Ideonella dechloratans	Ideonella dechloratans	0.02405	0	0	0.04635	0	0	0.05687	0.09214	0	0	0.04859	0.0125	0	0	0	0	0	0	0	0	0	0	0.00913	0	0.28963
Bacteria;;;Proteobacteria;;Betaproteobacteria;;Burkholderiales;;Sutterella_f;;Sutterella;EU009831_s	EU009831_s	0	0	0	0	0	0	0	0	0	0	0	0	0	0	0	0	0	0	0.24347	0.52174	0	0	0.01827	0	0.78348
Bacteria;;;Proteobacteria;;Alphaproteobacteria;;Rhizobiales;;Hyphomicrobiaceae;;Hyphomicrobium;Hyphomicrobium facile group	Hyphomicrobium facile group	0	0	0	0	0	0	0	0.02304	0	0	0	0	0	0.0873	0	0	0	0	0	0	0	0	0.07308	0.05167	0.23509
Bacteria;;;Proteobacteria;;Alphaproteobacteria;;Sphingomonadales;;Sphingomonadaceae;;Sphingomonas;Sphingomonas faeni	Sphingomonas faeni	0.02405	0	0	0.07724	0	0	0.08531	0.04607	0	0	0	0	0	0	0	0	0	0	0	0	0	0	0.0137	0	0.24637
Bacteria;;;Actinobacteria;;Actinobacteria_c;;Propionibacteriales;;Nocardioidaceae;;Aeromicrobium;Aeromicrobium panaciterrae	Aeromicrobium panaciterrae	0	0	0	0	0	0	0	0	0.05379	0	0	0	0	0	0.01603	0	0	0	0	0	0	0.06795	0.05481	0	0.19258
Bacteria;;;Actinobacteria;;Coriobacteriia;;Coriobacteriales;;Coriobacteriaceae;;Olsenella;Olsenella_uc	Olsenella_uc	0	0	0	0	0	0	0	0	0	0	0	0	0	0	0	0	0	0	0.257	0.69565	0	0	0.00913	0	0.96178
Bacteria;;;Proteobacteria;;Alphaproteobacteria;;Rhizobiales;;Methylobacteriaceae;;Methylobacterium;Methylobacterium isbiliense	Methylobacterium isbiliense	0	0	0	0.0309	0	0	0.04266	0.04607	0.26896	0	0	0.02501	0	0.04365	0	0	0.04815	0	0.04058	0	0	0	0	0.01033	0.55631
Bacteria;;;Proteobacteria;;Alphaproteobacteria;;Rhizobiales;;Methylobacteriaceae;;Methylobacterium;Methylobacterium jeotgali	Methylobacterium jeotgali	0	0	0.11655	0	0.26064	0	0.07109	0.09214	0	0	0	0	0.06598	0	0	0	0	0	0	0	0	0.00679	0	0	0.61319
Bacteria;;;Firmicutes;;Bacilli;;Bacillales;;Bacillaceae;;Bacillus;Bacillus lentus	Bacillus lentus	0.1443	0	0	0.01545	0	0	0	0.01152	0	0	0	0	0	0.04365	0	0.09074	0	0	0	0	0	0.08833	0	0	0.39399
Bacteria;;;Actinobacteria;;Actinobacteria_c;;Micrococcales;;Dermabacteraceae;;Brachybacterium;Brachybacterium_uc	Brachybacterium_uc	0	0	0	0	0	0	0	0	0	0	0	0	0	0	0	0	0	0	0.16232	0	0.8673	0.00679	0	0.02067	1.05708
Bacteria;;;Proteobacteria;;Alphaproteobacteria;;Sphingomonadales;;Sphingomonadaceae;;Sphingomonas;Sphingomonas koreensis	Sphingomonas koreensis	0.02405	0	0	0.01545	0	0	0.02844	0	0	0	0	0	0	0	0	0	0	0	0.02705	0	0	0	0.05024	0.062	0.20723
Bacteria;;;Proteobacteria;;Gammaproteobacteria;;Enterobacteriales;;Enterobacteriaceae;;Serratia;Serratia proteamaculans	Serratia proteamaculans	0.1443	0	0	0	0	0	0	0.04607	0	0	0.14577	0.11253	0	0	0	0	0	0	0	0	0	0	0	0	0.44867
Bacteria;;;Proteobacteria;;Alphaproteobacteria;;Rhodobacterales;;Rhodobacteraceae;;Rhodobacter;AB578881_s	AB578881_s	0.02405	0	0	0	0	0	0.07109	0.02304	0	0	0	0	0	0	0	0	0	0	0	0	0	0.00679	0.04567	0.01033	0.18097
Bacteria;;;Actinobacteria;;Rubrobacteria;;AB240334_o;;AB240334_f;;AB240334_g;AB240334_g_uc	AB240334_g_uc	0	0	0	0	0	0	0.02133	0	0	0	0.0243	0	0	0	0	0	0	0	0.02705	0	0	0	0.0274	0.13434	0.23442
Bacteria;;;Proteobacteria;;Betaproteobacteria;;Methylophilales;;Methylophilaceae;;Methylotenera;Methylotenera versatilis	Methylotenera versatilis	0	0	0	0.0309	0	0	0.11375	0.08063	0	0	0	0	0	0	0	0	0	0	0	0	0	0	0	0	0.22528
Bacteria;;;Actinobacteria;;Coriobacteriia;;Coriobacteriales;;Coriobacteriales_uc;;Coriobacteriales_uc_g;Coriobacteriales_uc_s	Coriobacteriales_uc_s	0	0	0	0	0	0	0	0	0	0	0	0	0	0	0	0	0	0	0.08116	0.52174	0	0	0.04111	0.07234	0.71635
Bacteria;;;Proteobacteria;;Alphaproteobacteria;;Rhizobiales;;Brucellaceae;;Ochrobactrum;Ochrobactrum anthropi group	Ochrobactrum anthropi group	0.02405	0	0	0	0	0	0.00711	0.04607	0	0	0	0	0	0	0	0	0	0	0	0	0	0.09513	0	0.05167	0.22403
Bacteria;;;Proteobacteria;;Gammaproteobacteria;;Pseudomonadales;;Pseudomonadaceae;;Pseudomonas;Pseudomonas caeni	Pseudomonas caeni	0	0	0	0	0.60817	0	0.05687	0	0	0	0.09718	0	0.03299	0.13095	0	0	0	0	0	0	0	0.01359	0	0	0.93975
Bacteria;;;Actinobacteria;;Actinobacteria_c;;Micrococcales;;Microbacteriaceae;;Curtobacterium;Curtobacterium luteum	Curtobacterium luteum	0	0	0	0.01545	0	0	0	0.20733	0.05379	0	0.07289	0.02501	0	0	0	0	0	0	0	0	0	0	0	0	0.37447
Bacteria;;;Actinobacteria;;Acidimicrobiia;;Acidimicrobiales;;AM991247_f;;AM991247_g;AM991247_g_uc	AM991247_g_uc	0.16835	0	0	0	0	0	0.0782	0	0	0	0.07289	0	0.03299	0	0	0	0	0	0	0	0	0	0	0.031	0.38343
Bacteria;;;TM7;;TM7_c;;TM7_o;;TM7_f;;TM7_g;GU214151_s	GU214151_s	0.02405	0	0	0	0	0	0	0.05759	0	0	0	0	0	0	0	0	0	0	0	0	0	0	0.0137	0.16534	0.26068
Bacteria;;;Proteobacteria;;Betaproteobacteria;;Methylophilales;;Methylophilaceae;;AY145571_g;AY145571_g_uc	AY145571_g_uc	0	0	0	0.01545	0	0	0.01422	0	0	0	0	0	0.13197	0	0	0	0	0	0	0	0	0	0.05937	0.05167	0.27268
Bacteria;;;Bacteroidetes;;Sphingobacteria;;Sphingobacteriales;;Chitinophagaceae;;EU370957_g;EU370957_g_uc	EU370957_g_uc	0	0	0	0	0	0	0	0	0.05379	0	0.0243	0	0	0	0	0	0	0	0	0	0	0.10872	0.00457	0.062	0.25338
Bacteria;;;Firmicutes;;Clostridia;;Clostridiales;;Peptostreptococcaceae;;Clostridium_g4;Clostridium lituseburense	Clostridium lituseburense	0	0	0	0.0309	0	0	0.0782	0.02304	0.10758	0	0	0	0.03299	0.04365	0	0	0	0	0.02705	0	0	0	0	0.04134	0.38475
Bacteria;;;Actinobacteria;;Actinobacteria_c;;Micrococcales;;Microbacteriaceae;;Herbiconiux;Herbiconiux flava	Herbiconiux flava	0	0	0	0	0	0	0.05687	0.01152	0	0	0.0243	0	0.03299	0	0	0	0	0	0	0	0	0	0.05937	0	0.18505
Bacteria;;;Actinobacteria;;Actinobacteria_c;;Frankiales;;AB021325_f;;AB021325_g;AB021325_g_uc	AB021325_g_uc	0	0	0	0	0	0	0.1493	0.03455	0	0	0	0	0	0	0	0	0	0	0	0	0	0	0	0	0.18385
Bacteria;;;Firmicutes;;Bacilli;;Bacillales;;Planococcaceae;;Lysinibacillus;Lysinibacillus xylanilyticus	Lysinibacillus xylanilyticus	0	0	0	0	0	0.41049	0	0	0	0	0.0243	0	0	0	0	0	0	0	0	0	0	0	0	0	0.43479
Bacteria;;;Actinobacteria;;Actinobacteria_c;;Micrococcales;;Intrasporangiaceae;;Phycicoccus;Phycicoccus badiiscoriae	Phycicoccus badiiscoriae	0	0	0	0.01545	0.08688	0	0	0	0	0	0.0243	0	0.06598	0	0	0	0	0	0.01353	0	0	0.01359	0.06394	0.02067	0.30434
Bacteria;;;Firmicutes;;Bacilli;;Bacillales;;Planococcaceae;;Sporosarcina;Sporosarcina soli	Sporosarcina soli	0.02405	0	0	0	0	0	0	0	0	0	0.07289	0.0125	0	0.04365	0.00802	0	0	0	0.09468	0	0	0.06795	0	0	0.32374
Bacteria;;;Proteobacteria;;Alphaproteobacteria;;Sphingomonadales;;Sphingomonadaceae;;Novosphingobium;Novosphingobium_uc	Novosphingobium_uc	0.1924	0	0	0	0	0	0.02844	0.02304	0.26896	0	0	0	0	0.04365	0	0	0	0	0	0	0	0	0.0137	0.01033	0.58052
Bacteria;;;Proteobacteria;;Betaproteobacteria;;Burkholderiales;;Comamonadaceae;;AF418942_g;AF418942_s	AF418942_s	0	0	0	0	0	0	0.00711	0.01152	0	0	0	0	0	0	0	0	0	0	0	0	0	0.10872	0.0274	0	0.15475
Bacteria;;;Proteobacteria;;Betaproteobacteria;;Burkholderiales;;Alcaligenaceae;;GQ249353_g;GQ249353_g_uc	GQ249353_g_uc	0	0	0	0	0	0	0	0	0	0	0.0243	0	0	0.04365	0.16835	0	0	0	0	0	0	0.00679	0	0	0.24309
Bacteria;;;Proteobacteria;;Alphaproteobacteria;;Caulobacterales;;Caulobacteraceae;;Brevundimonas;Brevundimonas olei	Brevundimonas olei	0.0962	0	0	0	0	0	0.06398	0.09214	0	0	0	0	0	0	0	0	0	0	0	0	0	0	0	0.031	0.28332
Bacteria;;;Actinobacteria;;Actinobacteria_c;;Micrococcales;;Microbacteriaceae;;Leifsonia;Leifsonia poae	Leifsonia poae	0	0	0	0	0.08688	0	0.00711	0	0	0	0	0	0	0	0	0	0	0	0	0	0	0	0.10048	0	0.19447
Bacteria;;;Bacteroidetes;;Cytophagia;;Cytophagales;;Spirosoma_f;;Dyadobacter;Dyadobacter koreensis	Dyadobacter koreensis	0.0481	0	0.11655	0	0	0	0	0.08063	0.21517	0	0.21866	0.0125	0	0	0	0	0	0	0	0	0	0	0	0	0.69161
Bacteria;;;Proteobacteria;;Alphaproteobacteria;;Sphingomonadales;;Sphingomonadaceae;;Sphingomonas;Sphingomonas mucosissima	Sphingomonas mucosissima	0.1443	0	0.2331	0	0	0	0.02844	0.05759	0	0	0	0	0.19795	0	0	0	0	0	0	0	0	0	0.00457	0	0.66595
Bacteria;;;Actinobacteria;;Actinobacteria_c;;Micromonosporales;;Micromonosporaceae;;Actinoplanes;Actinoplanes_uc	Actinoplanes_uc	0.02405	0	0	0	0	0	0.09953	0	0	0	0.0243	0	0.03299	0	0	0	0	0	0.02705	0	0	0	0.01827	0.01033	0.23652
Bacteria;;;Proteobacteria;;Alphaproteobacteria;;Rhizobiales;;Methylobacteriaceae;;Methylobacterium;Methylobacterium zatmanii	Methylobacterium zatmanii	0	0	0	0	0.08688	0	0.01422	0.05759	0	0	0	0.02501	0	0	0	0	0	0	0	0	0	0.01359	0.05024	0.01033	0.25786
Bacteria;;;Acidobacteria;;Chloracidobacterium_c;;AY281358_o;;DQ532145_f;;DQ532145_g;HM062443_s	HM062443_s	0.1443	0	0	0	0	0	0	0	0	0	0.34014	0.02501	0	0	0	0	0	0	0	0	0	0	0.00913	0	0.51858
Bacteria;;;Acidobacteria;;EU686603_c;;EU686603_o;;EU686603_f;;GU260705_g;GU260705_g_uc	GU260705_g_uc	0.0481	0	0	0	0	0	0.07109	0	0.10758	0	0	0	0	0	0	0	0	0	0	0	0	0	0.04567	0	0.27244
Bacteria;;;Proteobacteria;;Gammaproteobacteria;;Pseudomonadales;;Pseudomonadaceae;;Pseudomonas;Pseudomonas_uc	Pseudomonas_uc	0	0	0	0	0	0	0.12797	0.01152	0	0	0	0	0	0	0	0	0.19259	0	0.01353	0	0	0	0	0	0.34561
Bacteria;;;Proteobacteria;;Alphaproteobacteria;;Rhizobiales;;Methylobacteriaceae;;GQ249556_g;GQ249556_g_uc	GQ249556_g_uc	0	0	0	0	0	0	0.02133	0.08063	0	0	0.0243	0	0	0	0	0	0	0	0	0.17391	0	0.00679	0.03654	0.031	0.3745
Bacteria;;;Proteobacteria;;Gammaproteobacteria;;Legionellales;;Legionellaceae;;Legionella;Legionella_uc	Legionella_uc	0	0	0	0	0	0	0.06398	0.01152	0	0	0	0	0	0	0	0	0	0	0	0	0	0	0.05024	0.031	0.15674
Bacteria;;;Proteobacteria;;Alphaproteobacteria;;Rhizobiales;;Bradyrhizobiaceae;;Tardiphaga;Tardiphaga_uc	Tardiphaga_uc	0	0	0	0	0	0	0	0.02304	0	0	0	0	0	0.04365	0	0	0	0	0	0	0	0	0.05937	0.07234	0.1984
Bacteria;;;Actinobacteria;;Actinobacteria_c;;Frankiales;;HQ910322_f;;HQ910322_g;AM697088_s	AM697088_s	0	0	0	0.04635	0	0	0.04977	0.02304	0	0	0.17007	0	0.03299	0	0	0	0	0	0	0	0	0	0.0137	0	0.33592
Bacteria;;;Firmicutes;;Bacilli;;Bacillales;;Planococcaceae;;Lysinibacillus;AB680104_s	AB680104_s	0	0	0	0	0	0.41049	0	0	0	0	0	0	0	0	0	0	0	0	0	0	0	0	0	0	0.41049
Bacteria;;;Proteobacteria;;Deltaproteobacteria;;Myxococcales;;Polyangiaceae;;JF719608_g;JF719608_g_uc	JF719608_g_uc	0.1924	0	0	0.04635	0.08688	0	0	0.01152	0.10758	0	0	0.0125	0.03299	0.04365	0	0	0	0	0	0	0	0	0.02284	0	0.55671
Bacteria;;;Actinobacteria;;Actinobacteria_c;;Micrococcales;;Microbacteriaceae;;Cryobacterium;Cryobacterium roopkundense	Cryobacterium roopkundense	0.0481	0	0	0	0	0	0.06398	0	0	0	0.0243	0	0	0	0	0	0	0	0	0	0	0	0.03197	0.04134	0.20969
Bacteria;;;Proteobacteria;;Alphaproteobacteria;;Rhizobiales;;Bradyrhizobiaceae;;DQ123621_g;HQ183839_s	HQ183839_s	0	0	0	0	0	0	0	0	0	0	0	0.0125	0.06598	0	0	0	0	0	0	0	0	0	0.08221	0.02067	0.18136
Bacteria;;;Proteobacteria;;Gammaproteobacteria;;Steroidobacter_o;;Steroidobacter_f;;FN554396_g;JF833490_s	JF833490_s	0	0	0	0.01545	0.08688	0	0.04977	0.02304	0.05379	0	0.07289	0	0	0.26189	0	0	0	0	0	0.17391	0	0.00679	0	0	0.74441
Bacteria;;;Proteobacteria;;Alphaproteobacteria;;Rhodospirillales;;Acetobacteraceae;;Roseomonas;Roseomonas vinacea	Roseomonas vinacea	0	0	0	0	0.08688	0	0.12797	0.03455	0	0	0	0	0	0	0	0	0	0	0	0	0	0.00679	0	0	0.25619
Bacteria;;;Proteobacteria;;Gammaproteobacteria;;Xanthomonadales;;Xanthomonadaceae;;Thermomonas;Thermomonas brevis	Thermomonas brevis	0	0	0	0.0309	0	0	0.07109	0.01152	0	0	0	0	0	0	0	0	0	0	0	0	0	0	0.03654	0.02067	0.17072
Bacteria;;;Proteobacteria;;Betaproteobacteria;;Burkholderiales;;Sphaerotilus_f;;Leptothrix;AJ964894_s	AJ964894_s	0	0	0	0	0.08688	0	0.12086	0.02304	0	0	0.0243	0	0	0	0	0	0	0	0	0	0	0	0	0.02067	0.27575
Bacteria;;;Actinobacteria;;Actinobacteria_c;;Micrococcales;;Microbacteriaceae;;Microbacterium;Microbacterium pygmaeum	Microbacterium pygmaeum	0	0	0	0.0309	0	0	0	0.01152	0	0	0.0243	0	0	0	0	0	0	0	0	0	0	0	0.05937	0.062	0.18809
Bacteria;;;Bacteroidetes;;Sphingobacteria;;Sphingobacteriales;;Chitinophagaceae;;Segetibacter;4P000952_s	4P000952_s	0	0	0	0.16994	0	0	0	0.01152	0	0	0	0	0	0	0	0	0	0	0	0	0	0	0.05024	0	0.2317
Bacteria;;;Actinobacteria;;Actinobacteria_c;;Frankiales;;AB021325_f;;FN687458_g;FN687458_g_uc	FN687458_g_uc	0	0	0	0	0.08688	0	0.14219	0	0	0	0	0	0	0	0	0	0	0	0	0	0	0	0.00913	0	0.2382
Bacteria;;;Proteobacteria;;Alphaproteobacteria;;Sphingomonadales;;Sphingomonadaceae;;Novosphingobium;Novosphingobium soli	Novosphingobium soli	0	0	0	0	0	0	0.05687	0.1267	0	0	0.07289	0	0	0	0	0	0	0	0	0	0	0	0	0.01033	0.26679
Bacteria;;;Actinobacteria;;Actinobacteria_c;;Micrococcales;;Intrasporangiaceae;;Phycicoccus;Phycicoccus ginsenosidimutans	Phycicoccus ginsenosidimutans	0.07215	0	0	0.01545	0.08688	0	0	0	0.05379	0	0.04859	0.0125	0.03299	0	0	0	0	0	0	0	0	0	0.0274	0.062	0.41175
Bacteria;;;Actinobacteria;;Actinobacteria_c;;Micrococcales;;Microbacteriaceae;;Rathayibacter;Rathayibacter iranicus	Rathayibacter iranicus	0	0	0	0	0	0	0	0.13822	0	0	0.0243	0	0.09898	0	0	0	0	0	0	0	0	0	0.01827	0.02067	0.30044
Bacteria;;;Actinobacteria;;Rubrobacteria;;Gaiellales;;Gaiellaceae;;Gaiella;Gaiella_uc	Gaiella_uc	0.0481	0	0	0	0	0	0.00711	0.01152	0.43034	0	0.14577	0	0	0.0873	0	0	0	0	0	0	0	0	0.00457	0.01033	0.74504
Bacteria;;;Proteobacteria;;Betaproteobacteria;;Burkholderiales;;Oxalobacteraceae;;Herbaspirillum;AJ012069_s	AJ012069_s	0	0	0	0	0	0	0	0	0	0	0	0	0	0	0	0	0	0	0	0	0	0.14949	0	0	0.14949
Bacteria;;;Actinobacteria;;Coriobacteriia;;Coriobacteriales;;Coriobacteriaceae;;DQ071465_g;DQ071465_g_uc	DQ071465_g_uc	0	0	0	0	0	0	0	0	0	0	0	0	0	0	0	0	0	0	0.18937	0	0	0	0.03654	0	0.22591
Bacteria;;;Actinobacteria;;Actinobacteria_c;;Propionibacteriales;;Nocardioidaceae;;Nocardioides;Nocardioides plantarum	Nocardioides plantarum	0.0481	0	0	0.0618	0	0	0.04266	0	0.10758	0	0.0243	0	0.09898	0	0	0	0	0	0	0	0	0	0.01827	0	0.40169
Bacteria;;;Proteobacteria;;Betaproteobacteria;;Burkholderiales;;Sphaerotilus_f;;Methylibium;Methylibium_uc	Methylibium_uc	0	0	0	0	0.08688	0	0.00711	0.03455	0	0	0.0243	0.0125	0.06598	0	0	0	0	0	0	0	0	0	0.04567	0.031	0.30799
Bacteria;;;Bacteroidetes;;Sphingobacteria;;Sphingobacteriales;;Sphingobacteriaceae;;Pedobacter;Pedobacter westerhofensis	Pedobacter westerhofensis	0	0.10929	0	0.16994	0.34752	0	0	0.01152	0	0	0.09718	0	0.03299	0	0	0	0	0	0	0	0	0	0	0	0.76844
Bacteria;;;Proteobacteria;;Gammaproteobacteria;;Xanthomonadales;;Xanthomonadaceae;;Luteibacter;Luteibacter yeojuensis	Luteibacter yeojuensis	0.0962	0	0	0.01545	0	0	0.00711	0.03455	0	0	0.0243	0.0125	0	0	0	0	0	0	0	0	0	0	0.05024	0	0.24035
Bacteria;;;Proteobacteria;;Betaproteobacteria;;Burkholderiales;;Comamonadaceae;;Ramlibacter;Ramlibacter tataouinensis	Ramlibacter tataouinensis	0	0	0	0	0	0	0	0.02304	0	0	0	0	0	0	0	0	0	0	0	0	0	0	0.06394	0.062	0.14898
Bacteria;;;Bacteroidetes;;Cytophagia;;Cytophagales;;Hymenobacter_f;;Hymenobacter;Hymenobacter flocculans	Hymenobacter flocculans	0	0	0	0	0	0	0.09242	0.10366	0	0	0	0	0	0	0	0	0	0	0	0	0	0	0	0	0.19608
Bacteria;;;Actinobacteria;;Actinobacteria_c;;Micrococcales;;Microbacteriaceae;;Leifsonia;Leifsonia psychrotolerans	Leifsonia psychrotolerans	0	0	0	0	0	0	0	0	0	0	0.04859	0	0	0.04365	0	0	0	0	0	0	0	0	0.00913	0.17567	0.27704
Bacteria;;;Actinobacteria;;Actinobacteria_c;;Micrococcales;;Intrasporangiaceae;;Terrabacter;Terrabacter_uc	Terrabacter_uc	0	0	0	0	0	0	0	0.01152	0	0	0	0.02501	0	0	0	0	0	0	0	0	0	0	0.06394	0.05167	0.15214
Bacteria;;;Proteobacteria;;Alphaproteobacteria;;Rhizobiales;;Rhizobiaceae;;Rhizobium;DQ490336_s	DQ490336_s	0	0	0	0	0	0	0	0	0	0	0	0	0	0	0	0	0	0	0	0	0	0	0.10048	0	0.10048
Bacteria;;;TM7;;TM7_c;;JF421159_o;;JF421159_f;;FR749822_g;FR749822_g_uc	FR749822_g_uc	0	0	0	0	0	0.0357	0	0	0	0	0.14577	0	0	0	0	0	0	0	0	0	0	0.01359	0.05024	0.01033	0.25563
Bacteria;;;Actinobacteria;;Actinobacteria_c;;Corynebacteriales;;Nocardiaceae;;Williamsia;Williamsia muralis	Williamsia muralis	0.0481	0	0	0.04635	0.08688	0	0	0.02304	0	0	0.17007	0.05001	0	0	0	0	0	0	0	0	0	0	0.0137	0	0.43815
Bacteria;;;Firmicutes;;Bacilli;;Bacillales;;Staphylococcaceae;;Staphylococcus;Staphylococcus equorum	Staphylococcus equorum	0	0	0	0	0	0	0.10664	0.03455	0	0	0	0	0	0	0	0	0	0	0.01353	0	0	0	0.00913	0.01033	0.17418
Bacteria;;;Proteobacteria;;Alphaproteobacteria;;Rhodobacterales;;Rhodobacteraceae;;Paracoccus;AM084019_s	AM084019_s	0	0	0	0	0	0	0.02133	0.01152	0	0	0	0	0	0	0	0	0	0	0	0.17391	0	0.10192	0	0.02067	0.32935
Bacteria;;;Chloroflexi;;Chloroflexi_c;;Chloroflexales;;FJ479330_f;;FJ479330_f_uc;FJ479330_f_uc_s	FJ479330_f_uc_s	0.07215	0	0	0	0	0	0.04977	0.01152	0	0	0	0	0	0	0	0	0	0	0	0	0	0	0.05024	0	0.18368
Bacteria;;;Proteobacteria;;Gammaproteobacteria;;Pseudomonadales;;Pseudomonadaceae;;Pseudomonas;Pseudomonas mohnii	Pseudomonas mohnii	0.02405	0	0	0.04635	0	0	0.06398	0.08063	0	0	0	0	0	0	0	0	0	0	0	0	0	0.01359	0	0	0.2286
Bacteria;;;Proteobacteria;;Alphaproteobacteria;;Rhizobiales;;Labrys_f;;Labrys;Labrys_uc	Labrys_uc	0.02405	0	0.34965	0.0309	0.08688	0	0	0.03455	0	0	0	0	0.06598	0	0	0	0	0	0	0	0	0	0.01827	0.062	0.67228
Bacteria;;;Proteobacteria;;Alphaproteobacteria;;Rhodospirillales;;Acetobacteraceae;;DQ451497_g;DQ451497_g_uc	DQ451497_g_uc	0	0	0	0.01545	0	0	0	0.04607	0.26896	0	0.07289	0	0.09898	0	0	0	0	0	0	0	0	0.01359	0.01827	0	0.53421
Bacteria;;;Actinobacteria;;Actinobacteria_c;;Micrococcales;;Microbacteriaceae;;Microbacterium;Microbacterium paraoxydans	Microbacterium paraoxydans	0	0	0	0	0	0	0	0.16125	0	0	0	0	0	0	0	0	0	0	0	0	0	0	0.00457	0.07234	0.23816
Bacteria;;;Firmicutes;;Bacilli;;Bacillales;;Planococcaceae;;Viridibacillus;Viridibacillus arenosi	Viridibacillus arenosi	0	0	0	0	0	0.39265	0	0	0	0	0	0	0	0	0	0	0	0	0	0	0	0	0	0	0.39265
Bacteria;;;Proteobacteria;;Alphaproteobacteria;;Rhizobiales;;Bradyrhizobiaceae;;Rhodopseudomonas;Metalliresistens boonkerdii	Metalliresistens boonkerdii	0	0	0	0	0	0	0	0.05759	0	0	0	0.0125	0	0	0	0	0	0	0	0	0	0	0.02284	0.11367	0.2066
Bacteria;;;Proteobacteria;;Alphaproteobacteria;;Sphingomonadales;;Sphingomonadaceae;;Sphingopyxis;Sphingopyxis ginsengisoli	Sphingopyxis ginsengisoli	0	0	0	0	0	0	0	0	0	0	0.0243	0	0	0	0	0	0	0	0	0	0	0	0.09135	0	0.11565
Bacteria;;;Proteobacteria;;Alphaproteobacteria;;Rhizobiales;;Methylobacteriaceae;;Methylobacterium;Methylobacterium adhaesivum	Methylobacterium adhaesivum	0.02405	0	0	0	0	0	0.02844	0.02304	0	0	0	0.0125	0	0	0	0	0	0	0	0	0	0	0.00457	0.12401	0.21661
Bacteria;;;Proteobacteria;;Alphaproteobacteria;;Rhizobiales;;Rhizobiaceae;;Rhizobium;Rhizobium cellulosilyticum	Rhizobium cellulosilyticum	0.02405	0	0	0	0.08688	0	0.01422	0	0	0	0	0	0	0	0	0	0	0	0	0	0	0	0.06851	0.02067	0.21433
Bacteria;;;Actinobacteria;;Actinobacteria_c;;Micrococcales;;Microbacteriaceae;;Salinibacterium;Salinibacterium_uc	Salinibacterium_uc	0.26455	0	0	0	0	0	0	0	0	0	0	0	0	0	0	0	0	0	0.01353	0	0.17346	0.03397	0.00457	0.01033	0.50041
Bacteria;;;Actinobacteria;;Actinobacteria_c;;Micromonosporales;;Micromonosporaceae;;Couchioplanes;Couchioplanes caeruleus	Couchioplanes caeruleus	0	0	0	0	0	0	0	0.01152	0.05379	0	0	0	0	0	0	0	0	0	0	0	0	0	0	0.19634	0.26165
Bacteria;;;Proteobacteria;;Alphaproteobacteria;;Rhizobiales;;Aurantimonadaceae;;Aureimonas;Aureimonas_uc	Aureimonas_uc	0.0481	0	0.11655	0.04635	0	0	0	0.02304	0	0	0	0	0.13197	0	0.01603	0	0	0	0	0	0.08673	0	0.0137	0.031	0.51347
Bacteria;;;Proteobacteria;;Alphaproteobacteria;;Caulobacterales;;Caulobacteraceae;;Caulobacter;FJ269053_s	FJ269053_s	0	0	0.11655	0.13904	0	0	0.02844	0.01152	0	0	0	0	0	0.0873	0	0	0	0	0	0	0	0.00679	0.00913	0.01033	0.4091
Bacteria;;;Actinobacteria;;Acidimicrobiia;;Acidimicrobiales;;Microthrix_f;;FN554394_g;FN554394_s	FN554394_s	0	0	0	0	0	0	0	0	0	0	0	0	0	0	0	0	0	0	0	0	0	0	0.05937	0.08267	0.14204
Bacteria;;;Actinobacteria;;Actinobacteria_c;;Frankiales;;Frankiaceae;;Jatrophihabitans;Jatrophihabitans endophyticus	Jatrophihabitans endophyticus	0	0	0.11655	0.0309	0	0	0.04977	0.09214	0	0	0	0	0.03299	0	0	0	0	0	0	0	0	0	0	0.02067	0.34302
Bacteria;;;Actinobacteria;;Actinobacteria_c;;Micrococcales;;Micrococcaceae;;Kocuria;Kocuria palustris	Kocuria palustris	0	0	0	0	0	0	0	0.01152	0	0	0	0	0.19795	0	0	0	0	0	0.10821	0.17391	0	0	0.0137	0.02067	0.52596
Bacteria;;;Proteobacteria;;Alphaproteobacteria;;Rhizobiales;;Devosia_f;;Devosia;Devosia yakushimensis	Devosia yakushimensis	0.12025	0	0	0	0	0	0.02133	0.01152	0	0	0	0	0.03299	0	0	0	0	0	0	0	0	0	0.03197	0.04134	0.2594
Bacteria;;;Proteobacteria;;Betaproteobacteria;;Burkholderiales;;Oxalobacteraceae;;EU636042_g;EU636042_s	EU636042_s	0	0	0	0	0	0	0	0	0	0	0.36443	0	0	0	0	0	0	0	0	0	0	0.04077	0	0	0.4052
Bacteria;;;Actinobacteria;;Rubrobacteria;;Gaiellales;;Gaiellaceae;;Gaiella;JF428990_s	JF428990_s	0.12025	0	0	0	0	0	0	0.03455	0	0	0.14577	0.08752	0	0	0	0	0	0	0	0	0	0	0	0	0.38809
Bacteria;;;Actinobacteria;;Actinobacteria_c;;Micrococcales;;Microbacteriaceae;;Agromyces;Agromyces cerinus	Agromyces cerinus	0.02405	0	0	0	0	0	0	0	0	0	0	0	0.06598	0	0	0	0	0	0	0	0	0	0.07764	0.01033	0.178
Bacteria;;;Proteobacteria;;Gammaproteobacteria;;Pseudomonadales;;Moraxellaceae;;Acinetobacter;Acinetobacter junii	Acinetobacter junii	0.07215	0	0	0.01545	0	0	0.05687	0.02304	0.05379	0	0.07289	0	0	0	0	0	0	0	0.01353	0	0	0	0.00457	0.01033	0.32262
Bacteria;;;Proteobacteria;;Alphaproteobacteria;;Rhizobiales;;Hyphomicrobiaceae;;FM253663_g;DQ336968_s	DQ336968_s	0	0	0	0	0	0	0	0.01152	0	0	0	0	0	0	0	0	0	0	0.01353	0	0	0.00679	0.08221	0	0.11405
Bacteria;;;Actinobacteria;;Actinobacteria_c;;Micrococcales;;Microbacteriaceae;;Microbacterium;Microbacterium sediminicola	Microbacterium sediminicola	0	0	0	0	0	0	0	0	0	0	0.07289	0	0	0	0	0	0	0	0.01353	0	0	0	0.07308	0.01033	0.16983
Bacteria;;;Actinobacteria;;Actinobacteria_c;;Micrococcales;;Microbacteriaceae;;Agrococcus;Agrococcus baldri	Agrococcus baldri	0	0	0	0	0	0	0	0	0	0	0	0	0	0	0	0	0	0	0.01353	0	0	0.11551	0.0137	0	0.14274
Bacteria;;;Proteobacteria;;Alphaproteobacteria;;Rhizobiales;;Methylopila_f;;Methylopila;Methylopila_uc	Methylopila_uc	0	0	0	0.01545	0	0	0.02133	0.03455	0.53792	0	0.0243	0	0.06598	0	0	0	0	0	0	0	0	0	0.00457	0	0.7041
Bacteria;;;Bacteroidetes;;Sphingobacteria;;Sphingobacteriales;;Sphingobacteriaceae;;Sphingobacterium;Sphingobacterium faecium	Sphingobacterium faecium	0.02405	0	0	0	0	0	0	0	0	0	0.09718	0.02501	0	0.04365	0	0	0	0	0	0	0	0.08833	0	0	0.27822
Bacteria;;;Actinobacteria;;Rubrobacteria;;AB240334_o;;AB240334_f;;AB240334_g;HQ757667_s	HQ757667_s	0	0	0.11655	0	0	0	0	0	0	0	0	0	0	0	0	0	0	0	0	0.17391	0	0	0.03654	0.11367	0.44067
Bacteria;;;Chloroflexi;;HM748667_c;;HM748667_o;;AB257647_f;;AB257647_g;AB257647_g_uc	AB257647_g_uc	0	0	0	0	0	0	0	0	0	0	0.14577	0.02501	0	0	0	0	0	0	0	0	0	0	0.05024	0.02067	0.24169
Bacteria;;;Proteobacteria;;Alphaproteobacteria;;Sphingomonadales;;Sphingomonadaceae;;Novosphingobium;AKFJ_s	AKFJ_s	0.0962	0	0.11655	0	0	0	0	0	0	0	0	0	0	0	0	0	0	0	0	0	0	0.00679	0.03654	0.07234	0.32842
Bacteria;;;Chloroflexi;;EF018867_c;;EF018867_o;;EF018867_o_uc;;EF018867_o_uc_g;EF018867_o_uc_s	EF018867_o_uc_s	0.16835	0	0	0.0309	0	0	0	0.01152	0.05379	0	0	0	0	0	0	0	0	0	0	0	0	0	0.04567	0	0.31023
Bacteria;;;Firmicutes;;Clostridia;;Clostridiales;;Lachnospiraceae;;Clostridium_g9;EF025278_s	EF025278_s	0	0	0	0	0	0	0	0	0	0	0	0	0	0	0	0	0	0	0.27053	0	0	0	0.00457	0	0.2751
Bacteria;;;Proteobacteria;;Alphaproteobacteria;;Rhizobiales;;Bradyrhizobiaceae;;DQ123621_g;EF520418_s	EF520418_s	0.07215	0	0	0	0	0	0	0	0	0	0.0243	0	0	0.04365	0	0	0	0	0	0	0	0	0.06851	0.01033	0.21894
Bacteria;;;Actinobacteria;;Actinobacteria_c;;Micrococcales;;Micrococcaceae;;Kocuria;Kocuria marina	Kocuria marina	0	0	0	0	0	0	0	0	0	0	0	0	0	0	0	0	0	0	0.20289	0	0	0	0.02284	0.01033	0.23606
Bacteria;;;Armatimonadetes;;AB374370_c;;AB374370_o;;AB374370_o_uc;;AB374370_o_uc_g;AB374370_o_uc_s	AB374370_o_uc_s	0	0	0	0	0	0	0.02844	0.13822	0	0	0	0	0	0	0	0	0	0	0	0	0	0.00679	0.0137	0.01033	0.19748
Bacteria;;;Proteobacteria;;Betaproteobacteria;;Burkholderiales;;Oxalobacteraceae;;Duganella;Duganella_uc	Duganella_uc	0.02405	0	0	0.04635	0	0	0.04266	0.06911	0	0	0	0	0	0	0	0	0	0	0	0	0	0	0.02284	0	0.20501
Bacteria;;;Bacteroidetes;;Flavobacteria;;Flavobacteriales;;Flavobacteriaceae;;Flavobacterium;Flavobacterium glaciei	Flavobacterium glaciei	0	0	0	0	0	0	0.10664	0.02304	0	0	0.07289	0	0	0	0	0	0	0	0	0	0	0	0	0	0.20257
Bacteria;;;Firmicutes;;Bacilli;;Bacillales;;Planococcaceae;;Sporosarcina;EU369157_s	EU369157_s	0	0	0	0	0	0	0	0	0.10758	0	0	0	0	0	0	0	0	0	0	0	0	0.12231	0	0	0.22989
Bacteria;;;Proteobacteria;;Alphaproteobacteria;;Rhizobiales;;Rhizobiaceae;;Rhizobium;Rhizobium borbori	Rhizobium borbori	0	0	0	0.0309	0	0	0.01422	0	0	0	0	0	0	0	0	0	0	0	0	0	0	0	0.0274	0.10334	0.17586
Bacteria;;;Proteobacteria;;Alphaproteobacteria;;Caulobacterales;;Caulobacteraceae;;DQ532251_g;DQ532251_g_uc	DQ532251_g_uc	0	0	0	0.0309	0	0	0	0.10366	0	0	0	0	0.03299	0	0	0	0	0.04579	0	0	0	0	0.0274	0.01033	0.25107
Bacteria;;;Actinobacteria;;Actinobacteria_c;;Micrococcales;;Microbacteriaceae;;Herbiconiux;Herbiconiux moechotypicola	Herbiconiux moechotypicola	0.0962	0	0	0.0618	0	0	0.01422	0.06911	0	0	0	0.0125	0	0.0873	0	0	0	0	0	0	0	0.00679	0	0	0.34792
Bacteria;;;Firmicutes;;Bacilli;;Bacillales;;Thermoactinomycetaceae;;Thermoactinomyces;Thermoactinomyces vulgaris	Thermoactinomyces vulgaris	0	0	0	0.21628	0	0	0	0.01152	0	0	0.04859	0.0125	0	0.04365	0	0	0	0	0	0	0	0.00679	0	0	0.33933
Bacteria;;;Proteobacteria;;Betaproteobacteria;;Burkholderiales;;Burkholderiaceae;;Burkholderia;Burkholderia sordidicola	Burkholderia sordidicola	0	0	0.11655	0.0309	0.17376	0	0	0.06911	0	0	0.14577	0.03751	0	0	0	0	0	0	0	0	0	0	0	0	0.5736
Bacteria;;;Actinobacteria;;Actinobacteria_c;;Frankiales;;Nakamurellaceae;;Nakamurella;Nakamurella multipartita	Nakamurella multipartita	0	0	0	0	0	0	0.03555	0.17277	0	0	0	0	0	0	0	0	0	0	0	0	0	0	0	0	0.20832
Bacteria;;;Proteobacteria;;Gammaproteobacteria;;Enterobacteriales;;Enterobacteriaceae;;Pantoea;Pantoea_uc	Pantoea_uc	0	0	0	0	0	0	0.09953	0	0	0	0.0243	0.06252	0	0	0	0	0	0	0	0	0	0	0	0	0.18635
Bacteria;;;Actinobacteria;;Actinobacteria_c;;Micrococcales;;Microbacteriaceae;;Agrococcus;Agrococcus jenensis	Agrococcus jenensis	0.02405	0	0	0	0	0	0	0.01152	0	0	0	0	0	0.04365	0	0	0	0	0	0	0	0	0.05481	0.05167	0.1857
Bacteria;;;Firmicutes;;Bacilli;;Bacillales;;Planococcaceae;;Psychrobacillus;Psychrobacillus insolitus	Psychrobacillus insolitus	0	0	0	0.0309	0	0	0.00711	0	0	0	0.04859	0	0	0	0	0.33273	0.09629	0	0	0	0	0.00679	0.00457	0	0.52698
Bacteria;;;Proteobacteria;;Alphaproteobacteria;;Rhizobiales;;Rhizobiaceae;;Rhizobium;Rhizobium leguminosarum	Rhizobium leguminosarum	0	0	0	0.04635	0	0	0	0.19581	0	0	0	0	0	0	0	0	0	0	0	0	0	0	0	0	0.24216
Bacteria;;;Actinobacteria;;Actinobacteria_c;;Pseudonocardiales;;Pseudonocardiaceae;;Lechevalieria;Lechevalieria aerocolonigenes	Lechevalieria aerocolonigenes	0	0	0	0	0	0	0	0	0	0	0	0	0	0	0	0	0	0	0	0	0	0.01359	0.08221	0	0.0958
Bacteria;;;Firmicutes;;Bacilli;;Lactobacillales;;Carnobacteriaceae;;Carnobacterium;Carnobacterium divergens	Carnobacterium divergens	0.31265	0	0	0	0	0	0	0	0	0	0.17007	0	0	0	0	0	0	0	0	0	0	0	0	0	0.48272
Bacteria;;;Proteobacteria;;Betaproteobacteria;;Burkholderiales;;Oxalobacteraceae;;AJ575697_g;AJ575697_g_uc	AJ575697_g_uc	0.07215	0	0	0.01545	0	0	0.04266	0.06911	0.05379	0	0	0.0125	0.06598	0	0	0	0	0	0	0	0	0	0	0	0.33164
Bacteria;;;Proteobacteria;;Alphaproteobacteria;;Sphingomonadales;;Sphingomonadaceae;;Sphingopyxis;Sphingopyxis granuli	Sphingopyxis granuli	0	0	0	0.0618	0	0	0.02133	0	0	0	0	0	0.03299	0	0	0	0	0	0	0	0	0	0.03654	0.04134	0.194
Bacteria;;;Proteobacteria;;Alphaproteobacteria;;Rhizobiales;;AF236000_f;;AF236000_g;DQ088783_s	DQ088783_s	0	0	0	0	0	0	0.08531	0.01152	0	0	0.0243	0	0	0.13095	0	0	0	0	0	0	0	0.00679	0.00913	0	0.268
Bacteria;;;Proteobacteria;;Betaproteobacteria;;Burkholderiales;;Comamonadaceae;;Comamonadaceae_uc;Comamonadaceae_uc_s	Comamonadaceae_uc_s	0	0	0	0	0	0	0	0.04607	0	0	0	0	0	0	0.01603	0	0	0	0	0	0	0.05436	0	0.062	0.17846
Bacteria;;;Chloroflexi;;Anaerolineae;;AF234733_o;;EU134013_f;;GQ480058_g;GQ480058_s	GQ480058_s	0	0	0	0	0	0	0	0.05759	0	0	0	0	0	0	0	0	0	0	0	0	0	0	0.04111	0.062	0.1607
Bacteria;;;Proteobacteria;;Alphaproteobacteria;;Rhizobiales;;Methylobacteriaceae;;Microvirga;Microvirga zambiensis	Microvirga zambiensis	0.02405	0	0	0.04635	0.08688	0	0.00711	0.06911	0	0	0.0243	0	0	0	0	0	0	0	0	0	0	0	0.02284	0.02067	0.30131
Bacteria;;;Bacteroidetes;;Sphingobacteria;;Sphingobacteriales;;Chitinophagaceae;;GQ264307_g;GQ264307_g_uc	GQ264307_g_uc	0	0	0	0	0	0	0	0	0	0	0	0	0	0	0	0	0	0	0	0	0	0	0.07764	0.031	0.10864
Bacteria;;;Proteobacteria;;Alphaproteobacteria;;Rhizobiales;;Rhizobiaceae;;Ensifer;Ensifer_uc	Ensifer_uc	0.0962	0	0	0	0	0	0.09242	0.03455	0	0	0	0	0	0	0	0	0	0	0	0	0	0	0	0	0.22317
Bacteria;;;Proteobacteria;;Deltaproteobacteria;;Myxococcales;;Polyangiaceae;;Byssovorax;Byssovorax cruenta	Byssovorax cruenta	0.02405	0	0	0	0	0	0	0	0	0	0.24295	0.11253	0	0	0	0	0	0	0	0	0	0	0	0	0.37953
Bacteria;;;Firmicutes;;Clostridia;;Clostridiales;;Clostridiaceae;;Clostridium;Clostridium baratii	Clostridium baratii	0	0	0	0	0	0	0	0.14974	0	0	0	0	0.06598	0	0	0	0	0	0	0	0	0	0.02284	0	0.23856
Bacteria;;;Bacteroidetes;;Flavobacteria;;Flavobacteriales;;Flavobacteriaceae;;Flavobacterium;Flavobacterium sinopsychrotolerans	Flavobacterium sinopsychrotolerans	0	0	0	0	0	0	0.12086	0.03455	0	0	0	0	0	0	0	0	0	0	0	0	0	0	0	0	0.15541
Bacteria;;;Proteobacteria;;Gammaproteobacteria;;Steroidobacter_o;;Steroidobacter_f;;GQ500890_g;4P001377_s	4P001377_s	0	0	0	0	0	0	0	0.01152	0	0	0	0	0	0	0	0	0	0	0	0	0	0	0.08678	0	0.0983
Bacteria;;;Actinobacteria;;Actinobacteria_c;;Micrococcales;;Promicromonosporaceae;;Cellulosimicrobium;Cellulosimicrobium_uc	Cellulosimicrobium_uc	0	0	0	0	0	0	0	0	0	0	0	0	0	0	0	0	0	0	0.05411	0	0	0	0.07308	0	0.12719
Bacteria;;;Actinobacteria;;Actinobacteria_c;;Frankiales;;Frankiaceae;;Jatrophihabitans;AM697003_s	AM697003_s	0.12025	0	0	0	0	0	0	0.01152	0	0	0.0243	0.0125	0.03299	0	0	0	0	0	0.04058	0	0	0	0.0274	0.02067	0.29021
Bacteria;;;Proteobacteria;;Alphaproteobacteria;;Rhizobiales;;Bradyrhizobiaceae;;AB121773_g;AB121773_s	AB121773_s	0	0	0	0	0	0	0	0	0	0	0	0	0	0	0	0	0	0	0	0	0	0	0.04567	0.10334	0.14901
Bacteria;;;Proteobacteria;;Betaproteobacteria;;Burkholderiales;;Comamonadaceae;;Acidovorax;Acidovorax citrulli	Acidovorax citrulli	0	0	0	0.0618	0	0	0.02844	0.02304	0	0	0.04859	0	0	0	0	0	0	0	0	0	0	0	0.01827	0.04134	0.22148
Bacteria;;;Acidobacteria;;Acidobacteria_c;;Acidobacteriales;;Acidobacteriaceae;;Terriglobus;DQ532229_s	DQ532229_s	0	0	0	0	0	0	0.10664	0.02304	0	0	0	0	0.03299	0	0	0	0	0	0	0	0	0	0.00457	0	0.16724
Bacteria;;;Proteobacteria;;Alphaproteobacteria;;Rhizobiales;;Prosthecomicrobium_f;;Kaistia;Kaistia geumhonensis	Kaistia geumhonensis	0	0	0	0	0	0	0.01422	0.02304	0	0	0.04859	0	0.03299	0	0	0	0	0	0	0	0	0	0.05481	0	0.17365
Bacteria;;;Firmicutes;;Clostridia;;Clostridiales;;Ruminococcaceae;;Subdoligranulum;DQ057466_s	DQ057466_s	0	0	0	0	0	0	0	0	0	0	0	0	0	0	0	0	0	0	0.257	0	0	0	0	0	0.257
Bacteria;;;Firmicutes;;Bacilli;;Bacillales;;Paenibacillaceae;;Paenibacillus;Paenibacillus barcinonensis	Paenibacillus barcinonensis	0	0	0	0	0	0	0.02844	0.09214	0	0	0	0.06252	0.06598	0	0	0	0	0	0	0	0	0	0	0	0.24908
Bacteria;;;Firmicutes;;Bacilli;;Lactobacillales;;Lactobacillaceae;;Lactobacillus;Lactobacillus crispatus	Lactobacillus crispatus	0	0	0	0	0	0	0	0	0	0	0	0	0	0	0	0	0	0	0	0	0	0	0.08678	0	0.08678
Bacteria;;;Actinobacteria;;Actinobacteria_c;;Micrococcales;;Promicromonosporaceae;;Cellulosimicrobium;Cellulosimicrobium cellulans	Cellulosimicrobium cellulans	0	0	0	0	0	0	0	0.03455	0	0	0	0	0	0	0	0	0	0	0	0	0	0	0.03197	0.093	0.15952
Bacteria;;;Proteobacteria;;Alphaproteobacteria;;Rhodospirillales;;Acetobacteraceae;;Roseomonas;Roseomonas aquatica	Roseomonas aquatica	0.0481	0	0	0	0	0	0	0	0	0	0	0.02501	0.16496	0.04365	0	0	0	0	0	0	0	0	0.03197	0.02067	0.33436
Bacteria;;;Cyanobacteria;;Hormogoneae;;Nostocales;;Rivulariaceae;;Calothrix;Calothrix desertica	Calothrix desertica	0	0	0	0	0	0	0	0.21884	0	0	0	0	0	0	0	0	0	0	0	0	0	0	0	0	0.21884
Bacteria;;;Firmicutes;;Bacilli;;Bacillales;;Planococcaceae;;Sporosarcina;JF750766_s	JF750766_s	0	0	0	0	0	0	0	0	0	0	0	0.23756	0	0	0	0	0	0	0	0	0	0	0	0	0.23756
Bacteria;;;Actinobacteria;;Actinobacteria_c;;Micrococcales;;Microbacteriaceae;;Agromyces;Agromyces subbeticus	Agromyces subbeticus	0	0	0	0	0	0	0	0	0	0	0.0243	0	0	0	0	0	0	0	0	0	0	0	0.06394	0.04134	0.12958
Bacteria;;;Firmicutes;;Bacilli;;Lactobacillales;;Leuconostocaceae;;Leuconostoc;Leuconostoc gasicomitatum	Leuconostoc gasicomitatum	0	0	0	0	0	0	0.04977	0.11518	0	0	0.0243	0.0125	0	0	0	0	0	0	0	0	0	0	0	0	0.20175
Bacteria;;;Actinobacteria;;Actinobacteria_c;;Micrococcales;;Microbacteriaceae;;Microbacterium;Microbacterium paludicola	Microbacterium paludicola	0	0	0	0	0	0	0	0	0	0	0	0	0	0	0	0	0	0	0.01353	0	0	0	0.06394	0.04134	0.11881
Bacteria;;;Firmicutes;;Erysipelotrichi;;Erysipelotrichales;;Allobaculum_f;;Eubacterium_g1;Eubacterium tortuosum	Eubacterium tortuosum	0	0	0	0	0	0	0	0	0	0	0	0	0	0	0	0	0	0	0.24347	0.17391	0	0	0	0	0.41738
Bacteria;;;Actinobacteria;;Actinobacteria_c;;Pseudonocardiales;;Pseudonocardiaceae;;Pseudonocardia;Pseudonocardia hydrocarbonoxydans	Pseudonocardia hydrocarbonoxydans	0	0	0	0	0	0	0.02133	0	0.21517	0	0.04859	0	0	0	0	0	0	0	0	0	0	0	0.04567	0	0.33076
Bacteria;;;Firmicutes;;Clostridia;;Clostridiales;;Peptostreptococcaceae;;Clostridium_g4;Eubacterium tenue	Eubacterium tenue	0	0	0	0	0	0	0	0.01152	0.96826	0	0	0	0	0	0	0	0	0	0	0	0	0	0	0	0.97978
Bacteria;;;Cyanobacteria;;Chroobacteria;;Oscillatoriales;;Pseudanabaenaceae;;Pseudanabaena;Pseudanabaena tremula	Pseudanabaena tremula	0.16835	0	0	0	0	0	0.0782	0.01152	0	0	0	0	0	0	0	0	0	0	0	0	0	0	0	0	0.25807
Bacteria;;;Firmicutes;;Bacilli;;Bacillales;;Staphylococcaceae;;Macrococcus;Macrococcus equipercicus	Macrococcus equipercicus	0	0	0	0	0	0	0	0	0	0	0	0	0	0	0	0	0	0	0.06763	0.17391	0.08673	0.02038	0.00913	0.07234	0.43012
Bacteria;;;Actinobacteria;;Actinobacteria_c;;Pseudonocardiales;;Pseudonocardiaceae;;Actinomycetospora;Actinomycetospora chibensis	Actinomycetospora chibensis	0	0	0	0	0	0	0	0.02304	0	0	0	0	0	0	0	0	0	0	0.02705	0	0	0	0.06851	0	0.1186
Bacteria;;;Proteobacteria;;Gammaproteobacteria;;Xanthomonadales;;Xanthomonadaceae;;Rhodanobacter;AJXS_s	AJXS_s	0.02405	0	0	0	0	0	0	0	0	0	0	0	0.19795	0	0	0	0	0	0	0	0	0	0.05481	0	0.27681
Bacteria;;;Bacteroidetes;;Sphingobacteria;;Sphingobacteriales;;Sphingobacteriaceae;;Pedobacter;Pedobacter ginsengisoli	Pedobacter ginsengisoli	0.0481	0	0	0	0	0	0.01422	0.02304	0	0	0	0.02501	0	0	0	0	0	0	0	0	0	0.07474	0	0	0.18511
Bacteria;;;Proteobacteria;;Gammaproteobacteria;;Pseudomonadales;;Pseudomonadaceae;;Pseudomonas;Pseudomonas trivialis	Pseudomonas trivialis	0	0	0	0	0	0	0	0.02304	0.05379	0	0	0.02501	0.06598	0.04365	0	0	0.43332	0	0.02705	0	0	0	0	0	0.67184
Bacteria;;;Chlorobi;;OPB56_c;;OPB56_o;;OPB56_o_uc;;OPB56_o_uc_g;OPB56_o_uc_s	OPB56_o_uc_s	0	0	0	0	0	0	0	0	0	0	0	0	0	0	0	0	0	0	0	0	0	0	0.07308	0.031	0.10408
Bacteria;;;Firmicutes;;Bacilli;;Bacillales;;Staphylococcaceae;;Staphylococcus;Staphylococcus warneri	Staphylococcus warneri	0.0481	0	0	0.0309	0	0	0	0.09214	0	0	0.07289	0	0	0.04365	0	0	0	0	0	0	0	0.02038	0	0	0.30806
Bacteria;;;Armatimonadetes;;Chthonomonadetes;;Chthonomonadales;;Chthonomonadaceae;;Chthonomonadaceae_uc;Chthonomonadaceae_uc_s	Chthonomonadaceae_uc_s	0.0481	0	0	0	0	0	0	0.01152	0	0	0.12148	0	0	0	0	0	0	0	0	0	0	0	0.00457	0.10334	0.28901
Bacteria;;;Actinobacteria;;Actinobacteria_c;;Streptomycetales;;Streptomycetaceae;;Streptomyces;Streptomyces setonii	Streptomyces setonii	0	0	0	0	0	0	0	0	0.05379	0	0	0	0	0	0	0	0	0	0	0	0	0	0.08221	0	0.136
Bacteria;;;Proteobacteria;;Gammaproteobacteria;;Xanthomonadales;;Xanthomonadaceae;;Pseudoxanthomonas;Pseudoxanthomonas broegbernensis	Pseudoxanthomonas broegbernensis	0	0	0	0	0	0	0	0	0	0	0	0	0	0	0	0	0	0	0	0	0	0	0.07764	0.02067	0.09831
Bacteria;;;Proteobacteria;;Deltaproteobacteria;;Myxococcales;;Polyangiaceae;;FJ889275_g;FJ889275_g_uc	FJ889275_g_uc	0	0	0	0	0	0	0	0.01152	0	0	0	0	0	0	0	0	0	0	0.01353	0	0	0	0.06394	0.031	0.11999
Bacteria;;;Actinobacteria;;Actinobacteria_c;;Frankiales;;Frankiaceae;;AY234742_g;4P002212_s	4P002212_s	0	0	0.2331	0.04635	0	0	0.00711	0.10366	0	0	0.04859	0.0125	0	0	0	0	0	0	0	0.17391	0	0	0	0	0.62522
Bacteria;;;Actinobacteria;;Actinobacteria_c;;Corynebacteriales;;Nocardiaceae;;Rhodococcus;Rhodococcus koreensis	Rhodococcus koreensis	0	0	0	0	0	0	0	0	0.59172	0	0	0	0	0	0	0	0	0	0	0	0	0	0	0.08267	0.67439
Bacteria;;;Proteobacteria;;Alphaproteobacteria;;Rhizobiales;;Hyphomicrobiaceae;;Hyphomicrobium;FJ152725_s	FJ152725_s	0	0	0	0	0	0	0.02133	0	0.05379	0	0.0243	0	0	0	0	0	0	0	0	0	0	0	0.05481	0.02067	0.1749
Bacteria;;;Proteobacteria;;Betaproteobacteria;;Burkholderiales;;Ralstonia_f;;Cupriavidus;Cupriavidus basilensis	Cupriavidus basilensis	0	0	0	0	0	0	0.08531	0.04607	0	0	0.04859	0	0	0	0	0	0	0	0	0	0	0	0	0.01033	0.1903
Bacteria;;;Actinobacteria;;Actinobacteria_c;;Frankiales;;Geodermatophilaceae;;Blastococcus;Blastococcus_uc	Blastococcus_uc	0	0	0	0	0	0	0.03555	0.03455	0	0	0	0.0125	0	0	0	0	0	0	0	0	0	0	0.03654	0.02067	0.13981
Bacteria;;;Proteobacteria;;Alphaproteobacteria;;Rhizobiales;;Methylocystaceae;;Methylocystis;Methylocystis_uc	Methylocystis_uc	0	0	0	0.0309	0	0	0	0.04607	0	0	0	0.0125	0	0	0	0	0	0	0	0	0	0	0.0274	0.062	0.17887
Bacteria;;;Proteobacteria;;Alphaproteobacteria;;Sphingomonadales;;Erythrobacteraceae;;Porphyrobacter;Porphyrobacter sanguineus	Porphyrobacter sanguineus	0	0	0	0	0	0	0	0	0	0	0.0243	0	0	0	0	0	0	0	0	0	0	0	0.04567	0.08267	0.15264
Bacteria;;;Actinobacteria;;Actinobacteria_c;;Micrococcales;;Microbacteriaceae;;Microbacterium;Microbacterium hydrocarbonoxydans	Microbacterium hydrocarbonoxydans	0	0	0	0	0	0	0.00711	0	0	0	0	0	0.03299	0	0	0	0	0	0	0	0	0.00679	0.05937	0.031	0.13726
Bacteria;;;Actinobacteria;;Actinobacteria_c;;Micrococcales;;Microbacteriaceae;;Leucobacter;Leucobacter iarius	Leucobacter iarius	0	0	0	0	0.08688	0	0	0	0	0	0	0	0	0	0	0	0	0	0	0	0	0.12231	0	0	0.20919
Bacteria;;;Acidobacteria;;Acidobacteria_c;;Acidobacteriales;;Acidobacteriaceae;;Acidobacterium;FJ466428_s	FJ466428_s	0	0	0	0	0.08688	0	0.06398	0	0.16138	0	0.09718	0	0.03299	0	0	0	0	0	0	0	0	0	0	0	0.44241
Bacteria;;;Proteobacteria;;Alphaproteobacteria;;Caulobacterales;;Caulobacteraceae;;Asticcacaulis;Asticcacaulis taihuensis	Asticcacaulis taihuensis	0	0	0	0	0	0	0	0	0	0	0	0	0	0	0	0	0	0	0	0	0	0	0.06851	0.031	0.09951
Bacteria;;;Proteobacteria;;Alphaproteobacteria;;Rhizobiales;;Beijerinckiaceae;;AB470422_g;AB470422_g_uc	AB470422_g_uc	0	0	0	0	0	0	0.04266	0	0	0	0	0	0	0	0	0	0	0	0	0	0	0	0.05481	0	0.09747
Bacteria;;;Armatimonadetes;;FJ479425_c;;JF319233_o;;GQ397023_f;;GQ397023_f_uc;GQ397023_f_uc_s	GQ397023_f_uc_s	0	0	0	0	0	0	0.01422	0	0	0	0	0	0	0	0	0	0	0	0	0	0	0	0.0274	0.10334	0.14496
Bacteria;;;Firmicutes;;Clostridia;;Clostridiales;;Peptostreptococcaceae;;Clostridium_g4;Clostridium bifermentans	Clostridium bifermentans	0	0.54645	0	0.07724	0.08688	0	0	0.02304	0.21517	0	0	0	0	0	0	0	0	0	0	0	0	0	0.00457	0	0.95335
Bacteria;;;Bacteroidetes;;Cytophagia;;Cytophagales;;Cytophagaceae;;Sporocytophaga;Sporocytophaga myxococcoides	Sporocytophaga myxococcoides	0	0	0	0	0	0	0	0	0	0	0	0	0	0	0	0	0	0	0	0	0	0	0.06851	0.031	0.09951
Bacteria;;;Bacteroidetes;;Bacteroidia;;Bacteroidales;;Bacteroidaceae;;Bacteroidaceae_uc;Bacteroidaceae_uc_s	Bacteroidaceae_uc_s	0	0	0	0	0	0	0	0	0	0	0	0	0	0	0	0	0	0	0.18937	0	0	0	0.00913	0.02067	0.21917
Bacteria;;;Actinobacteria;;Actinobacteria_c;;Micrococcales;;Sanguibacteraceae;;Sanguibacter;Sanguibacter_uc	Sanguibacter_uc	0	0	0	0	0	0	0	0	0	0	0	0	0	0	0	0	0	0	0	0	0.08673	0.09513	0.00913	0.01033	0.20132
Bacteria;;;Proteobacteria;;Alphaproteobacteria;;Caulobacterales;;Caulobacteraceae;;Phenylobacterium;Phenylobacterium_uc	Phenylobacterium_uc	0	0	0	0	0	0	0	0.01152	0	0	0	0	0	0	0.01603	0	0	0	0	0	0	0	0.03197	0.08267	0.14219
Bacteria;;;Proteobacteria;;Alphaproteobacteria;;Caulobacterales;;Caulobacteraceae;;Phenylobacterium;Phenylobacterium muchangponense	Phenylobacterium muchangponense	0	0	0.2331	0	0	0	0	0	0	0	0	0	0	0	0	0	0	0	0	0	0	0.00679	0.0274	0.093	0.36029
Bacteria;;;Planctomycetes;;Planctomycetacia;;Planctomycetales;;Planctomycetaceae;;AJ292683_g;AY234528_s	AY234528_s	0.0962	0	0	0	0	0	0	0	0	0	0	0	0	0	0	0	0	0	0	0	0	0	0.00457	0.13434	0.23511
Bacteria;;;Firmicutes;;Bacilli;;Bacillales;;Staphylococcaceae;;Staphylococcus;Staphylococcus sciuri	Staphylococcus sciuri	0	0	0	0	0	0	0.07109	0	0	0	0.04859	0	0	0	0	0	0	0	0.08116	0	0	0	0	0	0.20084
Bacteria;;;Actinobacteria;;Actinobacteria_c;;Propionibacteriales;;Nocardioidaceae;;Marmoricola;Marmoricola korecus	Marmoricola korecus	0	0	0	0	0	0	0	0	0	0	0.07289	0	0	0	0	0	0	0	0	0	0	0	0.05481	0.031	0.1587
Bacteria;;;Chloroflexi;;Ktedonobacteria;;Ktedonobacterales;;Ktedonobacteraceae;;Ktedonobacteraceae_uc;Ktedonobacteraceae_uc_s	Ktedonobacteraceae_uc_s	0.02405	0	0	0	0.08688	0	0.04266	0.02304	0	0	0	0	0.26394	0	0	0	0	0	0	0	0	0	0	0	0.44057
Bacteria;;;Proteobacteria;;Deltaproteobacteria;;Myxococcales;;Myxococcaceae;;Myxococcus;Myxococcus_uc	Myxococcus_uc	0	0	0	0.01545	0	0	0.01422	0	0	0	0.14577	0	0	0	0	0	0	0	0	0	0	0.00679	0.0274	0.02067	0.2303
Bacteria;;;Bacteroidetes;;Sphingobacteria;;Sphingobacteriales;;Chitinophagaceae;;GQ263856_g;GQ263856_g_uc	GQ263856_g_uc	0.02405	0	0	0	0	0	0.07109	0	0	0	0.0243	0	0	0	0	0	0	0	0	0	0	0.00679	0.02284	0	0.14907
Bacteria;;;Firmicutes;;Clostridia;;Clostridiales;;Ruminococcaceae;;GQ175418_g;GQ175418_g_uc	GQ175418_g_uc	0	0	0	0	0	0	0	0	0	0	0	0	0	0	0	0	0	0	0.22995	0	0	0	0.00457	0	0.23452
Bacteria;;;Proteobacteria;;Alphaproteobacteria;;Rhizobiales;;Methylobacteriaceae;;Salinarimonas;Salinarimonas_uc	Salinarimonas_uc	0	0	0	0	0	0	0	0.02304	0	0	0	0	0.09898	0	0	0	0	0	0	0	0	0	0.05481	0.01033	0.18716
Bacteria;;;Actinobacteria;;Actinobacteria_c;;Micrococcales;;Intrasporangiaceae;;Intrasporangium;Intrasporangium oryzae	Intrasporangium oryzae	0	0	0	0	0	0	0.03555	0	0	0	0	0	0	0	0	0	0	0	0	0	0	0	0.02284	0.08267	0.14106
Bacteria;;;Firmicutes;;Bacilli;;Lactobacillales;;Streptococcaceae;;Streptococcus;Streptococcus pseudopneumoniae	Streptococcus pseudopneumoniae	0.02405	0	0	0	0	0	0.04977	0.01152	0	0	0.19436	0	0	0.04365	0	0	0	0	0	0	0	0	0	0	0.32335
Bacteria;;;Actinobacteria;;Actinobacteria_c;;Propionibacteriales;;Nocardioidaceae;;Nocardioides;FM873019_s	FM873019_s	0	0	0	0	0	0	0	0	0	0	0	0	0	0	0	0	0	0	0	0	0	0	0.05024	0.07234	0.12258
Bacteria;;;Proteobacteria;;Alphaproteobacteria;;Rhizobiales;;Xanthobacteraceae;;Ancylobacter_g1;Ancylobacter oerskovii	Ancylobacter oerskovii	0.2886	0	0	0	0	0	0	0	0	0	0.07289	0	0	0	0	0	0	0	0	0	0	0	0.00457	0.02067	0.38673
Bacteria;;;TM7;;TM7_c;;JF421159_o;;JF421159_f;;JF421159_f_uc;JF421159_f_uc_s	JF421159_f_uc_s	0	0	0	0	0	0	0.02133	0.05759	0	0	0.04859	0.02501	0	0	0	0	0	0	0	0	0	0	0.0274	0	0.17992
Bacteria;;;Firmicutes;;Bacilli;;Bacillales;;Paenibacillaceae;;Cohnella;Cohnella_uc	Cohnella_uc	0	0	0	0	0	0	0	0.01152	0	0	0	0	0	0	0	0	0	0	0.02705	0	0	0.10192	0	0	0.14049
Bacteria;;;Actinobacteria;;Actinobacteria_c;;Micrococcales;;Microbacteriaceae;;Leifsonia;Leifsonia aquatica	Leifsonia aquatica	0	0	0	0	0	0	0	0.01152	0	0	0	0	0	0	0	0	0	0	0	0	0	0.00679	0.07308	0	0.09139
Bacteria;;;Proteobacteria;;Betaproteobacteria;;Burkholderiales;;Comamonadaceae;;Comamonas;Comamonas testosteroni	Comamonas testosteroni	0	0	0.11655	0.04635	0	0	0.01422	0.08063	0	0	0	0	0.03299	0.13095	0	0	0	0	0	0	0	0	0	0.01033	0.43202
Bacteria;;;Proteobacteria;;Alphaproteobacteria;;Rhizobiales;;Rhizobiaceae;;Rhizobium;Rhizobium skierniewicense	Rhizobium skierniewicense	0	0	0	0	0	0	0.03555	0.03455	0	0	0	0	0	0	0	0	0	0	0	0	0	0	0.04567	0	0.11577
Bacteria;;;Proteobacteria;;Alphaproteobacteria;;Rhizobiales;;Labrys_f;;Labrys;Labrys monachus	Labrys monachus	0.07215	0	0	0	0	0	0.09953	0	0	0	0	0	0.03299	0	0	0	0	0	0	0	0	0	0	0	0.20467
Bacteria;;;Proteobacteria;;Alphaproteobacteria;;Rhizobiales;;Methylopila_f;;Methylopila;Albibacter methylovorans	Albibacter methylovorans	0.02405	0	0	0	0	0	0.04266	0.01152	0	0	0	0	0	0	0	0	0	0	0	0	0	0	0.04567	0	0.1239
Bacteria;;;Firmicutes;;Clostridia;;Clostridiales;;Lachnospiraceae;;Anaerosporobacter;Anaerosporobacter_uc	Anaerosporobacter_uc	0	0	0.11655	0.0618	0	0	0	0.03455	0	0	0.09718	0	0	0.04365	0	0	0	0	0	0	0	0.02038	0.00913	0	0.38324
Bacteria;;;Bacteroidetes;;Bacteroidia;;Bacteroidales;;Prevotellaceae;;Prevotella;EU530358_s	EU530358_s	0	0	0	0	0	0	0	0	0	0	0	0	0	0	0	0	0	0	0.22995	0	0	0	0.00457	0	0.23452
Bacteria;;;Chloroflexi;;Thermomicrobia;;DQ129389_o;;DQ129389_o_uc;;DQ129389_o_uc_g;DQ129389_o_uc_s	DQ129389_o_uc_s	0	0	0	0.0309	0	0	0.01422	0.01152	0.26896	0	0.0243	0	0	0	0	0	0	0	0	0	0	0	0.0274	0.01033	0.38763
Bacteria;;;Armatimonadetes;;AB374370_c;;AB374370_o;;AB374370_f;;AB374370_f_uc;AB374370_f_uc_s	AB374370_f_uc_s	0	0	0	0	0	0	0.04266	0.03455	0	0	0	0	0	0	0	0	0	0	0	0	0	0.00679	0.03197	0	0.11597
Bacteria;;;Firmicutes;;Clostridia;;Clostridiales;;Lachnospiraceae;;Anaerostipes;Anaerostipes butyraticus	Anaerostipes butyraticus	0	0	0	0	0	0	0	0	0	0	0	0	0	0	0	0	0	0	0.18937	0.17391	0	0	0.00913	0	0.37241
Bacteria;;;Bacteroidetes;;Bacteroidia;;Bacteroidales;;Prevotellaceae;;Prevotella;GQ897764_s	GQ897764_s	0	0	0	0	0	0	0	0	0	0	0	0	0	0	0	0	0	0	0.06763	0	0	0	0.03654	0.04134	0.14551
Bacteria;;;Proteobacteria;;Betaproteobacteria;;Burkholderiales;;Sphaerotilus_f;;Rhizobacter;Rhizobacter_uc	Rhizobacter_uc	0	0	0	0	0	0	0	0.01152	0	0	0	0.16254	0	0	0	0	0	0	0	0	0	0	0.0137	0	0.18776
Bacteria;;;Proteobacteria;;Alphaproteobacteria;;Rhizobiales;;Brucellaceae;;Ochrobactrum;Ochrobactrum_uc	Ochrobactrum_uc	0	0	0	0	0.08688	0	0.02133	0.03455	0	0	0.0243	0	0	0	0	0	0	0	0	0	0.08673	0.00679	0.01827	0.031	0.30985
Bacteria;;;Proteobacteria;;Alphaproteobacteria;;Rhizobiales;;Bradyrhizobiaceae;;DQ123621_g;GQ264159_s	GQ264159_s	0	0	0	0	0	0	0	0	0	0	0	0	0	0	0	0	0	0	0	0	0	0.00679	0.07308	0	0.07987
Bacteria;;;Bacteroidetes;;Cytophagia;;Cytophagia_uc;;Cytophagia_uc_f;;Cytophagia_uc_g;Cytophagia_uc_s	Cytophagia_uc_s	0	0	0	0.07724	0.08688	0	0	0.01152	0	0	0	0	0	0	0	0	0	0	0	0	0	0	0.03197	0.031	0.23861
Bacteria;;;Actinobacteria;;Coriobacteriia;;Coriobacteriales;;Coriobacteriaceae;;Slackia;Slackia_uc	Slackia_uc	0	0	0	0	0	0	0	0	0	0	0	0	0	0	0	0	0	0	0.17584	0.34783	0	0	0.00457	0.01033	0.53857
Bacteria;;;Proteobacteria;;Alphaproteobacteria;;Sphingomonadales;;Sphingomonadaceae;;Sphingomonas;Sphingomonas cynarae	Sphingomonas cynarae	0	0	0	0.0309	0	0	0	0.06911	0	0	0	0	0.09898	0	0	0	0	0	0	0	0	0	0.0274	0	0.22639
Bacteria;;;Proteobacteria;;Alphaproteobacteria;;Rhodospirillales;;Acetobacteraceae;;Rhodovastum;Rhodovastum_uc	Rhodovastum_uc	0.02405	0	0	0	0	0	0.02133	0	0	0	0.0243	0.15004	0	0	0	0	0	0	0	0	0	0	0	0	0.21972
Bacteria;;;Proteobacteria;;Alphaproteobacteria;;Rhizobiales;;Methylobacteriaceae;;Methylobacterium;Methylobacterium variabile	Methylobacterium variabile	0.02405	0	0	0	0	0	0.0782	0.05759	0	0	0	0	0	0	0	0	0	0	0	0	0	0	0	0	0.15984
Bacteria;;;Actinobacteria;;Actinobacteria_c;;Micrococcales;;Intrasporangiaceae;;Janibacter;Janibacter hoylei	Janibacter hoylei	0.36075	0	0	0	0	0	0	0	0	0	0	0	0	0	0	0	0	0	0	0	0	0	0.00913	0	0.36988
Bacteria;;;Firmicutes;;Bacilli;;Bacillales;;Planococcaceae;;Lysinibacillus;Lysinibacillus sphaericus	Lysinibacillus sphaericus	0	0	0	0	0	0.19632	0	0.05759	0	0	0.0243	0	0	0	0	0	0	0	0	0	0	0	0	0	0.27821
Bacteria;;;Firmicutes;;Bacilli;;Lactobacillales;;Enterococcaceae;;Vagococcus;Vagococcus fluvialis	Vagococcus fluvialis	0.07215	0	0	0	0.4344	0	0.01422	0.03455	0	0	0.04859	0.0125	0.03299	0	0	0	0	0	0	0	0	0	0	0	0.6494
Bacteria;;;Acidobacteria;;Chloracidobacterium_c;;AY281358_o;;DQ532145_f;;DQ532145_g;HM062211_s	HM062211_s	0	0	0	0	0.17376	0	0.07109	0.02304	0	0	0.0243	0	0	0	0	0	0	0	0	0	0	0	0.00913	0	0.30132
Bacteria;;;Bacteroidetes;;Cytophagia;;Cytophagales;;Hymenobacter_f;;Hymenobacter;Hymenobacter yonginensis	Hymenobacter yonginensis	0	0	0	0.01545	0	0	0.07109	0.06911	0	0	0	0	0	0	0	0	0	0	0	0	0	0	0	0	0.15565
Bacteria;;;Actinobacteria;;Acidimicrobiia;;Acidimicrobiales;;Iamiaceae;;EF632905_g;FJ665193_s	FJ665193_s	0	0	0	0	0	0	0	0	0	0	0	0	0	0	0	0	0	0	0	0	0	0	0.07308	0.01033	0.08341
Bacteria;;;Proteobacteria;;Betaproteobacteria;;Burkholderiales;;Burkholderiaceae;;Burkholderia;Burkholderia xenovorans	Burkholderia xenovorans	0.02405	0	0	0.01545	0	0	0	0.01152	0	0	0.0243	0.07502	0.23095	0	0	0	0	0	0	0	0	0	0	0	0.38129
Bacteria;;;Proteobacteria;;Alphaproteobacteria;;Rhizobiales;;Bradyrhizobiaceae;;Bradyrhizobiaceae_uc;Bradyrhizobiaceae_uc_s	Bradyrhizobiaceae_uc_s	0	0	0	0	0	0	0.11375	0	0	0	0	0	0	0	0	0	0	0	0	0	0	0	0	0.01033	0.12408
Bacteria;;;Firmicutes;;Bacilli;;Bacillales;;Planococcaceae;;Sporosarcina;JQ337251_s	JQ337251_s	0	0	0	0	0	0	0	0	0	0	0	0	0	0.04365	0	0	0	0	0	0	0	0.10872	0	0	0.15237
Bacteria;;;Bacteroidetes;;Cytophagia;;Cytophagales;;Cytophagaceae;;Chryseolinea;Chryseolinea_uc	Chryseolinea_uc	0	0	0	0	0	0	0	0	0	0	0	0	0	0	0	0	0	0	0	0	0	0	0.05937	0.04134	0.10071
Bacteria;;;Proteobacteria;;Alphaproteobacteria;;Sphingomonadales;;Sphingomonadaceae;;Sphingomonas;Sphingomonas hankookensis	Sphingomonas hankookensis	0.02405	0	0	0	0	0	0.00711	0.14974	0	0	0	0	0	0.04365	0	0	0	0	0	0	0	0	0.00457	0	0.22912
Bacteria;;;Actinobacteria;;Actinobacteria_c;;Micrococcales;;Microbacteriaceae;;Frondihabitans;Frondihabitans peucedani	Frondihabitans peucedani	0.07215	0	0	0	0	0	0.02133	0.10366	0	0	0.04859	0	0	0	0	0	0	0	0	0	0	0	0	0	0.24573
Bacteria;;;Actinobacteria;;Actinobacteria_c;;Kineosporiales;;Kineosporiaceae;;Angustibacter;Angustibacter_uc	Angustibacter_uc	0.02405	0	0	0	0.08688	0	0	0	0	0	0.21866	0	0	0	0	0	0	0	0	0	0	0.02718	0	0.02067	0.37744
Bacteria;;;Proteobacteria;;Deltaproteobacteria;;FJ889281_o;;FJ889281_f;;FJ889281_f_uc;FJ889281_f_uc_s	FJ889281_f_uc_s	0.02405	0	0	0	0	0	0	0.02304	0	0	0.07289	0	0	0	0	0	0	0	0	0	0	0	0.05024	0	0.17022
Bacteria;;;Actinobacteria;;Actinobacteria_c;;Frankiales;;AB245397_f;;AB245397_g;AB245397_g_uc	AB245397_g_uc	0	0	0	0	0	0	0	0.05759	0	0	0	0.0125	0.03299	0	0	0	0	0	0	0	0	0	0.04567	0	0.14875
Bacteria;;;Proteobacteria;;Alphaproteobacteria;;Rhizobiales;;Shinella_f;;Shinella;Shinella granuli	Shinella granuli	0	0	0	0	0	0	0	0	0	0	0.0243	0	0	0.04365	0	0	0	0	0	0	0	0	0.0274	0.093	0.18835
Bacteria;;;Chloroflexi;;GQ396871_c;;GQ396871_o;;GQ396871_f;;GQ263023_g;GQ263023_g_uc	GQ263023_g_uc	0.02405	0	0	0	0	0	0.05687	0	0	0	0.12148	0	0	0	0	0	0	0	0	0	0	0	0.00913	0.01033	0.22186
Bacteria;;;Proteobacteria;;Betaproteobacteria;;Burkholderiales;;Comamonadaceae;;Simplicispira;Simplicispira limi	Simplicispira limi	0	0	0	0	0	0	0	0	0.05379	0	0.0243	0	0	0	0	0	0	0	0	0	0	0.10192	0	0	0.18001
Bacteria;;;Actinobacteria;;Actinobacteria_c;;Propionibacteriales;;Propionibacteriaceae;;Friedmanniella;Friedmanniella sagamiharensis	Friedmanniella sagamiharensis	0.0962	0	0	0	0	0	0.01422	0.03455	0	0	0	0.0125	0	0	0	0	0	0	0	0	0	0	0.03197	0	0.18944
Bacteria;;;Actinobacteria;;Actinobacteria_c;;Corynebacteriales;;Nocardiaceae;;Rhodococcus;Rhodococcus kyotonensis	Rhodococcus kyotonensis	0	0	0	0	0	0	0	0	0	0	0	0	0	0	0	0	0	0	0.08116	0	0	0.02718	0.02284	0.02067	0.15185
Bacteria;;;Firmicutes;;Bacilli;;Bacillales;;Planococcaceae;;Lysinibacillus;Lysinibacillus_uc	Lysinibacillus_uc	0	0	0	0	0.08688	0.14278	0.03555	0	0	0	0	0	0.06598	0	0	0	0	0	0	0	0	0	0.00457	0	0.33576
Bacteria;;;Actinobacteria;;Actinobacteria_c;;Micrococcales;;Microbacteriaceae;;Leifsonia;Leifsonia lichenia	Leifsonia lichenia	0	0	0	0	0	0	0	0	0	0	0.0243	0	0	0	0	0	0	0	0	0	0	0.01359	0.05481	0.02067	0.11337
Bacteria;;;Actinobacteria;;Actinobacteria_c;;Frankiales;;Geodermatophilaceae;;Geodermatophilus;Geodermatophilus obscurus	Geodermatophilus obscurus	0	0	0	0	0	0	0	0.04607	0	0	0.0243	0	0	0	0	0	0	0	0.02705	0	0	0	0.00913	0.08267	0.18922
Bacteria;;;Actinobacteria;;Actinobacteria_c;;Kineosporiales;;Kineosporiaceae;;Kineococcus;Kineococcus_uc	Kineococcus_uc	0	0	0	0	0	0	0.04977	0.02304	0	0	0	0	0	0	0	0	0	0	0	0	0	0	0.01827	0.04134	0.13242
Bacteria;;;Proteobacteria;;Alphaproteobacteria;;Rhizobiales;;Prosthecomicrobium_f;;Kaistia;Kaistia adipata	Kaistia adipata	0	0	0	0	0	0	0	0	0	0	0	0	0	0	0	0	0	0	0	0	0	0	0.04111	0.08267	0.12378
Bacteria;;;Firmicutes;;Clostridia;;Clostridiales;;Clostridiaceae;;Clostridium;Clostridium sporogenes	Clostridium sporogenes	0.40885	0	0	0	0	0	0	0	0	0	0	0	0	0	0	0	0	0	0	0	0	0	0	0	0.40885
Bacteria;;;Bacteroidetes;;Cytophagia;;Cytophagales;;Cytophagales_uc;;Cytophagales_uc_g;Cytophagales_uc_s	Cytophagales_uc_s	0	0	0	0	0	0	0.05687	0.01152	0	0	0	0	0	0	0	0	0	0.04579	0	0	0	0.01359	0	0.05167	0.17944
Bacteria;;;Firmicutes;;Erysipelotrichi;;Erysipelotrichales;;Coprobacillus_f;;Coprobacillus;GQ897002_s	GQ897002_s	0	0	0	0	0	0	0.11375	0	0	0	0	0	0	0	0	0	0	0	0	0	0	0	0.00457	0	0.11832
Bacteria;;;Bacteroidetes;;Flavobacteria;;Flavobacteriales;;Flavobacteriaceae;;Myroides;Myroides profundi	Myroides profundi	0	0	0	0	0.52129	0	0.04266	0.01152	0	0	0.0243	0	0.06598	0	0	0	0	0	0	0	0	0.00679	0	0	0.67254
Bacteria;;;Proteobacteria;;Betaproteobacteria;;Burkholderiales;;Comamonadaceae;;Variovorax;Variovorax paradoxus	Variovorax paradoxus	0	0	0	0	0	0	0.02133	0	0	0	0.04859	0	0.03299	0	0.03207	0	0	0	0	0	0	0	0.01827	0.031	0.18425
Bacteria;;;Proteobacteria;;Alphaproteobacteria;;Caulobacterales;;Caulobacteraceae;;Phenylobacterium;Phenylobacterium zucineum	Phenylobacterium zucineum	0	0	0	0	0	0	0.04977	0.02304	0	0	0	0	0	0	0	0	0	0	0	0	0	0	0.01827	0.031	0.12208
Bacteria;;;Proteobacteria;;Alphaproteobacteria;;Rhizobiales;;Rhizomicrobium_f;;Rhizomicrobium;FJ538161_s	FJ538161_s	0	0	0	0	0	0	0.04266	0.03455	0	0	0	0	0	0	0	0	0	0	0	0	0	0	0.03197	0	0.10918
Bacteria;;;Proteobacteria;;Alphaproteobacteria;;Rhizobiales;;Rhizomicrobium_f;;Rhizomicrobium;Rhizomicrobium_uc	Rhizomicrobium_uc	0.0481	0	0	0	0	0	0	0	0	0	0	0	0.13197	0	0	0	0	0	0	0	0	0	0.0274	0.04134	0.24881
Bacteria;;;Actinobacteria;;Actinobacteria_c;;Micrococcales;;Microbacteriaceae;;Cryobacterium;Cryobacterium psychrotolerans	Cryobacterium psychrotolerans	0	0	0	0	0	0	0	0.14974	0	0	0.04859	0	0	0	0	0	0	0	0	0	0	0	0.00457	0	0.2029
Bacteria;;;Actinobacteria;;Actinobacteria_c;;Propionibacteriales;;Nocardioidaceae;;Nocardioides;Nocardioides szechwanensis	Nocardioides szechwanensis	0	0	0	0.07724	0	0	0.02844	0.01152	0	0	0.07289	0	0	0	0	0	0	0	0	0	0	0.00679	0.00913	0	0.20601
Bacteria;;;Actinobacteria;;Rubrobacteria;;Gaiellales;;Gaiellaceae;;Gaiella;EU881141_s	EU881141_s	0	0	0	0	0	0	0.02844	0	0	0	0.0243	0.0125	0	0	0	0	0	0	0	0	0	0.01359	0.02284	0.031	0.13267
Bacteria;;;Proteobacteria;;Alphaproteobacteria;;Rhizobiales;;Hyphomicrobiaceae;;FM253663_g;FM253663_s	FM253663_s	0	0	0	0	0	0	0	0	0	0	0	0	0.06598	0	0	0	0	0	0	0	0	0	0.05024	0.031	0.14722
Bacteria;;;Proteobacteria;;Betaproteobacteria;;Burkholderiales;;Alcaligenaceae;;Bordetella;Bordetella_uc	Bordetella_uc	0	0.10929	0	0.0309	0	0	0.04266	0	0	0	0	0	0	0	0	0.09074	0	0	0.01353	0	0	0	0	0.031	0.31812
Bacteria;;;Actinobacteria;;Actinobacteria_c;;Corynebacteriales;;Nocardiaceae;;Williamsia;Williamsia serinedens	Williamsia serinedens	0.2886	0	0	0	0	0	0	0	0.05379	0	0.04859	0	0	0	0	0	0	0	0	0	0	0	0.00457	0	0.39555
Bacteria;;;Actinobacteria;;Actinobacteria_c;;Frankiales;;Geodermatophilaceae;;Blastococcus;Blastococcus jejuensis	Blastococcus jejuensis	0	0	0	0.01545	0	0	0	0.02304	0	0	0	0	0.06598	0.1746	0	0	0	0	0.05411	0	0	0	0.00913	0.01033	0.35264
Bacteria;;;Proteobacteria;;Alphaproteobacteria;;Rhizobiales;;DQ984545_f;;DQ984545_g;AM162440_s	AM162440_s	0	0	0	0	0	0	0.11375	0	0	0	0	0	0	0	0	0	0	0	0	0	0	0	0	0	0.11375
Bacteria;;;Actinobacteria;;Actinobacteria_c;;Propionibacteriales;;Nocardioidaceae;;Nocardioides;Nocardioides bigeumensis	Nocardioides bigeumensis	0	0	0	0	0.08688	0	0	0	0	0	0	0	0	0	0	0	0	0	0	0	0	0	0.05937	0.02067	0.16692
Bacteria;;;Proteobacteria;;Alphaproteobacteria;;Rhizobiales;;Rhizobiaceae;;Rhizobium;FJ793198_s	FJ793198_s	0	0	0	0	0	0	0	0	0	0	0	0	0	0	0	0	0	0	0	0	0	0.06795	0.02284	0.01033	0.10112
Bacteria;;;Actinobacteria;;Actinobacteria_c;;Micrococcales;;Microbacteriaceae;;Agromyces;Agromyces_uc	Agromyces_uc	0.02405	0	0	0	0	0	0.01422	0.01152	0	0	0	0	0	0	0	0	0	0	0	0	0	0	0.02284	0.07234	0.14497
Bacteria;;;Firmicutes;;Bacilli;;Bacillales;;Paenibacillaceae;;Saccharibacillus;Saccharibacillus_uc	Saccharibacillus_uc	0	0	0	0	0	0	0.10664	0.01152	0	0	0	0	0	0	0	0	0	0	0	0	0	0	0	0	0.11816
Bacteria;;;Firmicutes;;Clostridia;;Clostridiales;;Clostridiaceae;;Clostridium;AF407686_s	AF407686_s	0	0	0	0	0	0	0.01422	0.1267	0	0	0	0	0	0	0	0	0	0	0	0	0	0.02038	0	0	0.1613
Bacteria;;;Proteobacteria;;Alphaproteobacteria;;Rhizobiales;;Methylobacteriaceae;;Bosea;Bosea_uc	Bosea_uc	0.02405	0	0	0	0	0	0	0	0	0	0	0	0	0	0	0	0	0	0	0	0	0	0.06394	0.01033	0.09832
Bacteria;;;Proteobacteria;;Betaproteobacteria;;DQ395705_o;;DQ395705_f;;DQ395705_g;DQ395705_g_uc	DQ395705_g_uc	0	0	0	0	0	0	0.02844	0	0	0	0	0	0	0	0	0	0	0	0	0	0	0.01359	0.0274	0.04134	0.11077
Bacteria;;;Bacteroidetes;;Cytophagia;;Cytophagales;;Leadbetterella_f;;Emticicia;Emticicia oligotrophica	Emticicia oligotrophica	0	0	0	0.24718	0	0	0	0	0	0	0	0	0	0	0	0	0	0	0	0	0	0	0	0	0.24718
Bacteria;;;Proteobacteria;;Alphaproteobacteria;;Rhodospirillales;;Acetobacteraceae;;DQ129264_g;DQ129264_g_uc	DQ129264_g_uc	0	0	0.4662	0.07724	0	0	0.01422	0.01152	0	0	0	0	0.03299	0	0	0	0	0	0.01353	0	0	0	0	0.02067	0.63637
Bacteria;;;Chloroflexi;;Caldilineae;;Caldilineales;;Caldilineaceae;;Caldilineaceae_uc;Caldilineaceae_uc_s	Caldilineaceae_uc_s	0	0	0	0	0	0	0.00711	0.01152	0	0	0.09718	0.0125	0	0	0	0	0	0	0	0	0	0	0.03197	0.02067	0.18095
Bacteria;;;Proteobacteria;;Alphaproteobacteria;;Sphingomonadales;;Sphingomonadaceae;;Novosphingobium;Novosphingobium mathurense	Novosphingobium mathurense	0	0	0	0.04635	0	0	0.04266	0.06911	0	0	0	0	0	0.04365	0	0	0	0	0	0	0	0	0	0	0.20177
Bacteria;;;Actinobacteria;;Actinobacteria_c;;Micromonosporales;;Micromonosporaceae;;Actinoplanes;Actinoplanes toevensis	Actinoplanes toevensis	0.02405	0	0	0.0309	0	0	0	0	0	0	0	0	0	0	0	0	0	0	0	0	0	0	0.05937	0	0.11432
Bacteria;;;Proteobacteria;;Betaproteobacteria;;Burkholderiales;;Oxalobacteraceae;;Herbaspirillum;Herbaspirillum_uc	Herbaspirillum_uc	0	0	0	0	0	0	0	0	0	0	0	0.0125	0	0	0	0	0	0	0.01353	0	0.34692	0.04756	0.0137	0	0.43421
Bacteria;;;Proteobacteria;;Alphaproteobacteria;;Rhodobacterales;;Rhodobacteraceae;;Rubellimicrobium;Rubellimicrobium_uc	Rubellimicrobium_uc	0	0	0	0	0	0	0.04977	0.01152	0	0	0	0	0.06598	0.04365	0	0	0	0	0	0.34783	0	0	0.0137	0	0.53245
Bacteria;;;Actinobacteria;;Actinobacteria_c;;Micrococcales;;Intrasporangiaceae;;Terrabacter;Terrabacter carboxydivorans	Terrabacter carboxydivorans	0	0	0	0	0	0	0	0.01152	0	0	0.17007	0	0	0	0	0	0	0	0	0	0	0.01359	0.0274	0	0.22258
Bacteria;;;Actinobacteria;;Acidimicrobiia;;Acidimicrobiales;;Iamiaceae;;HQ864103_g;HQ864103_g_uc	HQ864103_g_uc	0	0	0	0	0	0	0.01422	0	0	0	0	0.06252	0	0	0	0	0	0	0	0	0	0	0.03654	0.01033	0.12361
Bacteria;;;Actinobacteria;;Actinobacteria_c;;Streptomycetales;;Streptomycetaceae;;Streptomyces;Streptomyces nashvillensis	Streptomyces nashvillensis	0	0	0	0	0	0	0	0	0	0	0	0	0	0	0	0	0	0	0	0	0	0	0.07308	0	0.07308
Bacteria;;;Bacteroidetes;;Sphingobacteria;;Sphingobacteriales;;Chitinophagaceae;;Chitinophaga;Chitinophaga_uc	Chitinophaga_uc	0	0	0	0	0	0	0.06398	0	0	0	0.0243	0	0	0	0	0	0	0	0	0	0	0	0.00913	0.04134	0.13875
Bacteria;;;Proteobacteria;;Alphaproteobacteria;;Rhodospirillales;;Acetobacteraceae;;AF170742_g;AF170742_s	AF170742_s	0	0	0	0	0	0	0	0	0	0	0	0	0	0	0	0	0	0	0	0	0	0	0.00457	0.15501	0.15958
Bacteria;;;Proteobacteria;;Alphaproteobacteria;;Sphingomonadales;;Sphingomonadaceae;;Sphingomonas;HM438618_s	HM438618_s	0	0	0	0	0	0	0	0	0	0	0.14577	0	0	0.39284	0	0	0	0	0	0	0	0.00679	0	0	0.5454
Bacteria;;;Proteobacteria;;Betaproteobacteria;;Burkholderiales;;Comamonadaceae;;Ramlibacter;DQ354711_s	DQ354711_s	0	0	0	0	0	0	0	0.02304	0	0	0	0	0	0	0	0	0	0	0	0	0	0	0.04111	0.05167	0.11582
Bacteria;;;Actinobacteria;;Actinobacteria_c;;Micromonosporales;;Micromonosporaceae;;Micromonospora;Micromonospora pattaloongensis	Micromonospora pattaloongensis	0	0	0	0	0	0	0.00711	0.04607	0.26896	0	0.0243	0	0.06598	0	0	0	0	0	0	0	0	0	0.0137	0	0.42612
Bacteria;;;Proteobacteria;;Alphaproteobacteria;;Caulobacterales;;Caulobacteraceae;;Phenylobacterium;AJ292592_s	AJ292592_s	0	0	0	0.01545	0	0	0	0.04607	0	0	0.0243	0	0	0	0	0	0	0	0	0	0	0	0.04111	0.01033	0.13726
Bacteria;;;Actinobacteria;;Actinobacteria_c;;Propionibacteriales;;Propionibacteriaceae;;Micropruina;Micropruina glycogenica	Micropruina glycogenica	0	0	0	0	0	0	0.0782	0.05759	0	0	0	0	0	0	0	0	0	0	0	0	0	0	0	0	0.13579
Bacteria;;;Actinobacteria;;Acidimicrobiia;;Acidimicrobiales;;Acidimicrobiaceae;;HQ674860_g;HQ674860_g_uc	HQ674860_g_uc	0.02405	0	0	0	0	0	0.06398	0.04607	0	0	0.04859	0	0	0	0	0	0	0	0	0	0	0	0	0	0.18269
Bacteria;;;Firmicutes;;Bacilli;;Bacillales;;Staphylococcaceae;;Staphylococcus;Staphylococcus caprae	Staphylococcus caprae	0.02405	0	0	0	0	0	0.03555	0	0	0	0.19436	0.0125	0	0.04365	0	0	0	0	0	0	0	0	0	0	0.31011
Bacteria;;;Proteobacteria;;Alphaproteobacteria;;Rhizobiales;;AB231940_f;;AB231940_g;AB231940_s	AB231940_s	0.02405	0	0	0	0	0	0.01422	0	0	0	0	0	0	0	0	0	0	0	0	0	0	0.01359	0.05024	0	0.1021
Bacteria;;;Firmicutes;;Clostridia;;Clostridiales;;Lachnospiraceae;;DQ071484_g;DQ071484_g_uc	DQ071484_g_uc	0	0	0	0	0	0	0	0	0	0	0	0	0	0	0	0	0	0	0.21642	0	0	0	0	0	0.21642
Bacteria;;;Actinobacteria;;Actinobacteria_c;;Corynebacteriales;;Nocardiaceae;;Rhodococcus;Rhodococcus yunnanensis	Rhodococcus yunnanensis	0	0	0	0.09269	0	0	0	0	0	0	0	0	0	0	0	0	0	0	0	0	0	0.02038	0.03197	0	0.14504
Bacteria;;;Actinobacteria;;Thermoleophilia;;Solirubrobacterales;;AB630582_f;;AB630582_g;EF632907_s	EF632907_s	0	0	0	0	0	0	0	0	0	0	0.12148	0	0.03299	0	0	0	0	0	0	0	0	0.01359	0.0137	0.05167	0.23343
Bacteria;;;Proteobacteria;;Gammaproteobacteria;;Pseudomonadales;;Pseudomonadaceae;;Pseudomonas;Pseudomonas plecoglossicida	Pseudomonas plecoglossicida	0	0	0	0.01545	0	0	0.04266	0.06911	0	0	0.04859	0	0	0	0	0	0	0	0	0	0	0	0	0.01033	0.18614
Bacteria;;;Bacteroidetes;;Cytophagia;;Cytophagales;;Hymenobacter_f;;Hymenobacter;Hymenobacter algoricola	Hymenobacter algoricola	0	0	0	0.0618	0	0	0.05687	0.01152	0	0	0	0.0125	0	0	0	0	0	0	0	0	0	0	0.00913	0	0.15182
Bacteria;;;Proteobacteria;;Betaproteobacteria;;Burkholderiales;;Sphaerotilus_f;;Rhizobacter;Rhizobacter fulvus	Rhizobacter fulvus	0	0	0	0	0	0	0.04977	0.02304	0	0	0.04859	0	0	0	0	0	0	0	0	0	0	0	0.0137	0.02067	0.15577
Bacteria;;;Proteobacteria;;Alphaproteobacteria;;Rhizobiales;;Beijerinckiaceae;;Beijerinckiaceae_uc;Beijerinckiaceae_uc_s	Beijerinckiaceae_uc_s	0	0	0	0	0	0	0.03555	0.10366	0	0	0	0	0	0	0	0	0	0	0	0	0	0	0.00913	0	0.14834
Bacteria;;;Actinobacteria;;Actinobacteria_c;;Micrococcales;;Intrasporangiaceae;;Ornithinibacter;Ornithinibacter aureus	Ornithinibacter aureus	0	0	0	0	0	0	0.09242	0.03455	0	0	0	0	0	0	0	0	0	0	0	0	0	0	0	0	0.12697
Bacteria;;;Proteobacteria;;Alphaproteobacteria;;Rhizobiales;;Labrys_f;;Labrys;Labrys miyagiensis	Labrys miyagiensis	0	0	0	0	0.08688	0	0.06398	0.02304	0	0	0.07289	0	0	0	0	0	0	0	0	0	0	0.00679	0	0	0.25358
Bacteria;;;Actinobacteria;;Actinobacteria_c;;Pseudonocardiales;;Pseudonocardiaceae;;Lentzea;Lentzea kentuckyensis	Lentzea kentuckyensis	0	0	0	0	0	0	0	0	0	0	0	0	0	0	0	0	0	0	0	0	0	0	0.06851	0	0.06851
Bacteria;;;Chloroflexi;;Thermomicrobia;;GQ263151_o;;GQ263151_o_uc;;GQ263151_o_uc_g;GQ263151_o_uc_s	GQ263151_o_uc_s	0.02405	0	0	0	0	0	0	0	0	0	0	0	0	0	0	0	0	0	0	0	0	0	0.06394	0	0.08799
Bacteria;;;Proteobacteria;;Alphaproteobacteria;;Rhizobiales;;Phyllobacteriaceae;;Mesorhizobium;Mesorhizobium chacoense	Mesorhizobium chacoense	0	0	0	0	0	0	0	0	0	0	0.0243	0	0	0	0	0	0	0	0	0	0	0.02038	0.04567	0.01033	0.10068
Bacteria;;;Proteobacteria;;Gammaproteobacteria;;Pseudomonadales;;Moraxellaceae;;Acinetobacter;Acinetobacter johnsonii	Acinetobacter johnsonii	0.0481	0	0	0	0	0	0.06398	0.04607	0	0	0	0	0	0	0	0	0	0	0	0	0	0	0	0	0.15815
Bacteria;;;Proteobacteria;;Alphaproteobacteria;;Rhizobiales;;Labrys_f;;Labrys;Labrys wisconsinensis	Labrys wisconsinensis	0.07215	0	0	0	0	0	0.04977	0	0	0	0.0243	0	0	0	0	0	0	0	0	0	0	0	0.01827	0	0.16449
Bacteria;;;Actinobacteria;;Actinobacteria_c;;Propionibacteriales;;Nocardioidaceae;;Nocardioides;Nocardioides caricicola	Nocardioides caricicola	0	0	0	0	0	0	0.03555	0.01152	0	0	0.04859	0	0	0	0	0	0	0	0	0	0	0	0.02284	0.02067	0.13917
Bacteria;;;Proteobacteria;;Gammaproteobacteria;;Pseudomonadales;;Pseudomonadaceae;;Pseudomonas;Pseudomonas japonica	Pseudomonas japonica	0	0	0	0.01545	0	0	0.04977	0.02304	0	0	0.04859	0	0	0	0.01603	0	0	0	0.01353	0	0	0	0	0	0.16641
Bacteria;;;Bacteroidetes;;Sphingobacteria;;HQ178786_o;;FJ793180_f;;FJ793180_g;FJ793180_g_uc	FJ793180_g_uc	0	0	0	0	0	0	0	0	0	0	0.04859	0	0	0	0	0	0	0	0	0	0	0	0.0274	0.07234	0.14833
Bacteria;;;Proteobacteria;;Deltaproteobacteria;;Myxococcales;;Anaeromyxobacteraceae;;Anaeromyxobacteraceae_uc;Anaeromyxobacteraceae_uc_s	Anaeromyxobacteraceae_uc_s	0	0	0	0	0	0	0.07109	0.05759	0	0	0	0	0	0	0	0	0	0	0	0	0	0	0	0	0.12868
Bacteria;;;Actinobacteria;;Actinobacteria_c;;Propionibacteriales;;Nocardioidaceae;;Nocardioides;Nocardioides hwasunensis	Nocardioides hwasunensis	0	0	0	0	0	0	0.00711	0	0	0	0	0.0125	0	0	0	0	0	0	0	0	0	0	0.05481	0.01033	0.08475
Bacteria;;;Cyanobacteria;;Chroobacteria;;Oscillatoriales;;Oscillatoriaceae;;GQ396895_g;GQ396895_s	GQ396895_s	0	0	0	0.0309	0	0	0.04266	0.04607	0	0	0.04859	0	0	0	0	0	0	0	0	0	0	0.00679	0	0	0.17501
Bacteria;;;Actinobacteria;;Actinobacteria_c;;Corynebacteriales;;Nocardiaceae;;Rhodococcus;Rhodococcus globerulus	Rhodococcus globerulus	0	0	0	0	0	0	0	0	0	0	0.0243	0	0	0.0873	0	0	0	0	0	0	0	0.02038	0.0274	0.031	0.19038
Bacteria;;;Deinococcus-Thermus;;Deinococci;;Deinococcales;;Deinococcaceae;;Deinococcaceae_uc;Deinococcaceae_uc_s	Deinococcaceae_uc_s	0	0	0	0	0	0	0.02133	0.08063	0	0	0.04859	0	0	0	0	0	0	0	0	0	0	0	0.00913	0.01033	0.17001
Bacteria;;;Proteobacteria;;Alphaproteobacteria;;Rhizobiales;;Rhizobiaceae;;Rhizobium;Rhizobium gallicum	Rhizobium gallicum	0	0	0	0	0	0	0	0	0	0	0	0	0	0	0	0	0	0	0	0	0	0	0.05481	0.031	0.08581
Bacteria;;;Proteobacteria;;Betaproteobacteria;;Methylophilales;;Methylophilaceae;;EU800238_g;EU800238_g_uc	EU800238_g_uc	0	0	0	0.10814	0	0	0	0	0	0	0	0	0	0	0	0	0	0	0	0	0	0	0.00913	0.062	0.17927
Bacteria;;;Proteobacteria;;Alphaproteobacteria;;Rhizobiales;;Hyphomicrobiaceae;;Hyphomicrobium;HQ844553_s	HQ844553_s	0.02405	0	0	0	0	0	0	0	0	0	0.04859	0.06252	0	0	0	0	0	0	0	0	0	0	0.03197	0	0.16713
Bacteria;;;Actinobacteria;;Actinobacteria_c;;Frankiales;;AB021325_f;;GU305765_g;4P002428_s	4P002428_s	0	0	0	0	0	0	0.02133	0.02304	0	0	0	0	0	0	0	0	0	0	0	0	0	0	0.04567	0	0.09004
Bacteria;;;Actinobacteria;;Actinobacteria_c;;Kineosporiales;;Kineosporiaceae;;Aquipuribacter;Aquipuribacter hungaricus	Aquipuribacter hungaricus	0.02405	0	0	0.0309	0	0	0.04266	0.02304	0	0	0.0243	0	0.06598	0	0	0	0	0	0	0	0	0	0.00457	0	0.2155
Bacteria;;;Firmicutes;;Clostridia;;Clostridiales;;Ruminococcaceae;;Oscillibacter;Oscillibacter_uc	Oscillibacter_uc	0	0	0	0	0	0	0	0	0	0	0	0	0	0	0	0	0	0	0.14879	0	0	0	0.01827	0	0.16706
Bacteria;;;Proteobacteria;;Alphaproteobacteria;;Rhodospirillales;;Acetobacteraceae;;DQ378201_g;DQ378201_g_uc	DQ378201_g_uc	0.0962	0	0	0	0.08688	0	0.02133	0.06911	0	0	0	0	0.03299	0	0	0	0	0	0	0	0	0	0	0	0.30651
Bacteria;;;Actinobacteria;;Thermoleophilia;;Solirubrobacterales;;AB245333_f;;AB245333_f_uc;AB245333_f_uc_s	AB245333_f_uc_s	0.0481	0	0.11655	0	0	0	0	0.05759	0	0	0	0.0125	0	0	0	0	0	0	0	0	0.17346	0	0.0137	0.01033	0.43223
Bacteria;;;Actinobacteria;;Thermoleophilia;;Solirubrobacterales;;FN436189_f;;FN436189_g;FN436189_s	FN436189_s	0	0	0	0	0	0	0	0.02304	0	0	0	0	0	0	0	0	0	0	0	0	0	0	0.05481	0.01033	0.08818
Bacteria;;;Proteobacteria;;Betaproteobacteria;;Burkholderiales;;Sphaerotilus_f;;Methylibium;EF516318_s	EF516318_s	0	0	0	0	0.08688	0	0.00711	0.02304	0.05379	0	0.04859	0	0	0	0	0	0	0	0	0	0	0	0.0274	0.02067	0.26748
Bacteria;;;Armatimonadetes;;AB374370_c;;AB374370_o;;AB374370_f;;AY796037_g;EU344940_s	EU344940_s	0	0	0	0	0	0	0.03555	0.01152	0	0	0.14577	0	0.09898	0	0	0	0	0	0	0	0	0	0	0	0.29182
Bacteria;;;Bacteroidetes;;Sphingobacteria;;Sphingobacteriales;;Sphingobacteriaceae;;Pedobacter;Pedobacter panaciterrae	Pedobacter panaciterrae	0	0	0	0	0	0	0.00711	0	0	0	0.07289	0	0	0	0	0	0	0	0	0	0	0.07474	0	0	0.15474
Bacteria;;;Actinobacteria;;Actinobacteria_c;;Propionibacteriales;;Nocardioidaceae;;Nocardioides;Nocardioides daejeonensis	Nocardioides daejeonensis	0	0	0	0	0	0	0.06398	0	0	0	0	0	0	0	0	0	0	0	0	0	0	0.00679	0.00913	0.031	0.1109
Bacteria;;;Firmicutes;;Clostridia;;Clostridiales;;Clostridiaceae;;Clostridium;Clostridium puniceum	Clostridium puniceum	0	0	0	0.01545	0	0	0.02133	0.05759	0	0	0.07289	0	0.06598	0	0	0	0	0	0.01353	0	0	0	0	0	0.24677
Bacteria;;;Proteobacteria;;Alphaproteobacteria;;Rhodospirillales;;Rhodospirillaceae;;Azospirillum;Azospirillum rugosum	Azospirillum rugosum	0	0	0	0	0	0	0.10664	0	0	0	0	0	0	0	0	0	0	0	0	0	0	0	0	0	0.10664
Bacteria;;;Bacteroidetes;;Sphingobacteria;;Sphingobacteriales;;FN428761_f;;AJ318177_g;AJ318177_g_uc	AJ318177_g_uc	0	0	0	0	0	0	0	0	0	0	0	0	0	0	0	0	0	0	0	0	0	0	0.06394	0.01033	0.07427
Bacteria;;;Actinobacteria;;Actinobacteria_c;;Propionibacteriales;;Propionibacteriaceae;;Friedmanniella;Friedmanniella lucida	Friedmanniella lucida	0	0	0	0.0618	0	0	0	0.01152	0	0	0	0	0	0	0	0	0	0	0	0	0	0	0.0274	0.04134	0.14206
Bacteria;;;Actinobacteria;;Actinobacteria_c;;Micrococcales;;Microbacteriaceae;;Herbiconiux;Herbiconiux solani	Herbiconiux solani	0.02405	0	0	0	0	0	0	0.01152	0.05379	0	0.09718	0.10003	0	0	0	0	0	0	0	0	0	0	0	0	0.28657
Bacteria;;;Actinobacteria;;Thermoleophilia;;Solirubrobacterales;;Solirubrobacteraceae;;Solirubrobacter;DQ906900_s	DQ906900_s	0	0	0	0.01545	0	0	0.04977	0.01152	0	0	0.04859	0.03751	0	0	0	0	0	0	0	0	0	0.00679	0	0	0.16963
Bacteria;;;Actinobacteria;;Actinobacteria_c;;Micrococcales;;Intrasporangiaceae;;Ornithinimicrobium;Ornithinimicrobium_uc	Ornithinimicrobium_uc	0	0	0	0	0	0	0.0782	0	0	0	0	0	0	0	0	0	0	0	0	0	0	0	0.01827	0	0.09647
Bacteria;;;Actinobacteria;;Rubrobacteria;;Gaiellales;;Gaiellaceae;;Gaiella;FJ479015_s	FJ479015_s	0.02405	0	0	0	0	0	0.07109	0	0	0	0.07289	0	0	0	0	0	0	0	0	0	0	0	0.00457	0	0.1726
Bacteria;;;Actinobacteria;;Actinobacteria_c;;Micrococcales;;Micrococcaceae;;Arthrobacter;Arthrobacter agilis	Arthrobacter agilis	0	0	0	0	0	0	0.02844	0.05759	0	0	0.0243	0	0	0	0	0	0	0	0	0	0	0	0.0137	0.02067	0.1447
Bacteria;;;Cyanobacteria;;Chroobacteria;;Oscillatoriales;;Pseudanabaenaceae;;DQ431004_g;DQ431004_g_uc	DQ431004_g_uc	0	0	0	0	0	0	0.05687	0.08063	0	0	0	0	0	0	0	0	0	0	0	0	0	0	0	0	0.1375
Bacteria;;;Actinobacteria;;Actinobacteria_c;;Micrococcales;;Microbacteriaceae;;Microbacterium;Microbacterium radiodurans	Microbacterium radiodurans	0	0	0	0	0	0	0.06398	0.02304	0	0	0	0	0	0	0	0	0	0	0	0	0	0.00679	0.00457	0.02067	0.11905
Bacteria;;;Actinobacteria;;Actinobacteria_c;;Micrococcales;;Dermabacteraceae;;Brachybacterium;4P001874_s	4P001874_s	0	0	0	0	0	0	0	0	0	0	0	0	0	0	0	0	0	0	0.04058	0	0	0.00679	0.04111	0.02067	0.10915
Bacteria;;;Actinobacteria;;Actinobacteria_c;;Frankiales;;Frankiaceae;;Jatrophihabitans;DQ450795_s	DQ450795_s	0	0	0.2331	0.07724	0	0	0	0.02304	0	0	0.04859	0	0.03299	0	0	0	0	0	0	0	0	0	0.0137	0	0.42866
Bacteria;;;Proteobacteria;;Gammaproteobacteria;;Pseudomonadales;;Pseudomonadaceae;;Pseudomonas;Pseudomonas costantinii	Pseudomonas costantinii	0	0	0	0	0	0	0	0	0	0	0	0	0.49489	0	0	0	0	0	0	0	0	0	0	0	0.49489
Bacteria;;;Actinobacteria;;Actinobacteria_c;;Corynebacteriales;;Nocardiaceae;;Rhodococcus;Rhodococcus_uc	Rhodococcus_uc	0	0	0	0	0	0	0	0	0.16138	0	0	0.05001	0	0	0	0	0	0	0	0	0	0	0.03654	0	0.24793
Bacteria;;;Tenericutes;;Mollicutes;;Mycoplasmatales;;Mycoplasmatales_uc;;Mycoplasmatales_uc_g;Mycoplasmatales_uc_s	Mycoplasmatales_uc_s	0	0	0	0.01545	0	0	0	0.16125	0	0	0	0	0	0	0	0	0	0	0	0	0	0	0	0	0.1767
Bacteria;;;Acidobacteria;;Acidobacteria_c;;Acidobacteriales;;Acidobacteriaceae;;Granulicella;FM873307_s	FM873307_s	0.07215	0	0	0	0.08688	0	0	0.03455	0	0	0.0243	0	0.16496	0.0873	0	0	0	0	0	0	0	0	0	0	0.47014
Bacteria;;;Proteobacteria;;Alphaproteobacteria;;Rhodobacterales;;Rhodobacteraceae;;Paracoccus;Paracoccus_uc	Paracoccus_uc	0	0	0	0	0	0	0	0	0	0	0	0.0125	0	0	0	0	0	0	0	0	0	0	0.04111	0.05167	0.10528
Bacteria;;;Actinobacteria;;Actinobacteria_c;;Propionibacteriales;;Propionibacteriaceae;;Brooklawnia;Brooklawnia_uc	Brooklawnia_uc	0	0	0	0	0	0	0.04977	0.09214	0	0	0	0	0	0	0	0	0	0	0	0	0	0	0	0	0.14191
Bacteria;;;Actinobacteria;;Acidimicrobiia;;Acidimicrobiales;;Acidimicrobiaceae;;EF516392_g;EF516392_g_uc	EF516392_g_uc	0.0481	0	0	0	0	0	0.09242	0	0	0	0	0	0	0	0	0	0	0	0	0	0	0	0	0	0.14052
Bacteria;;;Actinobacteria;;Actinobacteria_c;;Micrococcales;;Microbacteriaceae;;Agromyces;Agromyces soli	Agromyces soli	0	0	0	0	0	0	0	0	0	0	0	0	0	0	0	0	0	0	0	0	0	0	0.06394	0.01033	0.07427
Bacteria;;;Proteobacteria;;Betaproteobacteria;;Burkholderiales;;Comamonadaceae;;Ramlibacter;Ramlibacter henchirensis	Ramlibacter henchirensis	0	0	0	0	0	0	0.01422	0	0	0	0	0	0	0	0	0	0	0	0	0	0	0.00679	0.04567	0.02067	0.08735
Bacteria;;;Firmicutes;;Bacilli;;Lactobacillales;;Lactobacillaceae;;Lactobacillus;Lactobacillus sakei	Lactobacillus sakei	0.07215	0	0	0.01545	0	0	0	0.04607	0	0	0.14577	0.0125	0	0	0	0	0	0	0	0	0	0	0	0	0.29194
Bacteria;;;Actinobacteria;;Actinobacteria_c;;Corynebacteriales;;Nocardiaceae;;Gordonia;Gordonia humi	Gordonia humi	0	0	0	0	0	0	0	0.06911	0	0	0	0	0	0	0	0	0	0	0	0	0	0	0.01827	0.05167	0.13905
Bacteria;;;Proteobacteria;;Alphaproteobacteria;;Rhizobiales;;Phyllobacteriaceae;;Aminobacter;Aminobacter anthyllidis	Aminobacter anthyllidis	0	0	0	0	0	0	0.00711	0.05759	0	0	0	0	0	0	0	0	0	0	0	0	0	0	0.04111	0	0.10581
Bacteria;;;Proteobacteria;;Betaproteobacteria;;Nitrosomonadales;;Nitrosomonadaceae;;Nitrosospira;Nitrosospira multiformis	Nitrosospira multiformis	0	0	0	0	0	0	0	0	0	0	0	0	0	0.0873	0	0	0	0	0	0	0	0.06115	0.01827	0	0.16672
Bacteria;;;Actinobacteria;;Actinobacteria_c;;Corynebacteriales;;Mycobacteriaceae;;Mycobacterium;Mycobacterium goodii	Mycobacterium goodii	0	0	0	0	0	0	0.07109	0.05759	0	0	0	0	0	0	0	0	0	0	0	0	0	0	0	0	0.12868
Bacteria;;;Actinobacteria;;Thermoleophilia;;Solirubrobacterales;;AB245333_f;;EU861899_g;EU861899_s	EU861899_s	0.02405	0.10929	0	0.0309	0	0	0.03555	0.01152	0	0	0.09718	0.0125	0	0	0	0	0	0	0	0	0	0	0	0	0.32099
Bacteria;;;Proteobacteria;;Alphaproteobacteria;;Rhizobiales;;Rhizobiaceae;;Rhizobium;Rhizobium cauense	Rhizobium cauense	0.0962	0	0.11655	0	0.08688	0	0	0	0	0	0.04859	0.02501	0	0	0	0	0	0	0	0	0	0	0.01827	0	0.3915
Bacteria;;;Proteobacteria;;Gammaproteobacteria;;Xanthomonadales;;Xanthomonadaceae;;Xanthomonas;Xanthomonas campestris group	Xanthomonas campestris group	0	0	0	0	0	0	0	0.01152	0	0	0	0	0	0.04365	0.0962	0	0	0	0	0	0	0	0	0	0.15137
Bacteria;;;Actinobacteria;;Actinobacteria_c;;Kineosporiales;;Kineosporiaceae;;Kineosporia;Kineosporia_uc	Kineosporia_uc	0.02405	0	0	0	0	0	0	0.04607	0.10758	0	0	0	0	0	0	0	0	0	0	0	0	0	0.0274	0.01033	0.21543
Bacteria;;;Proteobacteria;;Alphaproteobacteria;;Rhizobiales;;Devosia_f;;Devosia;DQ125710_s	DQ125710_s	0	0	0	0.01545	0.08688	0	0	0	0	0	0	0.0125	0	0	0	0	0	0	0.01353	0	0	0	0.04567	0	0.17403
Bacteria;;;Proteobacteria;;Alphaproteobacteria;;Sphingomonadales;;Erythrobacteraceae;;Altererythrobacter;Altererythrobacter xinjiangensis	Altererythrobacter xinjiangensis	0	0	0	0	0	0	0	0	0	0	0	0	0	0	0	0	0	0	0	0	0	0	0.00913	0.12401	0.13314
Bacteria;;;Actinobacteria;;Actinobacteria_c;;Streptomycetales;;Streptomycetaceae;;Streptomyces;Streptomyces tauricus	Streptomyces tauricus	0.1443	0	0	0	0	0	0	0.03455	0	0	0	0.0125	0	0	0	0	0	0	0	0	0	0	0.01827	0	0.20962
Bacteria;;;Bacteroidetes;;Flavobacteria;;Flavobacteriales;;Flavobacteriaceae;;Flavobacterium;JF496402_s	JF496402_s	0	0	0	0	0	0	0.09953	0	0	0	0	0	0	0	0	0	0	0	0	0	0	0	0	0	0.09953
Bacteria;;;Proteobacteria;;Alphaproteobacteria;;Rhodospirillales;;Rhodospirillaceae;;JF703549_g;JF703549_s	JF703549_s	0	0	0	0	0	0	0	0.16125	0	0	0	0	0	0	0	0	0	0	0	0	0	0	0	0	0.16125
Bacteria;;;Proteobacteria;;Alphaproteobacteria;;Rhodospirillales;;Acetobacteraceae;;Roseomonas;EF371901_s	EF371901_s	0	0	0	0	0	0	0	0.04607	0	0	0	0.03751	0	0	0	0	0	0	0	0	0	0	0.0274	0.01033	0.12131
Bacteria;;;Chloroflexi;;Thermomicrobia;;EU861898_o;;EU861898_f;;EU861898_g;EU861898_g_uc	EU861898_g_uc	0	0	0	0	0	0	0	0.01152	0	0	0	0	0	0	0	0	0	0	0	0	0	0	0.04567	0.031	0.08819
Bacteria;;;Actinobacteria;;Actinobacteria_c;;Micrococcales;;Microbacteriaceae;;Curtobacterium;Curtobacterium_uc	Curtobacterium_uc	0	0	0	0	0	0	0.00711	0.04607	0.05379	0	0	0	0.03299	0	0	0	0	0	0	0	0	0	0.0274	0.01033	0.17769
Bacteria;;;Proteobacteria;;Alphaproteobacteria;;Rhodospirillales;;Acetobacteraceae;;EU861940_g;EU861940_s	EU861940_s	0.0481	0	0	0	0	0	0.03555	0.02304	0	0	0	0	0.16496	0	0	0	0	0	0	0	0	0	0	0	0.27165
Bacteria;;;Actinobacteria;;Thermoleophilia;;Solirubrobacterales;;Patulibacteraceae;;Patulibacter;Patulibacter minatonensis	Patulibacter minatonensis	0.07215	0	0	0	0	0	0	0.01152	0	0	0.07289	0	0.03299	0	0	0	0	0	0	0	0	0.00679	0.02284	0	0.21918
Bacteria;;;Bacteroidetes;;Bacteroidia;;Bacteroidales;;Bacteroidaceae;;Bacteroides;DQ456084_s	DQ456084_s	0	0	0	0	0	0	0	0	0	0	0	0	0	0	0	0	0	0	0.17584	0	0	0	0.00457	0	0.18041
Bacteria;;;Proteobacteria;;Gammaproteobacteria;;Pseudomonadales;;Pseudomonadaceae;;Pseudomonas;CP003725_s	CP003725_s	0	0	0	0	0	0	0	0	0	0	0	0	0	0	0	0	0	0	0	0	0	0	0.02284	0.093	0.11584
Bacteria;;;Bacteroidetes;;Sphingobacteria;;HQ178786_o;;FJ793180_f;;FJ793180_g;FJ793180_s	FJ793180_s	0	0	0	0	0	0	0	0	0	0	0	0	0	0	0	0	0	0	0	0	0	0	0.05481	0.02067	0.07548
Bacteria;;;Actinobacteria;;Actinobacteria_c;;Micrococcales;;Microbacteriaceae;;Leifsonia;Leifsonia kafniensis	Leifsonia kafniensis	0	0	0	0	0	0	0	0	0	0	0	0	0	0	0	0.0605	0	0	0	0	0	0.07474	0.00457	0	0.13981
Bacteria;;;Proteobacteria;;Alphaproteobacteria;;Sphingomonadales;;Sphingomonadaceae;;Sphingomonas;AJ313019_s	AJ313019_s	0.07215	0	0	0	0	0	0	0.04607	0	0	0	0.0125	0	0	0	0	0	0	0	0	0	0	0.0274	0	0.15812
Bacteria;;;Actinobacteria;;Actinobacteria_c;;Kineosporiales;;Kineosporiaceae;;EF127613_g;EF127613_g_uc	EF127613_g_uc	0	0	0	0	0	0	0	0.02304	0	0	0	0	0	0	0	0	0	0	0	0	0	0	0.04111	0.031	0.09515
Bacteria;;;Actinobacteria;;Actinobacteria_c;;Propionibacteriales;;Nocardioidaceae;;Nocardioides;EU867298_s	EU867298_s	0	0	0	0	0	0.01785	0	0	0	0	0	0	0	0	0	0	0	0	0	0	0	0.08833	0	0	0.10618
Bacteria;;;Actinobacteria;;Actinobacteria_c;;Corynebacteriales;;Nocardiaceae;;Williamsia;Williamsia maris	Williamsia maris	0	0	0	0.01545	0	0	0	0.02304	0	0	0	0	0	0	0	0	0	0	0	0	0	0	0.05024	0	0.08873
Bacteria;;;Acidobacteria;;Chloracidobacterium_c;;AY281358_o;;DQ532145_f;;DQ532145_g;DQ532357_s	DQ532357_s	0	0	0	0	0.08688	0	0	0	0.10758	0	0.0243	0	0	0	0	0	0	0	0	0	0	0.02038	0.03197	0	0.27111
Bacteria;;;Cyanobacteria;;Chroobacteria;;Pleurocapsales;;Chroococcidiopsis_f;;DQ914865_g;DQ990927_s	DQ990927_s	0	0	0	0	0	0	0	0	0	0	0	0	0	0	0	0	0	0	0	0	0	0	0.02284	0.093	0.11584
Bacteria;;;Chloroflexi;;Chloroflexi_c;;Chloroflexales;;FJ479330_f;;FJ478841_g;FJ478841_g_uc	FJ478841_g_uc	0	0	0	0	0	0	0	0.02304	0	0	0	0	0.03299	0	0	0	0	0	0	0	0	0	0.05024	0	0.10627
Bacteria;;;Firmicutes;;Clostridia;;Clostridiales;;Veillonellaceae;;Sporomusa;Sporomusa_uc	Sporomusa_uc	0	0	0	0	0	0	0	0.08063	0	0	0.0243	0.0125	0	0	0	0	0	0	0	0	0	0.03397	0	0	0.1514
Bacteria;;;Proteobacteria;;Alphaproteobacteria;;Rhizobiales;;Methylobacteriaceae;;Methylobacterium;Methylobacterium goesingense	Methylobacterium goesingense	0	0	0	0	0	0	0	0	0	0	0.12148	0	0	0.39284	0	0	0	0	0	0	0	0	0	0	0.51432
Bacteria;;;Proteobacteria;;Gammaproteobacteria;;Xanthomonadales;;Xanthomonadaceae;;Pseudoxanthomonas;Pseudoxanthomonas yeongjuensis	Pseudoxanthomonas yeongjuensis	0	0	0	0	0	0	0.04266	0	0	0	0	0	0	0	0	0	0	0	0	0	0	0.03397	0.0137	0	0.09033
Bacteria;;;Chloroflexi;;Chloroflexi_c;;Chloroflexales;;JF776882_f;;JF776882_f_uc;JF776882_f_uc_s	JF776882_f_uc_s	0	0	0	0	0	0	0.02844	0	0	0	0.09718	0.0125	0	0	0	0	0	0	0	0	0	0	0.02284	0	0.16096
Bacteria;;;Proteobacteria;;Alphaproteobacteria;;Sphingomonadales;;Sphingomonadaceae;;Sphingobium;IMCC1743_s	IMCC1743_s	0.0481	0	0	0	0	0	0	0.03455	0.10758	0	0.04859	0	0	0.04365	0	0	0	0	0	0	0	0.00679	0.0137	0	0.30296
Bacteria;;;Proteobacteria;;Alphaproteobacteria;;Rhizobiales;;Bradyrhizobiaceae;;Rhodopseudomonas;Rhodopseudomonas_uc	Rhodopseudomonas_uc	0	0	0	0	0	0	0	0	0	0	0	0	0	0	0	0	0	0	0	0	0	0	0.06394	0	0.06394
Bacteria;;;Actinobacteria;;Actinobacteria_c;;Propionibacteriales;;Propionibacteriaceae;;Propionicimonas;Propionicimonas_uc	Propionicimonas_uc	0.12025	0	0	0	0	0	0.00711	0.04607	0	0	0.0243	0.0125	0	0	0	0	0	0	0	0	0	0	0.00913	0	0.21936
Bacteria;;;Firmicutes;;Bacilli;;Lactobacillales;;Streptococcaceae;;Streptococcus;Streptococcus alactolyticus	Streptococcus alactolyticus	0	0	0	0	0	0	0	0	0	0	0	0	0	0	0	0	0	0	0.16232	0	0	0	0.00457	0.01033	0.17722
Bacteria;;;Acidobacteria;;Chloracidobacterium_c;;AY281358_o;;AY281358_f;;AY281358_g;FJ478802_s	FJ478802_s	0	0	0	0.09269	0	0	0	0.01152	0	0	0.09718	0.03751	0	0	0	0	0	0	0	0	0	0	0	0	0.2389
Bacteria;;;Proteobacteria;;Alphaproteobacteria;;Rhizobiales;;Devosia_f;;Devosia;HM769663_s	HM769663_s	0	0	0	0	0	0	0	0	0	0	0	0	0	0	0	0	0	0	0	0	0	0	0.05481	0.02067	0.07548
Bacteria;;;Proteobacteria;;Betaproteobacteria;;Burkholderiales;;Sphaerotilus_f;;Polyangium_g1;Polyangium brachysporum	Polyangium brachysporum	0	0	0.11655	0	0	0	0.03555	0.08063	0	0	0.0243	0	0	0	0	0	0	0	0	0	0	0	0	0	0.25703
Bacteria;;;Actinobacteria;;Actinobacteria_c;;Micrococcales;;Micrococcaceae;;Arthrobacter;Arthrobacter methylotrophus	Arthrobacter methylotrophus	0	0	0	0	0	0	0.00711	0	0	0	0	0	0	0	0	0	0	0	0	0	0	0	0.04567	0.031	0.08378
Bacteria;;;Actinobacteria;;Actinobacteria_c;;Micrococcales;;Microbacteriaceae;;Leifsonia;Leifsonia soli	Leifsonia soli	0	0	0	0	0	0	0.04977	0.01152	0	0	0	0	0	0	0	0	0	0	0	0	0	0	0.0274	0	0.08869
Bacteria;;;Chloroflexi;;Anaerolineae;;AF234733_o;;FJ481317_f;;FJ481317_f_uc;FJ481317_f_uc_s	FJ481317_f_uc_s	0	0	0	0	0	0	0	0	0	0	0	0	0	0	0	0	0	0	0	0	0	0	0.04111	0.05167	0.09278
Bacteria;;;Bacteroidetes;;Sphingobacteria;;Sphingobacteriales;;Chitinophagaceae;;Sediminibacterium;FR853543_s	FR853543_s	0	0	0	0.0309	0	0	0.03555	0	0	0	0.07289	0.0125	0	0.0873	0	0	0	0	0	0	0	0	0	0.01033	0.24947
Bacteria;;;Proteobacteria;;Betaproteobacteria;;Burkholderiales;;Burkholderiaceae;;Burkholderia;Burkholderia ambifaria	Burkholderia ambifaria	0	0	0	0	0	0	0.05687	0.06911	0	0	0	0	0	0	0	0	0	0	0	0	0	0	0	0	0.12598
Bacteria;;;TM7;;TM7_c;;JF421159_o;;JF421159_f;;FJ542866_g;FJ542866_g_uc	FJ542866_g_uc	0.02405	0	0	0	0	0	0	0	0	0	0.14577	0	0.03299	0	0	0	0	0	0	0	0	0	0.01827	0.02067	0.24175
Bacteria;;;Actinobacteria;;Actinobacteria_c;;Propionibacteriales;;Propionibacteriaceae;;EU980607_g;EU980607_s	EU980607_s	0	0	0	0	0	0	0.0782	0.03455	0	0	0	0	0	0	0	0	0	0	0	0	0	0	0	0	0.11275
Bacteria;;;Proteobacteria;;Alphaproteobacteria;;Rhizobiales;;Rhizobiaceae;;Rhizobium;Rhizobium alamii	Rhizobium alamii	0	0	0	0	0	0	0.03555	0.02304	0.10758	0	0	0.0125	0	0	0	0	0	0	0	0	0	0	0.01827	0	0.19694
Bacteria;;;Actinobacteria;;Actinobacteria_c;;Pseudonocardiales;;Pseudonocardiaceae;;Pseudonocardia;Pseudonocardia seranimata	Pseudonocardia seranimata	0.0481	0	0	0.01545	0	0.01785	0.02133	0	0	0	0.04859	0.02501	0	0	0	0	0	0	0	0	0	0	0.0137	0	0.19003
Bacteria;;;Actinobacteria;;Thermoleophilia;;Solirubrobacterales;;Solirubrobacteraceae;;Solirubrobacter;Solirubrobacter pauli	Solirubrobacter pauli	0	0	0	0.01545	0	0	0	0	0	0	0	0	0	0	0	0	0	0	0	0	0	0	0.05937	0	0.07482
Bacteria;;;Actinobacteria;;Actinobacteria_c;;Propionibacteriales;;Propionibacteriaceae;;Luteococcus;Luteococcus sanguinis	Luteococcus sanguinis	0	0	0	0	0	0	0.09242	0	0	0	0	0	0	0	0	0	0	0	0	0	0	0	0.00457	0	0.09699
Bacteria;;;Proteobacteria;;Alphaproteobacteria;;Rhizobiales;;Beijerinckiaceae;;EF064161_g;EF064161_s	EF064161_s	0	0	0	0.09269	0.17376	0	0.02133	0.01152	0	0	0	0	0.06598	0	0	0	0	0	0	0	0	0	0	0	0.36528
Bacteria;;;Proteobacteria;;Alphaproteobacteria;;Rhizobiales;;Methylobacteriaceae;;Methylobacterium;Methylobacterium tardum	Methylobacterium tardum	0.02405	0	0.2331	0	0	0	0	0.04607	0	0	0	0	0	0	0	0	0	0	0	0.17391	0	0	0.02284	0.01033	0.5103
Bacteria;;;Bacteroidetes;;Sphingobacteria;;Sphingobacteriales;;Chitinophagaceae;;Flavitalea;HQ166638_s	HQ166638_s	0	0	0.11655	0	0	0	0	0	0	0	0.0243	0.06252	0	0	0	0	0	0	0	0	0	0.02718	0.0137	0	0.24425
Bacteria;;;Actinobacteria;;Rubrobacteria;;Gaiellales;;Gaiellaceae;;Gaiella;FJ478794_s	FJ478794_s	0	0	0	0	0	0	0.04977	0	0	0	0.04859	0	0	0	0	0	0	0	0	0	0	0.00679	0.0137	0	0.11885
Bacteria;;;Bacteroidetes;;Cytophagia;;Cytophagales;;Spirosoma_f;;Dyadobacter;Dyadobacter_uc	Dyadobacter_uc	0	0	0	0	0	0	0.01422	0.01152	0	0	0.0243	0.0125	0.23095	0	0	0	0	0	0	0	0	0	0.00457	0	0.29806
Bacteria;;;Chloroflexi;;Thermomicrobia;;DQ129389_o;;DQ129389_f;;FJ478561_g;EF018629_s	EF018629_s	0	0	0	0	0	0	0	0.05759	0	0	0	0	0	0	0	0	0	0	0	0	0	0	0.0274	0.02067	0.10566
Bacteria;;;Proteobacteria;;Alphaproteobacteria;;Rhodobacterales;;Rhodobacteraceae;;Rhodobacteraceae_uc;Rhodobacteraceae_uc_s	Rhodobacteraceae_uc_s	0	0	0.11655	0	0	0	0.04266	0	0	0	0	0	0	0	0	0	0	0	0	0	0	0	0.0274	0	0.18661
Bacteria;;;Proteobacteria;;Alphaproteobacteria;;Rhizobiales;;Bauldia_f;;Bauldia;Bauldia_uc	Bauldia_uc	0	0	0	0	0	0	0.03555	0	0	0	0	0	0	0	0	0	0	0	0	0	0	0	0.0274	0.02067	0.08362
Bacteria;;;Proteobacteria;;Gammaproteobacteria;;Pseudomonadales;;Pseudomonadaceae;;Pseudomonas;Pseudomonas reinekei	Pseudomonas reinekei	0	0	0	0.01545	0.08688	0	0	0.04607	0	0	0.09718	0.0125	0	0.04365	0	0	0	0	0	0	0	0	0	0.01033	0.31206
Bacteria;;;Chloroflexi;;EU133950_c;;EU133950_o;;EU133950_o_uc;;EU133950_o_uc_g;EU133950_o_uc_s	EU133950_o_uc_s	0	0	0	0	0	0	0.07109	0.03455	0	0	0	0	0	0	0	0	0	0	0	0	0	0	0	0	0.10564
Bacteria;;;Proteobacteria;;Alphaproteobacteria;;Sphingomonadales;;Sphingomonadaceae;;Sphingobium;Sphingobium ummariense	Sphingobium ummariense	0	0	0	0	0	0	0.00711	0	0	0	0.0243	0	0	0	0	0.03025	0	0	0	0	0	0	0.04567	0	0.10733
Bacteria;;;Actinobacteria;;Actinobacteria_c;;Streptomycetales;;Streptomycetaceae;;Kitasatospora;Kitasatospora saccharophila	Kitasatospora saccharophila	0.0481	0	0	0	0	0	0	0	0	0	0	0	0	0	0	0	0	0	0	0	0	0	0.03654	0.031	0.11564
Bacteria;;;Proteobacteria;;Alphaproteobacteria;;Caulobacterales;;Caulobacteraceae;;Phenylobacterium;Phenylobacterium immobile	Phenylobacterium immobile	0	0	0	0	0.08688	0	0.04977	0.01152	0	0	0.0243	0	0	0	0	0	0	0	0	0	0	0	0	0.031	0.20347
Bacteria;;;Proteobacteria;;Alphaproteobacteria;;Rhizobiales;;Methylobacteriaceae;;Methylobacterium;Methylobacterium gregans	Methylobacterium gregans	0	0	0	0	0	0	0	0.08063	0	0	0	0	0	0	0	0	0	0	0	0	0	0	0.0274	0	0.10803
Bacteria;;;Actinobacteria;;Actinobacteria_c;;Micrococcales;;Microbacteriaceae;;Labedella;Labedella gwakjiensis	Labedella gwakjiensis	0.0962	0	0	0	0	0	0	0	0	0	0.07289	0	0.09898	0	0	0	0	0	0	0	0	0	0.0137	0	0.28177
Bacteria;;;Proteobacteria;;Betaproteobacteria;;Burkholderiales;;Comamonadaceae;;Acidovorax;AJ400840_s	AJ400840_s	0	0	0	0	0	0	0.02133	0	0	0	0	0.0125	0	0	0	0.03025	0	0	0	0	0	0.05436	0	0	0.11844
Bacteria;;;Actinobacteria;;Actinobacteria_c;;Corynebacteriales;;Mycobacteriaceae;;Mycobacterium;AF408984_s	AF408984_s	0	0	0	0	0	0	0	0.09214	0	0	0	0	0.03299	0	0	0	0	0	0.04058	0	0	0.00679	0	0	0.1725
Bacteria;;;Actinobacteria;;Actinobacteria_c;;Propionibacteriales;;Nocardioidaceae;;Nocardioides;Nocardioides lianchengensis	Nocardioides lianchengensis	0.02405	0	0	0	0	0	0	0.03455	0.05379	0	0	0	0.03299	0	0	0	0	0	0	0	0	0	0.01827	0.031	0.19465
Bacteria;;;Proteobacteria;;Alphaproteobacteria;;Rhizobiales;;Bradyrhizobiaceae;;DQ123621_g;EU937939_s	EU937939_s	0.02405	0	0	0	0	0	0.01422	0.02304	0	0	0.0243	0	0.09898	0	0	0	0	0	0	0	0	0	0.0137	0.01033	0.20862
Bacteria;;;Acidobacteria;;Acidobacteria_c;;Acidobacteriales;;Acidobacteriaceae;;Granulicella;JF737889_s	JF737889_s	0	0	0	0	0	0	0.07109	0	0	0	0.0243	0.02501	0	0	0	0	0	0	0	0	0	0	0	0	0.1204
Bacteria;;;Proteobacteria;;Alphaproteobacteria;;Caulobacterales;;Caulobacteraceae;;Phenylobacterium;Phenylobacterium conjunctum	Phenylobacterium conjunctum	0	0	0	0	0	0	0	0.04607	0.05379	0	0	0	0.03299	0	0	0	0	0	0	0.17391	0	0	0.0274	0	0.33416
Bacteria;;;Firmicutes;;Bacilli;;Lactobacillales;;Streptococcaceae;;Streptococcus;Streptococcus infantis	Streptococcus infantis	0	0	0	0	0	0	0.02133	0.01152	0	0	0.17007	0	0	0.04365	0	0	0	0	0.01353	0	0	0	0	0	0.2601
Bacteria;;;Actinobacteria;;Actinobacteria_c;;Micromonosporales;;Micromonosporaceae;;Pilimelia;Pilimelia_uc	Pilimelia_uc	0	0	0	0	0	0	0	0	0	0	0	0	0	0	0	0	0	0	0	0	0	0	0.02284	0.08267	0.10551
Bacteria;;;Bacteroidetes;;Sphingobacteria;;Sphingobacteriales;;Sphingobacteriaceae;;Pedobacter;Pedobacter boryungensis	Pedobacter boryungensis	0.07215	0	0	0	0	0	0.02844	0.01152	0	0	0	0.0125	0	0	0	0	0	0	0	0	0	0.02718	0	0	0.15179
Bacteria;;;Actinobacteria;;Actinobacteria_c;;Streptomycetales;;Streptomycetaceae;;Streptomyces;Streptomyces gramineus	Streptomyces gramineus	0.07215	0	0	0	0.08688	0	0	0.03455	0	0	0.09718	0	0	0.0873	0	0	0	0	0	0	0	0	0	0	0.37806
Bacteria;;;Actinobacteria;;Actinobacteria_c;;Propionibacteriales;;Nocardioidaceae;;Nocardioides;4P002427_s	4P002427_s	0.07215	0	0	0	0.17376	0	0	0.01152	0	0	0	0	0	0	0	0	0	0	0	0	0	0	0.03197	0	0.2894
Bacteria;;;Proteobacteria;;Alphaproteobacteria;;Rhodospirillales;;Acetobacteraceae;;Belnapia;Belnapia_uc	Belnapia_uc	0	0	0	0	0	0	0.04266	0	0	0	0	0	0.06598	0	0	0	0	0	0	0	0	0.00679	0.01827	0	0.1337
Bacteria;;;Actinobacteria;;Actinobacteria_c;;Micrococcales;;Dermabacteraceae;;Brachybacterium;Brachybacterium faecium	Brachybacterium faecium	0	0	0	0	0	0	0	0.05759	0	0	0	0.0125	0	0	0	0	0	0	0	0	0	0.02718	0.00457	0.02067	0.12251
Bacteria;;;Acidobacteria;;Acidobacteria_c;;Acidobacteriales;;Acidobacteriaceae;;Koribacter;Koribacter_uc	Koribacter_uc	0	0	0	0	0	0	0	0.13822	0	0	0.0243	0	0	0	0	0	0	0	0	0	0	0	0	0	0.16252
Bacteria;;;Bacteroidetes;;Sphingobacteria;;Sphingobacteriales;;Sphingobacteriaceae;;Pedobacter;Pedobacter terrae	Pedobacter terrae	0.07215	0	0	0.04635	0	0	0.00711	0	0.05379	0	0.0243	0.02501	0.06598	0	0	0	0	0	0	0	0	0	0	0	0.29469
Bacteria;;;Actinobacteria;;Actinobacteria_c;;Micromonosporales;;Micromonosporaceae;;Actinoplanes;Actinoplanes atraurantiacus	Actinoplanes atraurantiacus	0	0	0	0	0	0	0.03555	0	0	0	0.0243	0	0	0	0	0	0	0	0.01353	0	0	0.00679	0.00913	0.031	0.1203
Bacteria;;;Acidobacteria;;Acidobacteria_c;;Acidobacteriales;;Acidobacteriaceae;;Telmatobacter;AY234434_s	AY234434_s	0	0	0.11655	0.01545	0	0	0	0.09214	0	0	0.07289	0	0	0	0	0	0	0	0	0	0	0	0	0	0.29703
Bacteria;;;Firmicutes;;Erysipelotrichi;;Erysipelotrichales;;Erysipelotrichales_uc;;Erysipelotrichales_uc_g;Erysipelotrichales_uc_s	Erysipelotrichales_uc_s	0	0	0	0.04635	0	0	0.00711	0	0	0	0	0	0	0	0	0	0	0	0.05411	0	0	0	0.02284	0	0.13041
Bacteria;;;Actinobacteria;;Actinobacteria_c;;Streptosporangiales;;Thermomonosporaceae;;EU861937_g;EU861937_g_uc	EU861937_g_uc	0	0	0	0	0.34752	0	0.04977	0	0	0	0.0243	0	0	0	0	0	0	0	0	0	0	0	0.00457	0	0.42616
Bacteria;;;Proteobacteria;;Alphaproteobacteria;;Rhizobiales;;Phyllobacteriaceae;;Phyllobacterium;Phyllobacterium_uc	Phyllobacterium_uc	0.02405	0	0	0	0	0	0	0	0	0	0	0	0	0	0	0	0	0	0	0	0	0	0.02284	0.07234	0.11923
Bacteria;;;Gemmatimonadetes;;Gemmatimonadetes_c;;EU881211_o;;EU881211_f;;EU881211_g;GQ472385_s	GQ472385_s	0.02405	0	0	0	0.17376	0	0.02133	0	0.16138	0	0.07289	0.0125	0	0	0	0	0	0	0	0	0	0	0	0	0.46591
Bacteria;;;Proteobacteria;;Betaproteobacteria;;Zoogloea_o;;Zoogloea_f;;Zoogloea;Zoogloea_uc	Zoogloea_uc	0	0	0	0	0	0	0.09242	0	0	0	0	0	0	0	0	0	0	0	0	0	0	0	0	0	0.09242
Bacteria;;;Actinobacteria;;Actinobacteria_c;;Micrococcales;;Microbacteriaceae;;Leifsonia;Leifsonia antarctica	Leifsonia antarctica	0.02405	0	0	0	0	0	0	0	0	0	0	0	0	0	0	0.03025	0	0	0	0	0.17346	0.06115	0	0	0.28891
Bacteria;;;Bacteroidetes;;Bacteroidia;;Bacteroidales;;Bacteroidaceae;;Bacteroides;DQ456072_s	DQ456072_s	0	0	0	0	0	0	0	0	0	0	0	0	0	0	0	0	0	0	0.04058	0	0	0	0.04567	0	0.08625
Bacteria;;;Proteobacteria;;Alphaproteobacteria;;Rhizobiales;;Rhodoligotrophos_f;;AF370880_g;DQ984605_s	DQ984605_s	0	0	0	0	0	0	0.06398	0	0	0	0	0	0	0	0	0	0	0	0	0	0.08673	0	0.0137	0	0.16441
Bacteria;;;Proteobacteria;;Deltaproteobacteria;;Myxococcales;;Haliangiaceae;;EU589248_g;EU589248_g_uc	EU589248_g_uc	0.02405	0	0	0	0	0	0	0.01152	0	0	0.04859	0	0	0	0	0	0	0	0.01353	0	0	0.00679	0.03197	0	0.13645
Bacteria;;;Actinobacteria;;Actinobacteria_c;;Propionibacteriales;;Propionibacteriaceae;;Friedmanniella;Friedmanniella capsulata	Friedmanniella capsulata	0	0	0	0	0.08688	0	0.02844	0.01152	0	0	0	0	0	0	0	0	0	0	0	0	0	0	0.00457	0.062	0.19341
Bacteria;;;Firmicutes;;Bacilli;;Bacillales;;Staphylococcaceae;;Staphylococcus;Staphylococcus chromogenes	Staphylococcus chromogenes	0	0	0	0	0	0	0	0	0	0	0	0	0	0	0	0	0	0	0.06763	0	0	0	0.03197	0.01033	0.10993
Bacteria;;;Actinobacteria;;Actinobacteria_c;;Micromonosporales;;Micromonosporaceae;;Actinoplanes;Actinoplanes tereljensis	Actinoplanes tereljensis	0.0962	0	0	0	0	0	0	0.06911	0	0	0.0243	0.0125	0	0	0	0	0	0	0	0	0	0	0	0.01033	0.21244
Bacteria;;;Proteobacteria;;Alphaproteobacteria;;Rhizobiales;;Devosia_f;;Devosia;Devosia soli	Devosia soli	0	0	0	0	0	0	0.0782	0.02304	0	0	0	0	0	0	0	0	0	0	0	0	0	0	0	0	0.10124
Bacteria;;;Proteobacteria;;Alphaproteobacteria;;Rhizobiales;;Methylobacteriaceae;;EU861971_g;EU289463_s	EU289463_s	0	0	0.11655	0	0	0	0	0.05759	0.05379	0	0	0.03751	0.03299	0	0	0	0	0	0	0	0	0.00679	0.00457	0	0.30979
Bacteria;;;Actinobacteria;;Actinobacteria_c;;Corynebacteriales;;Nocardiaceae;;Williamsia;Williamsia faeni	Williamsia faeni	0	0	0	0	0	0	0.07109	0	0	0	0	0	0	0	0	0	0	0	0	0	0	0	0.0137	0	0.08479
Bacteria;;;Actinobacteria;;Actinobacteria_c;;Frankiales;;Geodermatophilaceae;;Geodermatophilus;Geodermatophilus arenarius	Geodermatophilus arenarius	0	0	0	0	0	0	0	0	0	0	0	0	0	0	0	0	0	0	0	0	0	0	0.01827	0.093	0.11127
Bacteria;;;Proteobacteria;;Alphaproteobacteria;;Rhodospirillales;;Rhodospirillaceae;;Defluviicoccus;AY921916_s	AY921916_s	0	0	0	0	0	0	0.09242	0	0	0	0	0	0	0	0	0	0	0	0	0	0	0	0	0	0.09242
Bacteria;;;Actinobacteria;;Actinobacteria_c;;Kineosporiales;;Kineosporiaceae;;Kineococcus;Kineococcus endophytica	Kineococcus endophytica	0	0	0	0.04635	0.08688	0	0.00711	0.04607	0	0	0	0.05001	0	0	0	0	0	0	0	0	0	0	0	0	0.23642
Bacteria;;;Proteobacteria;;Alphaproteobacteria;;Sphingomonadales;;Sphingomonadaceae;;Sphingomonas;Sphingomonas hunanensis	Sphingomonas hunanensis	0	0	0	0	0.08688	0	0	0.06911	0	0	0.0243	0	0	0	0.02405	0	0	0	0	0	0	0	0.00457	0.01033	0.21924
Bacteria;;;Firmicutes;;Bacilli;;Bacillales;;Paenibacillaceae;;Paenibacillus;Paenibacillus oceanisediminis	Paenibacillus oceanisediminis	0	0	0	0	0	0	0	0.02304	0	0	0.0243	0	0	0	0	0.30248	0	0	0	0	0	0	0	0	0.34982
Bacteria;;;Firmicutes;;Bacilli;;Bacillales;;Staphylococcaceae;;Macrococcus;Macrococcus caseolyticus	Macrococcus caseolyticus	0	0	0	0	0	0	0	0.02304	0	0	0	0	0	0	0	0	0	0	0.09468	0	0	0	0	0.04134	0.15906
Bacteria;;;Proteobacteria;;Alphaproteobacteria;;Sphingomonadales;;Sphingomonadaceae;;Sandarakinorhabdus;EU571151_s	EU571151_s	0	0	0	0	0	0	0.04977	0	0	0	0	0	0	0	0	0	0	0	0	0	0	0	0.01827	0.02067	0.08871
Bacteria;;;Proteobacteria;;Betaproteobacteria;;Zoogloea_o;;Zoogloea_f;;Zoogloea;Zoogloea caeni	Zoogloea caeni	0	0	0	0	0	0	0.08531	0.01152	0	0	0	0	0	0	0	0	0	0	0	0	0	0	0	0	0.09683
Bacteria;;;Acidobacteria;;Acidobacteria_c;;Acidobacteriales;;Acidobacteriaceae;;Granulicella;FM873018_s	FM873018_s	0.0962	0	0	0	0	0	0.04977	0	0.05379	0	0.0243	0	0	0	0	0	0	0	0	0	0	0	0	0	0.22406
Bacteria;;;Acidobacteria;;Chloracidobacterium_c;;Blastocatella_o;;AY281358_f;;AY281358_f_uc;AY281358_f_uc_s	AY281358_f_uc_s	0	0	0	0	0	0	0.07109	0.02304	0	0	0.0243	0	0	0	0	0	0	0	0	0	0	0	0	0	0.11843
Bacteria;;;Actinobacteria;;Actinobacteria_c;;Micrococcales;;Promicromonosporaceae;;Xylanimicrobium;Xylanimicrobium pachnodae	Xylanimicrobium pachnodae	0	0	0	0	0	0	0	0	0	0	0	0	0	0	0	0	0	0	0	0	0	0	0.05937	0	0.05937
Bacteria;;;Proteobacteria;;Alphaproteobacteria;;Sphingomonadales;;Sphingomonadaceae;;Sphingobium;Sphingobium baderi	Sphingobium baderi	0	0	0	0.16994	0	0	0	0	0	0	0.0243	0	0	0	0	0	0	0	0	0	0	0	0	0.01033	0.20457
Bacteria;;;Firmicutes;;Clostridia;;Clostridiales;;Ruminococcaceae;;AB606261_g;AB606261_g_uc	AB606261_g_uc	0	0	0	0	0	0	0	0	0	0	0	0	0	0	0	0	0	0	0.17584	0	0	0	0	0	0.17584
Bacteria;;;Proteobacteria;;Gammaproteobacteria;;Pseudomonadales;;Moraxellaceae;;Acinetobacter;Acinetobacter bereziniae	Acinetobacter bereziniae	0	0	0	0.0618	0	0	0.02133	0.02304	0	0	0	0	0	0	0	0	0	0	0.04058	0	0	0	0	0.01033	0.15708
Bacteria;;;Proteobacteria;;Alphaproteobacteria;;Rhizobiales;;Beijerinckiaceae;;EU801149_g;4P002592_s	4P002592_s	0.02405	0	0	0.12359	0	0	0	0.04607	0	0	0	0	0	0	0	0	0	0	0	0	0	0	0	0	0.19371
Bacteria;;;Actinobacteria;;Actinobacteria_c;;Frankiales;;Nakamurellaceae;;Saxeibacter;Saxeibacter lacteus	Saxeibacter lacteus	0	0	0	0	0	0	0.07109	0	0	0	0	0	0.03299	0	0	0	0	0	0	0	0	0	0.00913	0	0.11321
Bacteria;;;Acidobacteria;;Solibacteres;;Solibacterales;;Solibacteraceae;;HQ190378_g;HQ190378_g_uc	HQ190378_g_uc	0	0	0	0	0	0	0.04977	0.05759	0	0	0	0	0	0	0	0	0	0	0	0	0	0	0.00457	0	0.11193
Bacteria;;;Bacteroidetes;;Sphingobacteria;;Sphingobacteriales;;Sphingobacteriaceae;;Sphingobacterium;Sphingobacterium kitahiroshimense	Sphingobacterium kitahiroshimense	0	0	0	0	0.52129	0	0	0	0	0	0.0243	0	0	0	0	0	0	0	0	0	0	0.04077	0	0	0.58636
Bacteria;;;Actinobacteria;;Actinobacteria_c;;Streptosporangiales;;Nocardiopsaceae;;Nocardiopsis;Nocardiopsis listeri	Nocardiopsis listeri	0	0	0	0	0	0	0	0.14974	0	0	0	0	0	0	0	0	0	0	0	0	0	0	0	0	0.14974
Bacteria;;;Proteobacteria;;Gammaproteobacteria;;Alteromonadales;;Cellvibrio_f;;Cellvibrio;Cellvibrio_uc	Cellvibrio_uc	0	0	0	0	0	0	0	0	0	0	0	0.0125	0	0	0	0	0	0	0	0	0	0.03397	0.03197	0	0.07844
Bacteria;;;Proteobacteria;;Alphaproteobacteria;;Rhizobiales;;Methylopila_f;;Methylopila;Methylopila musalis	Methylopila musalis	0	0	0	0	0	0	0	0	0	0	0	0	0	0	0	0	0	0	0	0	0	0	0.02284	0.08267	0.10551
Bacteria;;;Proteobacteria;;Alphaproteobacteria;;Caulobacterales;;Caulobacteraceae;;Caulobacter;Caulobacter fusiformis	Caulobacter fusiformis	0	0	0	0	0	0	0	0	0	0	0.0243	0	0.06598	0	0	0	0	0	0	0	0.08673	0	0.04111	0	0.21812
Bacteria;;;Chloroflexi;;Anaerolineae;;AF234733_o;;FJ481317_f;;DQ521481_g;DQ521481_g_uc	DQ521481_g_uc	0	0	0	0	0	0	0	0	0	0	0	0	0	0	0	0	0	0	0	0	0	0	0.03654	0.05167	0.08821
Bacteria;;;Actinobacteria;;Actinobacteria_c;;Micrococcales;;Intrasporangiaceae;;Intrasporangiaceae_uc;Intrasporangiaceae_uc_s	Intrasporangiaceae_uc_s	0.02405	0	0	0	0.4344	0	0	0	0	0	0.07289	0.0125	0	0	0	0	0	0	0	0	0	0.00679	0.00913	0	0.55976
Bacteria;;;Bacteroidetes;;Sphingobacteria;;Sphingobacteriales;;Chitinophagaceae;;Niastella;Niastella koreensis	Niastella koreensis	0	0	0	0	0	0	0	0	0	0	0.0243	0.0125	0	0	0	0	0	0	0	0	0	0	0.05024	0	0.08704
Bacteria;;;Proteobacteria;;Betaproteobacteria;;Burkholderiales;;Oxalobacteraceae;;Herminiimonas;Herminiimonas fonticola	Herminiimonas fonticola	0	0	0	0	0	0	0.00711	0	0	0	0	0	0	0.0873	0	0	0	0	0	0	0.08673	0.06115	0	0	0.24229
Bacteria;;;Firmicutes;;Bacilli;;Lactobacillales;;Streptococcaceae;;Lactococcus;Lactococcus garvieae	Lactococcus garvieae	0.07215	0	0	0	0	0	0.04266	0.02304	0	0	0	0	0	0	0	0	0	0	0	0	0	0	0.00457	0	0.14242
Bacteria;;;Proteobacteria;;Alphaproteobacteria;;Rhizobiales;;Rhodoligotrophos_f;;AF370880_g;FM877535_s	FM877535_s	0.1443	0	0	0	0	0	0	0	0	0	0.07289	0	0	0	0	0	0	0	0.01353	0	0	0	0.00913	0	0.23985
Bacteria;;;Proteobacteria;;Deltaproteobacteria;;Myxococcales;;Sandaracinaceae;;FJ444747_g;FJ444747_g_uc	FJ444747_g_uc	0.0481	0	0	0	0	0	0.04977	0	0	0	0	0	0	0	0	0	0	0.04579	0	0	0	0	0.00457	0.01033	0.15856
Bacteria;;;Proteobacteria;;Alphaproteobacteria;;Sphingomonadales;;Sphingomonadaceae;;Sphingomonas;Sphingomonas ginsengisoli	Sphingomonas ginsengisoli	0	0	0	0	0	0	0	0.01152	0	0	0.07289	0	0.03299	0	0	0	0	0	0	0	0	0	0.03197	0	0.14937
Bacteria;;;Proteobacteria;;Gammaproteobacteria;;Steroidobacter_o;;Steroidobacter_f;;Steroidobacter;FJ654261_s	FJ654261_s	0.0481	0	0	0	0	0	0	0	0	0	0	0.0125	0	0	0	0	0	0	0	0	0.17346	0	0.0137	0.04134	0.2891
Bacteria;;;Proteobacteria;;Betaproteobacteria;;Burkholderiales;;Oxalobacteraceae;;Herminiimonas;Herminiimonas glaciei	Herminiimonas glaciei	0	0	0	0	0	0	0.00711	0.02304	0	0	0	0	0.16496	0.13095	0	0	0	0	0	0	0	0	0	0.01033	0.33639
Bacteria;;;Acidobacteria;;Acidobacteria_c;;Acidobacteriales;;Acidobacteriaceae;;Granulicella;AB245337_s	AB245337_s	0	0	0	0	0.08688	0	0.03555	0.05759	0	0	0	0	0.03299	0	0	0	0	0	0	0	0	0	0	0	0.21301
Bacteria;;;Firmicutes;;Clostridia;;Clostridiales;;Ruminococcaceae;;GQ871723_g;GQ871723_s	GQ871723_s	0	0	0	0	0	0	0	0	0	0	0	0	0	0	0	0	0	0	0.04058	0	0	0	0.04111	0	0.08169
Bacteria;;;Actinobacteria;;Actinobacteria_c;;Frankiales;;EU861909_f;;EU861909_g;DQ130038_s	DQ130038_s	0	0	0	0	0	0	0	0	0	0	0	0	0	0	0	0	0	0	0.14879	0	0	0	0.00457	0	0.15336
Bacteria;;;Proteobacteria;;Alphaproteobacteria;;Rhizobiales;;Bradyrhizobiaceae;;Pseudolabrys;EU937836_s	EU937836_s	0.07215	0	0	0	0	0	0	0.01152	0	0	0.12148	0.03751	0	0	0	0	0	0	0	0	0	0	0	0	0.24266
Bacteria;;;Proteobacteria;;Deltaproteobacteria;;Myxococcales;;Haliangiaceae;;HM748650_g;HM748650_g_uc	HM748650_g_uc	0	0	0	0	0	0	0.06398	0	0	0	0	0	0	0	0	0	0	0	0	0	0	0.00679	0.00457	0.01033	0.08567
Bacteria;;;Proteobacteria;;Gammaproteobacteria;;Steroidobacter_o;;Steroidobacter_f;;FN554396_g;AY234631_s	AY234631_s	0.02405	0	0	0	0	0	0.04977	0	0.05379	0	0.04859	0	0	0.04365	0	0	0	0	0	0	0	0	0	0	0.21985
Bacteria;;;Bacteroidetes;;Bacteroidia;;Bacteroidales;;Bacteroidaceae;;Bacteroides;Bacteroides salanitronis	Bacteroides salanitronis	0	0	0	0	0	0	0	0	0	0	0	0	0	0	0	0	0	0	0.08116	0	0	0	0	0.062	0.14316
Bacteria;;;Chloroflexi;;Anaerolineae;;AF234733_o;;AF234733_f;;AF234733_g;AF234733_g_uc	AF234733_g_uc	0	0	0	0	0	0	0	0	0	0	0	0	0	0	0	0	0	0	0	0	0	0.00679	0.04567	0.01033	0.06279
Bacteria;;;Proteobacteria;;Alphaproteobacteria;;Rhizobiales;;Beijerinckiaceae;;JF429280_g;JF429280_s	JF429280_s	0.02405	0	0	0	0.08688	0	0	0.01152	0	0	0	0	0	0	0	0	0	0	0	0	0	0	0.04111	0	0.16356
Bacteria;;;Proteobacteria;;Gammaproteobacteria;;Pseudomonadales;;Pseudomonadaceae;;Pseudomonas;Pseudomonas cedrina	Pseudomonas cedrina	0.07215	0	0	0	0.17376	0	0	0	0.05379	0	0.0243	0.02501	0	0	0	0	0	0	0.04058	0	0	0	0	0	0.38959
Bacteria;;;Actinobacteria;;Acidimicrobiia;;Acidimicrobiales;;Iamiaceae;;GQ487905_g;GQ487905_s	GQ487905_s	0	0	0	0	0	0	0	0	0	0	0	0	0	0	0	0	0	0	0	0	0	0	0.03197	0.05167	0.08364
Bacteria;;;Acidobacteria;;Solibacteres;;Solibacterales;;Solibacteraceae;;GU727715_g;FJ466022_s	FJ466022_s	0	0	0	0	0.17376	0	0.04266	0.01152	0	0	0	0	0.06598	0	0	0	0	0	0.01353	0	0	0	0	0	0.30745
Bacteria;;;Proteobacteria;;Gammaproteobacteria;;Pseudomonadales;;Pseudomonadaceae;;Pseudomonas;Pseudomonas extremaustralis	Pseudomonas extremaustralis	0	0	0.11655	0	0	0	0.05687	0	0	0	0.04859	0.0125	0	0	0	0	0	0	0	0	0	0	0	0	0.23451
Bacteria;;;Actinobacteria;;Actinobacteria_c;;Actinomycetales;;Actinomycetaceae;;Actinomyces;Actinomyces_uc	Actinomyces_uc	0	0	0	0	0	0	0	0	0	0	0	0	0	0	0	0	0	0	0.13526	0	0	0	0	0.02067	0.15593
Bacteria;;;Cyanobacteria;;Chroobacteria;;Oscillatoriales;;Oscillatoriaceae;;Microcoleus_g1;Microcoleus_g1_uc	Microcoleus_g1_uc	0	0	0	0.0309	0	0	0.01422	0	0	0	0	0.10003	0	0	0	0	0	0	0	0	0	0	0	0	0.14515
Bacteria;;;Actinobacteria;;Actinobacteria_c;;Micrococcales;;Microbacteriaceae;;Microbacterium;Microbacterium keratanolyticum	Microbacterium keratanolyticum	0	0	0	0	0	0	0	0	0	0	0	0	0	0	0	0	0	0	0	0	0	0	0.00913	0.10334	0.11247
Bacteria;;;Actinobacteria;;Actinobacteria_c;;Pseudonocardiales;;Pseudonocardiaceae;;Actinomycetospora;Actinomycetospora lutea	Actinomycetospora lutea	0	0	0	0	0	0	0.07109	0	0	0	0.04859	0	0	0	0	0	0	0	0	0	0	0	0	0	0.11968
Bacteria;;;Bacteroidetes;;Sphingobacteria;;Sphingobacteriales;;Sphingobacteriaceae;;Pedobacter;Pedobacter agri	Pedobacter agri	0	0	0	0.01545	0	0	0	0	0	0	0.04859	0.06252	0	0	0	0	0	0	0	0	0	0	0	0.04134	0.1679
Bacteria;;;Proteobacteria;;Alphaproteobacteria;;Rhizobiales;;Rhizobiaceae;;Shinella;Shinella zoogloeoides	Shinella zoogloeoides	0	0	0	0	0	0	0	0.06911	0	0	0	0	0	0	0	0	0	0	0	0	0	0	0.02284	0.01033	0.10228
Bacteria;;;Proteobacteria;;Gammaproteobacteria;;Pasteurellales;;Pasteurellaceae;;Haemophilus;Haemophilus parainfluenzae	Haemophilus parainfluenzae	0.0481	0	0	0.01545	0	0	0	0	0	0	0	0	0	0	0	0	0	0	0	0	0	0.06115	0	0	0.1247
Bacteria;;;Firmicutes;;Clostridia;;DQ887962_o;;FN436062_f;;FN436105_g;FN436105_g_uc	FN436105_g_uc	0.02405	0	0	0.15449	0	0	0	0	0	0	0	0	0	0	0	0	0	0	0	0	0	0.00679	0	0	0.18533
Bacteria;;;Proteobacteria;;Betaproteobacteria;;Burkholderiales;;Sphaerotilus_f;;Leptothrix;4P002600_s	4P002600_s	0.02405	0	0	0	0	0	0.02844	0.01152	0.05379	0	0.0243	0.05001	0	0	0	0	0	0	0	0	0	0	0	0	0.19211
Bacteria;;;Firmicutes;;Clostridia;;Clostridiales;;Lachnospiraceae;;Blautia;DQ057459_s	DQ057459_s	0	0	0	0	0	0	0	0	0	0	0	0	0	0	0	0	0	0	0.10821	0	0	0	0.01827	0	0.12648
Bacteria;;;Acidobacteria;;Chloracidobacterium_c;;AY281358_o;;DQ532145_f;;4P001118_g;4P001118_s	4P001118_s	0	0	0	0	0	0	0	0	0	0	0	0	0	0	0	0	0	0	0	0	0	0	0.03197	0.05167	0.08364
Bacteria;;;Proteobacteria;;Gammaproteobacteria;;Enterobacteriales;;Enterobacteriaceae;;Klebsiella;Klebsiella michiganensis	Klebsiella michiganensis	0	0	0	0	0	0	0.01422	0.09214	0	0.3937	0	0.0125	0	0	0	0	0	0	0	0	0	0	0	0	0.51256
Bacteria;;;Bacteroidetes;;Sphingobacteria;;Sphingobacteriales;;Sphingobacteriaceae;;Sphingobacterium;4P001875_s	4P001875_s	0	0	0	0.0618	0	0	0	0	0	0	0	0	0	0	0	0	0	0	0	0	0	0.05436	0	0	0.11616
Bacteria;;;Actinobacteria;;Actinobacteria_c;;Micrococcales;;Micrococcaceae;;Kocuria;Kocuria himachalensis	Kocuria himachalensis	0	0	0	0	0	0	0	0	0	0	0	0	0	0	0.04008	0	0	0	0	0	0	0	0.03197	0	0.07205
Bacteria;;;Proteobacteria;;Betaproteobacteria;;Burkholderiales;;Burkholderiaceae;;Burkholderia;Burkholderia metallica	Burkholderia metallica	0.02405	0	0	0	0	0	0.04266	0.02304	0	0	0	0	0	0	0	0	0	0	0.04058	0	0	0	0	0	0.13033
Bacteria;;;Proteobacteria;;Betaproteobacteria;;Burkholderiales;;Burkholderiaceae;;Burkholderia;Burkholderia ginsengisoli	Burkholderia ginsengisoli	0	0	0	0	0	0	0.02844	0	0	0	0	0	0	0	0	0	0	0	0	0	0	0	0.03654	0	0.06498
Bacteria;;;Bacteroidetes;;Cytophagia;;Cytophagales;;Cytophagaceae;;FN554387_g;AY921921_s	AY921921_s	0	0	0	0	0	0	0	0	0	0	0	0	0	0	0	0	0	0	0	0	0	0	0.05481	0	0.05481
Bacteria;;;Actinobacteria;;Actinobacteria_c;;Frankiales;;Frankiaceae;;Frankiaceae_uc;Frankiaceae_uc_s	Frankiaceae_uc_s	0	0	0	0	0.26064	0	0.03555	0.03455	0	0	0	0	0	0	0	0	0	0	0	0	0	0	0.00457	0	0.33531
Bacteria;;;Proteobacteria;;Betaproteobacteria;;Burkholderiales;;Oxalobacteraceae;;AJ575697_g;AJ575697_s	AJ575697_s	0	0	0	0	0	0	0	0.01152	0	0	0.0243	0	0.03299	0.39284	0	0	0	0	0	0	0	0	0	0	0.46165
Bacteria;;;Actinobacteria;;Actinobacteria_c;;Propionibacteriales;;Nocardioidaceae;;Nocardioides;Nocardioides tritolerans	Nocardioides tritolerans	0.02405	0	0	0	0	0.01785	0	0	0	0	0.07289	0	0	0	0	0	0	0	0	0	0	0	0.0274	0.01033	0.15252
Bacteria;;;Firmicutes;;Clostridia;;Clostridiales;;Lachnospiraceae;;Syntrophococcus;Syntrophococcus_uc	Syntrophococcus_uc	0	0	0	0	0	0	0.00711	0	0	0	0	0	0	0	0	0	0	0	0.14879	0	0	0	0	0	0.1559
Bacteria;;;Actinobacteria;;Thermoleophilia;;Solirubrobacterales;;FN436189_f;;FN436189_g;FN436189_g_uc	FN436189_g_uc	0	0	0	0	0	0	0	0.11518	0	0	0	0	0	0	0	0	0	0	0	0	0	0	0.00913	0	0.12431
Bacteria;;;Gemmatimonadetes;;Gemmatimonadetes_c;;Gemmatimonadales;;EU137390_f;;EU137390_g;EU137390_g_uc	EU137390_g_uc	0	0	0	0	0	0	0.02133	0.06911	0	0	0.04859	0	0	0	0	0	0	0	0.01353	0	0	0	0	0	0.15256
Bacteria;;;Proteobacteria;;Alphaproteobacteria;;Rhizobiales;;Bartonellaceae;;Bartonellaceae_uc;Bartonellaceae_uc_s	Bartonellaceae_uc_s	0	0	0	0	0	0	0	0	0	0	0	0.0125	0	0	0	0	0	0	0	0	0	0	0.00457	0.10334	0.12041
Bacteria;;;Actinobacteria;;Actinobacteria_c;;Propionibacteriales;;Nocardioidaceae;;Marmoricola;Marmoricola scoriae	Marmoricola scoriae	0	0	0	0	0	0	0	0.05759	0	0	0	0.0125	0	0	0	0	0	0	0	0	0	0	0.01827	0.02067	0.10903
Bacteria;;;Proteobacteria;;Alphaproteobacteria;;Caulobacterales;;Caulobacteraceae;;Phenylobacterium;GQ264133_s	GQ264133_s	0	0	0	0	0	0	0	0	0	0	0.14577	0	0	0	0.01603	0.03025	0	0	0	0	0	0.02038	0	0	0.21243
Bacteria;;;Cyanobacteria;;JF737898_c;;JF417809_o;;DQ128639_f;;DQ128639_f_uc;DQ128639_f_uc_s	DQ128639_f_uc_s	0	0	0	0	0	0	0.03555	0	0	0	0	0.02501	0	0.0873	0	0	0	0	0.01353	0	0	0.01359	0	0	0.17498
Bacteria;;;Proteobacteria;;Deltaproteobacteria;;GU567808_o;;GU567808_o_uc;;GU567808_o_uc_g;GU567808_o_uc_s	GU567808_o_uc_s	0	0	0	0	0	0	0	0	0	0	0	0	0	0.04365	0	0	0	0	0	0	0	0.07474	0	0	0.11839
Bacteria;;;Proteobacteria;;Betaproteobacteria;;Burkholderiales;;Alcaligenaceae;;Parapusillimonas;Parapusillimonas granuli	Parapusillimonas granuli	0	0	0	0	0	0	0	0	0	0	0	0	0	0	0	0	0	0	0	0	0	0.08154	0	0	0.08154
Bacteria;;;Actinobacteria;;Actinobacteria_c;;Micrococcales;;Micrococcaceae;;Kocuria;Kocuria atrinae	Kocuria atrinae	0	0	0	0	0	0	0	0	0	0	0	0	0	0	0	0	0	0	0.16232	0	0	0	0	0	0.16232
Bacteria;;;Firmicutes;;Bacilli;;Bacillales;;Planococcaceae;;Viridibacillus;Viridibacillus arvi	Viridibacillus arvi	0	0	0	0	0	0.01785	0	0.01152	0	0	0	0.0125	0	0	0	0.27223	0	0	0	0	0	0	0	0	0.3141
Bacteria;;;Actinobacteria;;Actinobacteria_c;;Propionibacteriales;;Nocardioidaceae;;Nocardioides;Nocardioides kribbensis	Nocardioides kribbensis	0	0	0	0	0.26064	0	0.03555	0	0	0	0	0	0.03299	0.0873	0	0	0	0	0	0	0	0	0.00457	0	0.42105
Bacteria;;;Proteobacteria;;Alphaproteobacteria;;Rhodospirillales;;Acetobacteraceae;;Rhodovastum;EU861889_s	EU861889_s	0.02405	0	0	0	0	0	0.01422	0.01152	0	0	0	0	0.03299	0	0	0	0	0	0.08116	0	0	0	0	0.01033	0.17427
Bacteria;;;Acidobacteria;;Acidobacteria_c;;Acidobacteriales;;Acidobacteriaceae;;Terriglobus;Terriglobus roseus	Terriglobus roseus	0.0481	0	0	0	0	0	0.04977	0	0	0	0.04859	0	0	0	0	0	0	0	0	0	0	0	0.00457	0	0.15103
Bacteria;;;Firmicutes;;Clostridia;;Clostridiales;;Peptostreptococcaceae;;Peptostreptococcaceae_uc;Peptostreptococcaceae_uc_s	Peptostreptococcaceae_uc_s	0	0	0	0	0	0	0	0	0	0	0	0	0	0	0	0	0	0	0.05411	1.3913	0	0	0	0	1.44541
Bacteria;;;Chloroflexi;;Anaerolineae;;AF234733_o;;EU134013_f;;EU134013_g;EU134013_g_uc	EU134013_g_uc	0.1924	0	0	0	0	0	0	0	0	0	0	0	0	0	0	0	0	0	0	0	0	0	0.0137	0.01033	0.21643
Bacteria;;;Actinobacteria;;Acidimicrobiia;;Acidimicrobiales;;Ilumatobacter_f;;AJ581629_g;AJ581629_g_uc	AJ581629_g_uc	0	0	0	0	0	0	0	0	0	0	0.04859	0	0	0	0	0	0	0	0	0	0	0	0.01827	0.062	0.12886
Bacteria;;;Firmicutes;;Bacilli;;Bacillales;;Planococcaceae;;Sporosarcina;Sporosarcina contaminans	Sporosarcina contaminans	0	0	0	0	0	0	0	0	0	0	0	0.0125	0	0	0	0.18149	0	0	0	0	0	0.03397	0	0	0.22796
Bacteria;;;Firmicutes;;Bacilli;;Bacillales;;Bacillales_uc;;Bacillales_uc_g;Bacillales_uc_s	Bacillales_uc_s	0.02405	0	0	0	0.08688	0.01785	0.00711	0	0	0	0.0243	0	0	0	0	0.03025	0	0	0.06763	0	0	0.00679	0	0	0.26486
Bacteria;;;Proteobacteria;;Deltaproteobacteria;;Myxococcales;;Myxococcaceae;;Myxococcaceae_uc;Myxococcaceae_uc_s	Myxococcaceae_uc_s	0	0	0	0	0	0	0.01422	0.01152	0	0	0	0	0	0	0	0	0	0	0.02705	0	0	0.01359	0.0137	0.02067	0.10075
Bacteria;;;Proteobacteria;;Gammaproteobacteria;;Xanthomonadales;;Xanthomonadaceae;;Rhodanobacter;Rhodanobacter spathiphylli	Rhodanobacter spathiphylli	0	0	0	0	0	0	0	0	0	0	0	0	0	0	0	0	0	0	0	0	0.43365	0.04077	0.00457	0	0.47899
Bacteria;;;Proteobacteria;;Alphaproteobacteria;;Rhizobiales;;Bradyrhizobiaceae;;DQ123621_g;GQ402658_s	GQ402658_s	0.02405	0	0	0	0.08688	0	0.04266	0.02304	0	0	0	0.02501	0	0	0	0	0	0	0	0	0	0	0	0	0.20164
Bacteria;;;Firmicutes;;Clostridia;;Clostridiales;;Ruminococcaceae;;Anaerofilum;Anaerofilum_uc	Anaerofilum_uc	0	0	0	0	0	0	0	0	0	0	0	0	0	0	0	0	0	0	0.02705	0.34783	0	0	0.03654	0	0.41142
Bacteria;;;Proteobacteria;;Alphaproteobacteria;;Rhizobiales;;Beijerinckiaceae;;Methylocella;Methylocella tundrae	Methylocella tundrae	0	0	0	0	0	0	0	0.13822	0	0	0	0	0	0	0	0	0	0	0	0	0	0	0	0	0.13822
Bacteria;;;Acidobacteria;;Chloracidobacterium_c;;AY281358_o;;DQ532145_f;;DQ532145_g;EU332806_s	EU332806_s	0	0	0	0	0	0	0	0	0	0	0	0	0	0	0	0	0	0	0	0	0	0	0.05024	0.01033	0.06057
Bacteria;;;TM7;;TM7_c;;JF421159_o;;JF421159_f;;EF516592_g;4P001965_s	4P001965_s	0	0	0	0	0	0	0.0782	0	0	0	0	0	0	0	0	0	0	0	0	0	0	0	0	0	0.0782
Bacteria;;;Bacteroidetes;;Sphingobacteria;;Sphingobacteriales;;Sphingobacteriaceae;;Pedobacter_g1;AJ551152_s	AJ551152_s	0	0	0	0	0	0	0	0	0	0	0	0	0	0	0	0.03025	0	0	0	0	0	0.06795	0	0	0.0982
Bacteria;;;Actinobacteria;;Rubrobacteria;;AB240334_o;;GQ396807_f;;GQ396807_f_uc;GQ396807_f_uc_s	GQ396807_f_uc_s	0.07215	0	0	0	0	0	0	0.01152	0	0	0	0	0	0.13095	0	0	0	0	0	0	0	0.01359	0.00913	0	0.23734
Bacteria;;;Chloroflexi;;Caldilineae;;Caldilineales;;Caldilineaceae;;Caldilinea;Caldilinea_uc	Caldilinea_uc	0	0	0	0	0	0	0.04977	0.03455	0	0	0	0	0	0	0	0	0	0	0	0	0	0.00679	0	0	0.09111
Bacteria;;;Actinobacteria;;Actinobacteria_c;;Corynebacteriales;;Mycobacteriaceae;;Mycobacterium;Mycobacterium_uc	Mycobacterium_uc	0.0481	0	0	0.01545	0.08688	0	0.00711	0.02304	0.05379	0	0	0.03751	0	0	0	0	0	0	0	0	0	0	0	0	0.27188
Bacteria;;;Firmicutes;;Bacilli;;Bacillales;;Bacillaceae;;Bacillus;Brevibacterium frigoritolerans	Brevibacterium frigoritolerans	0	0	0	0	0	0	0	0	0	0	0	0.02501	0	0	0	0.27223	0	0	0	0	0	0	0	0	0.29724
Bacteria;;;Gemmatimonadetes;;Gemmatimonadetes_c;;EU881211_o;;EU881211_f;;EU881211_f_uc;EU881211_f_uc_s	EU881211_f_uc_s	0	0	0	0	0	0	0	0	0	0	0.0243	0	0	0	0	0	0	0	0	0	0	0	0.04111	0.01033	0.07574
Bacteria;;;Planctomycetes;;Planctomycetacia;;Planctomycetales;;Planctomycetaceae;;GQ500794_g;GQ500794_g_uc	GQ500794_g_uc	0.02405	0	0	0	0	0	0.03555	0.01152	0	0	0	0	0	0	0	0	0	0	0	0	0	0.00679	0	0.031	0.10891
Bacteria;;;Proteobacteria;;Alphaproteobacteria;;Rhizobiales;;Beijerinckiaceae;;Beijerinckia;Beijerinckia_uc	Beijerinckia_uc	0	0	0	0	0	0	0	0.02304	0	0	0	0.02501	0.03299	0	0	0	0	0	0	0	0	0	0.0274	0	0.10844
Bacteria;;;Proteobacteria;;Gammaproteobacteria;;Steroidobacter_o;;DQ984612_f;;DQ984612_g;DQ984612_s	DQ984612_s	0	0	0	0	0	0	0	0	0	0	0	0	0	0.04365	0	0	0	0	0	0	0	0	0.01827	0.062	0.12392
Bacteria;;;Proteobacteria;;Alphaproteobacteria;;Caulobacterales;;Caulobacteraceae;;Brevundimonas;Brevundimonas faecalis	Brevundimonas faecalis	0.02405	0	0	0.0618	0	0	0.00711	0	0.05379	0	0	0	0	0	0	0	0	0	0	0	0	0.01359	0	0.02067	0.18101
Bacteria;;;Proteobacteria;;Betaproteobacteria;;Burkholderiales;;Oxalobacteraceae;;Oxalobacteraceae_uc;Oxalobacteraceae_uc_s	Oxalobacteraceae_uc_s	0	0	0.11655	0.07724	0.08688	0	0.00711	0.02304	0	0	0	0	0	0	0	0	0	0	0	0	0	0	0	0.01033	0.32115
Bacteria;;;Proteobacteria;;Alphaproteobacteria;;Rhizobiales;;Phyllobacteriaceae;;Aquamicrobium;Aquamicrobium lusatiense	Aquamicrobium lusatiense	0.02405	0	0	0	0	0	0	0	0	0	0	0	0	0	0	0	0	0	0	0	0	0	0	0.10334	0.12739
Bacteria;;;Bacteroidetes;;Cytophagia;;Cytophagales;;Hymenobacter_f;;Adhaeribacter;Adhaeribacter terreus	Adhaeribacter terreus	0	0	0	0	0	0	0	0	0.59172	0	0	0	0	0	0	0	0	0	0	0	0	0	0	0	0.59172
Bacteria;;;Acidobacteria;;Chloracidobacterium_c;;AY281358_o;;DQ532145_f;;DQ532145_g;AF234751_s	AF234751_s	0	0	0	0	0	0	0	0	0	0	0	0	0	0	0	0	0	0	0.05411	0	0	0	0.03197	0	0.08608
Bacteria;;;Actinobacteria;;Actinobacteria_c;;Micrococcales;;Microbacteriaceae;;Schumannella;Schumannella_uc	Schumannella_uc	0	0	0	0.01545	0	0	0.02133	0	0	0	0	0	0	0	0	0	0	0	0	0	0	0	0.0274	0.01033	0.07451
Bacteria;;;Proteobacteria;;Betaproteobacteria;;Burkholderiales;;Comamonadaceae;;Hydrogenophaga;Hydrogenophaga defluvii	Hydrogenophaga defluvii	0	0	0	0.13904	0	0	0	0.02304	0	0	0	0	0	0	0	0	0	0	0	0	0	0	0	0	0.16208
Bacteria;;;Proteobacteria;;Alphaproteobacteria;;Rhizobiales;;Rhizobiaceae;;Rhizobium;AJ306769_s	AJ306769_s	0	0	0	0	0	0	0	0	0	0	0	0	0	0	0	0	0	0	0	0	0	0	0.04567	0.01033	0.056
Bacteria;;;Actinobacteria;;Actinobacteria_c;;Micrococcales;;Cellulomonadaceae;;Actinotalea;Actinotalea_uc	Actinotalea_uc	0	0	0	0	0	0	0	0.02304	0	0	0	0	0	0	0	0	0	0	0	0	0	0	0.01827	0.05167	0.09298
Bacteria;;;Actinobacteria;;Actinobacteria_c;;Micrococcales;;Microbacteriaceae;;Leucobacter;Leucobacter chromiiresistens	Leucobacter chromiiresistens	0	0	0	0	0	0	0.01422	0	0	0	0	0.08752	0	0	0	0	0	0	0	0	0	0	0	0.02067	0.12241
Bacteria;;;Actinobacteria;;Actinobacteria_c;;Micrococcales;;Micrococcaceae;;Arthrobacter;Arthrobacter equi	Arthrobacter equi	0	0	0	0.01545	0	0	0	0	0	0	0	0	0	0	0	0	0	0	0	0	0	0.00679	0.02284	0.04134	0.08642
Bacteria;;;Actinobacteria;;Actinobacteria_c;;Corynebacteriales;;Dietziaceae;;Dietzia;Dietzia papillomatosis	Dietzia papillomatosis	0	0	0	0	0	0	0	0	0	0	0	0	0	0	0	0	0	0	0.14879	0	0	0	0	0	0.14879
Bacteria;;;Proteobacteria;;Betaproteobacteria;;Burkholderiales;;Comamonadaceae;;Variovorax;Variovorax_uc	Variovorax_uc	0	0	0	0	0	0	0	0	0	0	0.0243	0.02501	0	0	0.06413	0	0	0	0	0	0	0	0	0	0.11344
Bacteria;;;Proteobacteria;;Alphaproteobacteria;;Rhizobiales;;Methylobacteriaceae;;Methylobacterium;Methylobacterium aminovorans	Methylobacterium aminovorans	0	0	0	0	0	0	0.01422	0.06911	0	0	0	0	0	0	0	0	0	0	0	0	0	0	0.00457	0.02067	0.10857
Bacteria;;;Actinobacteria;;Actinobacteria_c;;Frankiales;;HQ910322_f;;HQ910322_f_uc;HQ910322_f_uc_s	HQ910322_f_uc_s	0	0	0	0	0	0	0.03555	0.06911	0	0	0	0	0	0	0	0	0	0	0	0	0	0	0	0	0.10466
Bacteria;;;Proteobacteria;;Alphaproteobacteria;;Rhodobacterales;;Rhodobacteraceae;;Paracoccus;Paracoccus limosus	Paracoccus limosus	0	0	0	0	0	0	0	0	0	0	0.0243	0	0	0	0	0	0	0	0.01353	0	0	0	0.00457	0.08267	0.12507
Bacteria;;;Actinobacteria;;Actinobacteria_c;;Micrococcales;;Cellulomonadaceae;;Cellulomonas;Cellulomonas carbonis	Cellulomonas carbonis	0	0	0	0	0	0	0.00711	0	0	0	0	0	0	0	0	0	0	0	0	0	0	0.01359	0.02284	0.031	0.07454
Bacteria;;;Planctomycetes;;Planctomycetacia;;Planctomycetales;;Planctomycetaceae;;Singulisphaera;Singulisphaera_uc	Singulisphaera_uc	0	0	0	0	0	0	0.01422	0.03455	0	0	0	0	0	0.0873	0	0	0	0	0	0	0	0	0.00457	0.031	0.17164
Bacteria;;;Actinobacteria;;Actinobacteria_c;;Corynebacteriales;;Mycobacteriaceae;;Mycobacterium;Mycobacterium obuense	Mycobacterium obuense	0	0	0	0	0	0	0	0	0	0	0	0	0	0	0	0	0	0	0	0	0	0	0.05024	0	0.05024
Bacteria;;;Firmicutes;;Bacilli;;Bacillales;;Bacillaceae;;Bacillus;Bacillus litoralis	Bacillus litoralis	0	0	0	0	0.08688	0	0.01422	0.09214	0	0	0	0	0	0	0	0	0	0	0	0	0	0	0	0	0.19324
Bacteria;;;Actinobacteria;;Acidimicrobiia;;Acidimicrobiales;;Ilumatobacter_f;;Ilumatobacter;EU289503_s	EU289503_s	0	0	0	0.01545	0	0	0	0.01152	0	0	0.04859	0	0	0	0	0	0	0	0	0	0	0.01359	0.0137	0.02067	0.12352
Bacteria;;;Proteobacteria;;Alphaproteobacteria;;Rhizobiales;;Bradyrhizobiaceae;;Afipia;Oligotropha carboxidovorans	Oligotropha carboxidovorans	0	0	0	0	0	0	0	0	0	0	0	0	0	0	0.00802	0	0	0	0.01353	0	0	0.02038	0.00457	0.05167	0.09817
Bacteria;;;Gemmatimonadetes;;HQ190275_c;;HQ190275_o;;HQ190275_f;;EF516463_g;EF516463_g_uc	EF516463_g_uc	0	0	0	0	0	0	0	0.02304	0	0	0	0	0	0	0	0	0	0	0	0	0	0	0.03197	0.02067	0.07568
Bacteria;;;Proteobacteria;;Betaproteobacteria;;Burkholderiales;;Sphaerotilus_f;;Methylibium;Methylibium petroleiphilum	Methylibium petroleiphilum	0	0	0	0	0	0	0	0.02304	0	0	0	0	0.29693	0	0	0	0	0	0	0	0	0	0	0	0.31997
Bacteria;;;Proteobacteria;;Betaproteobacteria;;Burkholderiales;;Sphaerotilus_f;;Ideonella;Ideonella_uc	Ideonella_uc	0	0	0	0	0.08688	0	0.05687	0.01152	0	0	0	0	0.03299	0	0	0	0	0	0	0	0	0	0	0	0.18826
Bacteria;;;Actinobacteria;;Actinobacteria_c;;Kineosporiales;;Kineosporiaceae;;Kineococcus;Kineococcus radiotolerans	Kineococcus radiotolerans	0	0	0	0	0	0	0	0.05759	0	0	0.04859	0	0.03299	0	0	0	0	0	0	0	0	0	0.0137	0	0.15287
Bacteria;;;Proteobacteria;;Alphaproteobacteria;;Rhizobiales;;Bradyrhizobiaceae;;Bradyrhizobium;Bradyrhizobium_uc	Bradyrhizobium_uc	0	0	0	0	0.08688	0	0	0	0	0	0	0.0125	0	0	0	0	0	0	0	0	0	0	0.02284	0.04134	0.16356
Bacteria;;;Proteobacteria;;Alphaproteobacteria;;Rhizobiales;;DQ984545_f;;DQ984545_g;DQ984545_s	DQ984545_s	0	0	0	0	0.08688	0	0	0.03455	0	0	0.07289	0.05001	0	0	0	0	0	0	0	0	0	0	0	0	0.24433
Bacteria;;;Proteobacteria;;Betaproteobacteria;;Burkholderiales;;Oxalobacteraceae;;4P001283_g;4P001283_g_uc	4P001283_g_uc	0	0	0	0	0	0	0	0.11518	0	0	0	0.0125	0	0	0	0	0	0	0	0	0	0	0	0	0.12768
Bacteria;;;Actinobacteria;;Actinobacteria_c;;Corynebacteriales;;Mycobacteriaceae;;Mycobacterium;Mycobacterium monacense	Mycobacterium monacense	0	0	0	0	0	0	0	0	0	0	0	0	0	0	0	0	0	0	0	0	0	0	0.04111	0.02067	0.06178
Bacteria;;;Bacteroidetes;;Sphingobacteria;;Sphingobacteriales;;Chitinophagaceae;;EU370957_g;AY218564_s	AY218564_s	0	0	0	0	0	0	0	0	0	0	0	0	0	0	0	0	0	0	0	0	0.08673	0.06795	0	0	0.15468
Bacteria;;;Proteobacteria;;Alphaproteobacteria;;Sphingomonadales;;Sphingomonadaceae;;Sphingomonas;EU937899_s	EU937899_s	0.02405	0	0	0	0	0	0	0.03455	0	0	0.0243	0	0.06598	0	0	0	0	0	0	0	0	0	0.01827	0	0.16715
Bacteria;;;Chloroflexi;;GQ396871_c;;GQ396871_o;;GQ396871_f;;GQ396871_f_uc;GQ396871_f_uc_s	GQ396871_f_uc_s	0	0	0	0	0	0	0	0	0	0	0	0	0	0	0	0	0	0	0.01353	1.73913	0	0	0	0	1.75266
Bacteria;;;Proteobacteria;;Alphaproteobacteria;;Rhodospirillales;;Acetobacteraceae;;DQ906066_g;DQ906066_s	DQ906066_s	0.02405	0	0	0	0.08688	0	0	0.05759	0.05379	0	0	0.02501	0	0	0	0	0	0	0	0	0	0	0	0.01033	0.25765
Bacteria;;;Actinobacteria;;Actinobacteria_c;;Frankiales;;EU335288_f;;EU335288_g;EU335288_s	EU335288_s	0	0	0	0	0	0	0.00711	0	0	0	0.19436	0	0	0	0	0	0	0	0.01353	0	0	0	0	0.01033	0.22533
Bacteria;;;Proteobacteria;;Gammaproteobacteria;;Xanthomonadales;;Xanthomonadaceae;;Stenotrophomonas;Stenotrophomonas koreensis	Stenotrophomonas koreensis	0	0	0	0	0	0	0	0	0	0	0	0	0	0	0.08818	0	0	0	0	0	0	0	0	0	0.08818
Bacteria;;;Armatimonadetes;;Fimbriimonadia;;Fimbriimonadales;;Fimbriimonadaceae;;Fimbriimonas;Fimbriimonas_uc	Fimbriimonas_uc	0.02405	0	0	0	0	0	0	0	0	0	0	0.05001	0	0	0	0	0	0	0	0	0	0.02038	0.00457	0.02067	0.11968
Bacteria;;;Actinobacteria;;Actinobacteria_c;;Micromonosporales;;Micromonosporaceae;;Actinoplanes;Actinoplanes teichomyceticus	Actinoplanes teichomyceticus	0	0	0	0.0309	0	0	0.02133	0	0	0	0.0243	0	0.06598	0	0	0	0	0	0	0	0	0	0.00457	0.02067	0.16775
Bacteria;;;Proteobacteria;;Alphaproteobacteria;;Rhodospirillales;;Acetobacteraceae;;Roseomonas_g1;Roseomonas terrae	Roseomonas terrae	0	0	0	0	0	0	0	0	0	0	0	0	0	0	0	0	0	0	0	0	0	0	0.05024	0	0.05024
Bacteria;;;Proteobacteria;;Betaproteobacteria;;Burkholderiales;;Comamonadaceae;;Ramlibacter;Ramlibacter ginsenosidimutans	Ramlibacter ginsenosidimutans	0	0	0	0	0	0	0	0.01152	0	0	0	0	0.03299	0	0	0	0	0	0	0	0	0	0.03654	0.01033	0.09138
Bacteria;;;Proteobacteria;;Alphaproteobacteria;;Rhodospirillales;;Rhodospirillaceae;;Azospirillum;Azospirillum oryzae	Azospirillum oryzae	0	0	0	0	0	0	0.0782	0	0	0	0	0	0	0	0	0	0	0	0	0	0	0	0	0	0.0782
Bacteria;;;Actinobacteria;;Actinobacteria_c;;Micrococcales;;Intrasporangiaceae;;Phycicoccus;Phycicoccus jejuensis	Phycicoccus jejuensis	0	0	0	0	0	0	0	0	0	0	0	0.0125	0	0	0	0	0	0	0	0	0	0	0.04567	0	0.05817
Bacteria;;;Firmicutes;;Clostridia;;Clostridiales;;Ruminococcaceae;;Butyricicoccus;Butyricicoccus pullicaecorum	Butyricicoccus pullicaecorum	0	0	0	0	0	0	0	0	0	0	0	0	0	0	0	0	0	0	0.13526	0	0	0	0.00457	0	0.13983
Bacteria;;;Proteobacteria;;Alphaproteobacteria;;Rhodobacterales;;Rhodobacteraceae;;Amaricoccus;JF957136_s	JF957136_s	0	0	0	0	0	0	0.02844	0.01152	0	0	0	0	0.03299	0	0	0	0	0	0	0	0	0	0.0137	0.02067	0.10732
Bacteria;;;Proteobacteria;;Gammaproteobacteria;;Xanthomonadales;;Xanthomonadaceae;;Luteimonas;Luteimonas aestuarii	Luteimonas aestuarii	0	0	0	0	0	0	0.01422	0.03455	0	0	0.0243	0	0	0	0.02405	0	0	0	0	0	0	0.00679	0.00457	0	0.10848
Bacteria;;;Acidobacteria;;Chloracidobacterium_c;;AY281358_o;;AY281358_f;;AY281358_g;EU223939_s	EU223939_s	0.0481	0	0	0	0	0	0	0	0	0	0.19436	0.0125	0	0	0	0	0	0	0	0	0	0	0	0	0.25496
Bacteria;;;Proteobacteria;;Alphaproteobacteria;;Rhizobiales;;Bradyrhizobiaceae;;Bradyrhizobium;Bradyrhizobium cytisi	Bradyrhizobium cytisi	0.0481	0	0	0	0	0	0	0.01152	0	0	0	0	0	0	0	0	0	0	0	0	0	0	0.03654	0	0.09616
Bacteria;;;Bacteroidetes;;Sphingobacteria;;Sphingobacteriales;;Chitinophagaceae;;Flavisolibacter;GQ339897_s	GQ339897_s	0	0	0	0.01545	0	0	0	0	0.05379	0	0.04859	0	0	0.04365	0	0	0	0	0	0	0	0	0.02284	0.01033	0.19465
Bacteria;;;Proteobacteria;;Alphaproteobacteria;;Rhizobiales;;Hyphomicrobiaceae;;Hyphomicrobium;Hyphomicrobium aestuarii	Hyphomicrobium aestuarii	0	0	0	0	0	0	0	0	0	0	0	0	0	0	0	0	0	0	0	0	0	0	0.05024	0	0.05024
Bacteria;;;Proteobacteria;;Alphaproteobacteria;;Caulobacterales;;Caulobacteraceae;;Caulobacter;Caulobacter ginsengisoli	Caulobacter ginsengisoli	0	0	0	0.0309	0	0	0	0	0	0	0	0	0	0	0	0	0	0	0	0	0	0.00679	0.01827	0.04134	0.0973
Bacteria;;;Proteobacteria;;Gammaproteobacteria;;Xanthomonadales;;Xanthomonadaceae;;Stenotrophomonas;Stenotrophomonas_uc	Stenotrophomonas_uc	0	0	0	0	0	0	0.01422	0.01152	0	0	0	0	0	0	0.06413	0	0	0	0	0	0	0	0	0	0.08987
Bacteria;;;Proteobacteria;;Alphaproteobacteria;;Caulobacterales;;Caulobacteraceae;;Brevundimonas;Brevundimonas_uc	Brevundimonas_uc	0	0	0	0.0618	0	0	0	0.01152	0	0	0	0	0.03299	0	0	0	0	0	0	0	0	0	0.01827	0.01033	0.13491
Bacteria;;;Proteobacteria;;Alphaproteobacteria;;Rhodospirillales;;Acetobacteraceae;;DQ469200_g;DQ469200_g_uc	DQ469200_g_uc	0.0481	0	0	0	0.26064	0	0.02844	0.01152	0	0	0	0	0.03299	0	0	0	0	0	0	0	0	0	0	0	0.38169
Bacteria;;;Actinobacteria;;Actinobacteria_c;;Micromonosporales;;Micromonosporaceae;;Pilimelia;Pilimelia terevasa	Pilimelia terevasa	0	0	0	0	0	0	0	0	0	0	0	0	0	0	0	0	0	0	0	0	0	0	0.04567	0.01033	0.056
Bacteria;;;TM7;;TM7_c;;TM7_o;;TM7_f;;TM7_g;EU431818_s	EU431818_s	0	0	0	0	0.08688	0	0.03555	0.01152	0	0	0	0	0	0	0	0	0	0	0	0	0	0.01359	0.00457	0.01033	0.16244
Bacteria;;;Proteobacteria;;Alphaproteobacteria;;Rhizobiales;;Devosia_f;;Devosia;Devosia glacialis	Devosia glacialis	0.02405	0	0	0	0	0	0	0	0	0	0.07289	0	0	0	0	0	0	0	0	0	0	0.04756	0	0	0.1445
Bacteria;;;Proteobacteria;;Alphaproteobacteria;;Sphingomonadales;;Erythrobacteraceae;;Altererythrobacter;FN397680_s	FN397680_s	0	0	0	0	0	0	0	0	0	0	0	0	0	0	0	0	0	0	0	0	0	0	0.02284	0.062	0.08484
Bacteria;;;Actinobacteria;;Actinobacteria_c;;Kineosporiales;;Kineosporiaceae;;Kineococcus;Kineococcus aurantiacus	Kineococcus aurantiacus	0	0	0	0	0	0	0.02133	0.06911	0	0	0.04859	0	0	0	0	0	0	0	0	0	0	0	0	0	0.13903
Bacteria;;;Chloroflexi;;Thermomicrobia;;GQ263151_o;;GQ263151_f;;AY921935_g;AY921935_g_uc	AY921935_g_uc	0	0	0	0	0	0	0	0.02304	0	0	0	0	0	0	0	0	0	0	0	0	0	0	0.01827	0.05167	0.09298
Bacteria;;;Proteobacteria;;Betaproteobacteria;;Burkholderiales;;Comamonadaceae;;Caenimonas;Caenimonas terrae	Caenimonas terrae	0	0	0	0	0.08688	0	0	0.04607	0	0	0.07289	0.03751	0	0	0	0	0	0	0	0	0	0	0	0	0.24335
Bacteria;;;Actinobacteria;;Actinobacteria_c;;Micrococcales;;Microbacteriaceae;;Homoserinimonas;Homoserinimonas aerilata	Homoserinimonas aerilata	0	0	0	0	0	0	0	0	0	0	0	0	0	0	0	0	0	0	0	0.17391	0	0.04077	0.00457	0.031	0.25025
Bacteria;;;Actinobacteria;;Actinobacteria_c;;Corynebacteriales;;Corynebacteriaceae;;Corynebacterium;Corynebacterium singulare	Corynebacterium singulare	0	0	0	0	0	0	0.07109	0	0	0	0	0	0	0	0	0	0	0	0	0	0	0	0.00457	0	0.07566
Bacteria;;;Firmicutes;;Bacilli;;Bacillales;;Planococcaceae;;Planococcaceae_uc;Planococcaceae_uc_s	Planococcaceae_uc_s	0	0	0	0	0	0.0357	0.00711	0.01152	0	0	0	0.07502	0	0	0	0	0	0.04579	0	0	0	0	0	0	0.17514
Bacteria;;;Firmicutes;;Erysipelotrichi;;Erysipelotrichales;;Allobaculum_f;;Eubacterium_g2;Eubacterium cylindroides	Eubacterium cylindroides	0	0	0	0	0	0	0	0	0	0	0	0	0	0	0	0	0	0	0.09468	0	0	0	0	0.04134	0.13602
Bacteria;;;Firmicutes;;Clostridia;;Clostridiales;;Clostridiaceae;;Clostridium;Clostridium bowmanii	Clostridium bowmanii	0	0	0.11655	0.01545	0	0	0.06398	0	0	0	0	0	0	0	0	0	0	0	0	0	0	0	0	0	0.19598
Bacteria;;;Proteobacteria;;Alphaproteobacteria;;Rhodospirillales;;Acetobacteraceae;;Paracraurococcus;Paracraurococcus_uc	Paracraurococcus_uc	0	0	0	0	0	0	0.04977	0	0	0	0	0	0	0	0	0	0	0	0	0	0	0	0.01827	0	0.06804
Bacteria;;;Actinobacteria;;Actinobacteria_c;;Micrococcales;;Intrasporangiaceae;;Humibacillus;Humibacillus xanthopallidus	Humibacillus xanthopallidus	0	0	0	0	0	0	0	0.01152	0	0	0	0	0	0	0	0	0	0	0	0	0	0	0.0274	0.04134	0.08026
Bacteria;;;Actinobacteria;;Actinobacteria_c;;Micrococcales;;Microbacteriaceae;;Curtobacterium;Curtobacterium herbarum	Curtobacterium herbarum	0	0	0	0	0	0	0	0.01152	0	0	0.21866	0	0	0	0	0	0	0	0	0	0	0	0.00457	0	0.23475
Bacteria;;;Firmicutes;;Bacilli;;Bacillales;;Staphylococcaceae;;Staphylococcus;Staphylococcus xylosus	Staphylococcus xylosus	0	0	0	0.01545	0	0	0	0.01152	0	0	0	0	0	0	0	0	0	0	0.09468	0	0	0	0.00913	0	0.13078
Bacteria;;;Proteobacteria;;Alphaproteobacteria;;Rhizobiales;;Hyphomicrobiaceae;;Methyloligella;AB240235_s	AB240235_s	0.0962	0	0	0	0	0	0	0.02304	0	0	0.0243	0.03751	0	0	0	0	0	0	0	0	0	0.00679	0	0	0.18784
Bacteria;;;Acidobacteria;;Solibacteres;;Solibacterales;;Solibacteraceae;;GU727715_g;AY963366_s	AY963366_s	0	0	0	0	0	0	0	0	0	0	0	0	0	0	0	0	0	0	0	0	0	0	0	0.10334	0.10334
Bacteria;;;Proteobacteria;;Betaproteobacteria;;DQ009366_o;;EU786132_f;;EU786132_g;EU786132_s	EU786132_s	0.02405	0	0	0.01545	0	0	0	0	0.05379	0	0.12148	0.0125	0	0	0	0	0	0	0	0	0	0	0.00457	0	0.23184
Bacteria;;;Proteobacteria;;Alphaproteobacteria;;Rhizobiales;;Devosia_f;;Devosia;Devosia albogilva	Devosia albogilva	0	0	0	0	0	0	0	0.11518	0	0	0	0	0	0	0	0	0	0	0	0	0	0	0	0	0.11518
Bacteria;;;Actinobacteria;;Actinobacteria_c;;Propionibacteriales;;Nocardioidaceae;;Nocardioides;Nocardioides humi	Nocardioides humi	0	0	0	0	0	0	0	0	0	0	0	0	0	0	0	0	0	0	0	0	0	0	0.04111	0.01033	0.05144
Bacteria;;;Proteobacteria;;Alphaproteobacteria;;Rhizobiales;;Methylobacteriaceae;;Chelatococcus;FJ657854_s	FJ657854_s	0	0	0	0	0	0	0	0	0	0	0	0	0	0	0	0	0	0	0	0	0	0	0.02284	0.05167	0.07451
Bacteria;;;Proteobacteria;;Alphaproteobacteria;;Rhizobiales;;Phyllobacteriaceae;;Mesorhizobium;Mesorhizobium australicum	Mesorhizobium australicum	0	0	0	0	0	0	0.02844	0	0.10758	0	0	0	0	0	0	0	0	0	0	0	0	0	0.00913	0.02067	0.16582
Bacteria;;;Proteobacteria;;Alphaproteobacteria;;Rhizobiales;;Brucellaceae;;Pseudochrobactrum;Pseudochrobactrum lubricantis	Pseudochrobactrum lubricantis	0.12025	0	0	0	0	0	0	0	0	0	0.09718	0.0125	0	0	0	0	0	0	0	0	0	0	0	0	0.22993
Bacteria;;;Proteobacteria;;Alphaproteobacteria;;Micavibrio_o;;Micavibrio_o_uc;;Micavibrio_o_uc_g;Micavibrio_o_uc_s	Micavibrio_o_uc_s	0	0	0	0	0	0	0	0	0	0	0	0	0	0	0	0	0	0	0	0	0	0	0.04567	0	0.04567
Bacteria;;;Proteobacteria;;Betaproteobacteria;;Burkholderiales;;Burkholderiaceae;;Burkholderia;Burkholderia fungorum	Burkholderia fungorum	0.0962	0	0	0	0	0	0.01422	0	0	0	0	0	0	0	0	0	0	0	0	0	0	0	0.00913	0.02067	0.14022
Bacteria;;;Proteobacteria;;Alphaproteobacteria;;Rhizobiales;;Bradyrhizobiaceae;;Rhodoplanes;Rhodoplanes_uc	Rhodoplanes_uc	0	0	0	0	0	0	0	0	0	0	0	0	0	0	0	0	0	0	0	0	0	0	0.03197	0.031	0.06297
Bacteria;;;Proteobacteria;;Gammaproteobacteria;;Pseudomonadales;;Pseudomonadaceae;;Pseudomonas;Pseudomonas agarici	Pseudomonas agarici	0	0	0	0	0	0	0	0.02304	0	0	0	0	0	0	0	0	0	0	0.02705	0.34783	0	0.00679	0.00457	0.02067	0.42995
Bacteria;;;Actinobacteria;;Actinobacteria_c;;Streptomycetales;;Streptomycetaceae;;Streptomyces;Streptomyces drozdowiczii	Streptomyces drozdowiczii	0	0	0	0	0	0	0	0	0	0	0	0	0	0	0	0	0	0	0	0	0	0	0.0274	0.04134	0.06874
Bacteria;;;Proteobacteria;;Betaproteobacteria;;Burkholderiales;;Comamonadaceae;;Xylophilus;Xylophilus ampelinus	Xylophilus ampelinus	0	0	0	0.07724	0	0	0.02133	0.01152	0	0	0	0.0125	0	0	0	0	0	0	0	0	0	0	0	0	0.12259
Bacteria;;;Bacteroidetes;;Sphingobacteria;;Sphingobacteriales;;Sphingobacteriaceae;;Nubsella;Nubsella_uc	Nubsella_uc	0.02405	0	0	0	0	0	0	0	0	0	0.17007	0.02501	0	0	0	0	0	0	0	0	0	0	0	0	0.21913
Bacteria;;;Proteobacteria;;Betaproteobacteria;;Burkholderiales;;Alcaligenaceae;;Achromobacter;Achromobacter marplatensis	Achromobacter marplatensis	0.02405	0	0	0	0	0	0	0	0	0	0	0	0.06598	0	0	0	0	0	0	0	0	0	0.03197	0	0.122
Bacteria;;;Proteobacteria;;Betaproteobacteria;;Burkholderiales;;Comamonadaceae;;Albidiferax;Albidiferax ferrireducens	Albidiferax ferrireducens	0	0	0	0	0	0	0.04266	0	0	0	0.04859	0.02501	0	0	0	0	0	0	0	0	0	0	0	0	0.11626
Bacteria;;;Proteobacteria;;Alphaproteobacteria;;Sphingomonadales;;Sphingomonadaceae;;Sphingopyxis;Sphingopyxis ummariensis	Sphingopyxis ummariensis	0	0	0	0	0	0	0	0	0	0	0	0	0	0	0	0	0	0	0	0	0	0	0.0274	0.04134	0.06874
Bacteria;;;Actinobacteria;;Actinobacteria_c;;Micrococcales;;Brevibacteriaceae;;Brevibacterium;Brevibacterium_uc	Brevibacterium_uc	0.07215	0	0	0	0	0	0	0.02304	0	0	0	0	0	0	0	0	0	0	0.02705	0	0	0.01359	0.00457	0	0.1404
Bacteria;;;Chloroflexi;;Caldilineae;;FM253648_o;;FM253648_o_uc;;FM253648_o_uc_g;FM253648_o_uc_s	FM253648_o_uc_s	0	0	0	0	0	0	0	0.09214	0	0	0	0	0.06598	0	0	0	0	0	0	0	0	0	0	0	0.15812
Bacteria;;;Chloroflexi;;Chloroflexi_c;;Chloroflexales;;FJ479330_f;;FJ478841_g;GQ397052_s	GQ397052_s	0	0	0	0	0	0	0	0	0	0	0	0	0	0	0	0	0	0	0	0	0	0	0.04567	0	0.04567
Bacteria;;;Proteobacteria;;Betaproteobacteria;;Burkholderiales;;Comamonadaceae;;Xenophilus;Xenophilus_uc	Xenophilus_uc	0	0	0	0	0	0	0	0	0	0	0	0	0	0	0	0	0	0	0	0	0	0.04756	0.00913	0.01033	0.06702
Bacteria;;;Actinobacteria;;Actinobacteria_c;;Pseudonocardiales;;Pseudonocardiaceae;;Pseudonocardia;Pseudonocardia mongoliensis	Pseudonocardia mongoliensis	0	0	0	0	0	0	0.02133	0.06911	0	0	0.0243	0	0	0	0	0	0	0	0	0	0	0	0	0	0.11474
Bacteria;;;Proteobacteria;;Alphaproteobacteria;;Rhizobiales;;Bradyrhizobiaceae;;Bradyrhizobium_g1;Bradyrhizobium pachyrhizi	Bradyrhizobium pachyrhizi	0.02405	0	0	0	0	0	0	0	0	0	0	0	0	0	0	0	0	0.04579	0	0	0	0	0.03197	0.01033	0.11214
Bacteria;;;Firmicutes;;Clostridia;;DQ887962_o;;FN436062_f;;FN436062_f_uc;FN436062_f_uc_s	FN436062_f_uc_s	0	0	0.11655	0.01545	0	0	0	0	0	0	0	0	0	0	0	0	0	0	0	0	0	0.05436	0	0	0.18636
Bacteria;;;Chloroflexi;;Anaerolineae;;Anaerolinaeles;;Anaerolinaceae;;Anaerolinaceae_uc;Anaerolinaceae_uc_s	Anaerolinaceae_uc_s	0	0	0	0	0	0	0.04977	0.02304	0	0	0	0	0	0.04365	0	0	0	0	0	0	0	0	0	0	0.11646
Bacteria;;;Proteobacteria;;Alphaproteobacteria;;Rhodospirillales;;Alysiosphaera_f;;Alysiomicrobium;Alysiomicrobium_uc	Alysiomicrobium_uc	0	0	0	0.0309	0	0	0	0	0	0	0	0.0125	0	0	0	0	0	0	0	0	0	0	0.02284	0.02067	0.08691
Bacteria;;;Proteobacteria;;Deltaproteobacteria;;Myxococcales;;Sandaracinaceae;;FJ444747_g;EU589282_s	EU589282_s	0	0	0	0	0	0	0	0	0	0	0	0	0	0	0	0	0	0	0	0	0	0	0.00913	0.08267	0.0918
Bacteria;;;Proteobacteria;;Gammaproteobacteria;;Pseudomonadales;;Pseudomonadaceae;;Pseudomonas;Pseudomonas fuscovaginae	Pseudomonas fuscovaginae	0	0	0	0.01545	0	0	0.04977	0.01152	0	0	0	0	0	0.04365	0	0	0	0	0	0	0	0	0	0	0.12039
Bacteria;;;Acidobacteria;;Acidobacteria_c;;Acidobacteriales;;Acidobacteriaceae;;Granulicella;DQ906050_s	DQ906050_s	0.07215	0	0	0	0.52129	0	0	0	0	0	0	0	0	0	0	0	0	0	0	0	0	0	0.00457	0	0.59801
Bacteria;;;Actinobacteria;;Actinobacteria_c;;Frankiales;;AB021325_f;;GU305765_g;GU305765_g_uc	GU305765_g_uc	0	0	0	0	0	0	0	0.02304	0	0	0	0.02501	0	0	0	0	0	0	0	0	0	0	0.0274	0	0.07545
Bacteria;;;Proteobacteria;;Alphaproteobacteria;;Rhodobacterales;;Rhodobacteraceae;;Paracoccus;AM275338_s	AM275338_s	0.0962	0	0	0	0	0	0.03555	0.01152	0	0	0	0	0	0	0	0	0	0	0	0	0	0	0	0	0.14327
Bacteria;;;Actinobacteria;;Actinobacteria_c;;Micrococcales;;Promicromonosporaceae;;Luteimicrobium;Luteimicrobium_uc	Luteimicrobium_uc	0	0	0	0	0	0	0.00711	0.01152	0	0	0	0	0	0	0	0	0	0	0	0	0	0	0.03654	0	0.05517
Bacteria;;;Proteobacteria;;Alphaproteobacteria;;Rhizobiales;;DQ984545_f;;DQ984545_g;AY163571_s	AY163571_s	0.02405	0	0	0	0	0	0.03555	0.03455	0	0	0	0	0.03299	0	0	0	0	0	0	0	0	0	0	0	0.12714
Bacteria;;;Actinobacteria;;Thermoleophilia;;Solirubrobacterales;;EF516426_f;;EF516426_g;EF516426_s	EF516426_s	0	0	0	0	0	0	0	0.02304	0	0	0	0	0	0	0	0	0	0	0	0	0	0.01359	0.0137	0.031	0.08133
Bacteria;;;Actinobacteria;;Actinobacteria_c;;Micrococcales;;Microbacteriaceae;;Microbacterium;Microbacterium binotii	Microbacterium binotii	0	0	0	0	0	0	0	0.11518	0	0	0	0	0	0	0	0	0	0	0	0	0	0	0	0	0.11518
Bacteria;;;Actinobacteria;;Thermoleophilia;;Solirubrobacterales;;EU861899_f;;EU861899_g;4P002900_s	4P002900_s	0	0	0	0	0	0	0	0	0	0	0.14577	0	0	0	0	0	0	0	0	0	0	0.02718	0	0	0.17295
Bacteria;;;Firmicutes;;Bacilli;;Bacillales;;Staphylococcaceae;;Staphylococcus;Staphylococcus vitulinus	Staphylococcus vitulinus	0	0	0	0	0	0	0.04977	0.02304	0	0	0	0	0	0	0	0	0	0	0	0	0	0	0	0.01033	0.08314
Bacteria;;;Actinobacteria;;Actinobacteria_c;;Jiangellales;;Jiangellaceae;;4P000856_g;4P000856_s	4P000856_s	0.0962	0	0	0	0.26064	0	0	0.01152	0	0	0	0.02501	0	0	0	0	0	0	0	0	0	0	0	0	0.39337
Bacteria;;;Proteobacteria;;Alphaproteobacteria;;Rhodospirillales;;Rhodospirillaceae;;EU589272_g;EU589272_g_uc	EU589272_g_uc	0.0962	0	0	0	0	0	0	0	0	0	0	0.0125	0	0	0	0	0	0	0	0	0	0	0.02284	0	0.13154
Bacteria;;;Firmicutes;;Clostridia;;Clostridiales;;Lachnospiraceae;;HQ452857_g;HQ452857_g_uc	HQ452857_g_uc	0	0	0	0	0	0	0	0	0	0	0	0	0	0	0	0	0	0	0.13526	0	0	0	0	0	0.13526
Bacteria;;;Proteobacteria;;Alphaproteobacteria;;Rhizobiales;;Prosthecomicrobium_f;;Kaistia;Kaistia granuli	Kaistia granuli	0	0	0	0	0	0	0	0.03455	0	0	0	0	0.09898	0	0	0	0	0	0	0	0	0	0.00457	0.031	0.1691
Bacteria;;;Proteobacteria;;Deltaproteobacteria;;Myxococcales;;Myxococcaceae;;Myxococcus;Archangium gephyra	Archangium gephyra	0	0	0	0	0	0	0	0	0	0	0	0	0	0	0	0	0	0	0	0	0	0.06795	0	0	0.06795
Bacteria;;;Tenericutes;;Mollicutes;;AM275436_o;;AM275436_o_uc;;AM275436_o_uc_g;AM275436_o_uc_s	AM275436_o_uc_s	0	0	0	0	0	0	0	0	0	0	0	0	0	0	0	0	0	0	0.13526	0	0	0	0	0	0.13526
Bacteria;;;Actinobacteria;;Actinobacteria_c;;Corynebacteriales;;Tsukamurellaceae;;Tsukamurella;Tsukamurella_uc	Tsukamurella_uc	0.02405	0	0	0	0	0	0.03555	0	0	0	0.04859	0.0125	0	0	0	0	0	0	0	0	0	0	0.00457	0	0.12526
Bacteria;;;Proteobacteria;;Alphaproteobacteria;;Rhizobiales;;Methylobacteriaceae;;EU861971_g;EU861971_s	EU861971_s	0	0	0	0	0	0	0	0.01152	0	0	0	0	0.06598	0.04365	0	0	0	0	0	0	0	0	0.0274	0	0.14855
Bacteria;;;Firmicutes;;Clostridia;;Clostridiales;;Ruminococcaceae;;Pseudoflavonifractor;Pseudoflavonifractor_uc	Pseudoflavonifractor_uc	0	0	0	0	0	0	0	0	0	0	0	0	0	0	0	0	0	0	0.08116	0	0	0	0.0137	0.01033	0.10519
Bacteria;;;Proteobacteria;;Betaproteobacteria;;Burkholderiales;;Comamonadaceae;;Pseudorhodoferax;Pseudorhodoferax soli	Pseudorhodoferax soli	0	0	0	0	0	0	0.02133	0.01152	0	0	0.14577	0	0	0	0	0	0	0	0	0	0	0	0	0	0.17862
Bacteria;;;Verrucomicrobia;;Opitutae;;Opitutales;;Opitutaceae;;Opitutus;Opitutus_uc	Opitutus_uc	0.02405	0	0	0	0.08688	0	0	0	0	0	0.0243	0	0	0	0	0	0	0	0	0	0	0	0.02284	0.02067	0.17874
Bacteria;;;Chloroflexi;;EU133950_c;;EF516361_o;;EF516361_f;;EF522332_g;EF522332_s	EF522332_s	0.02405	0	0	0	0	0	0	0	0	0	0.04859	0.03751	0	0	0	0	0	0	0	0	0	0	0.01827	0	0.12842
Bacteria;;;Actinobacteria;;Actinobacteria_c;;Corynebacteriales;;Corynebacteriaceae;;Corynebacterium;Corynebacterium lipophiloflavum	Corynebacterium lipophiloflavum	0	0	0	0	0	0	0	0	0	0	0	0	0	0	0	0	0	0	0.05411	0	0	0	0.0274	0	0.08151
Bacteria;;;Planctomycetes;;Planctomycetacia;;Planctomycetales;;Planctomycetaceae;;Aquisphaera;X81958_s	X81958_s	0	0	0	0	0	0	0.04977	0	0	0	0	0	0	0	0	0	0	0	0	0	0	0	0.0137	0	0.06347
Bacteria;;;Proteobacteria;;Alphaproteobacteria;;Rhizobiales;;Bradyrhizobiaceae;;DQ123621_g;4P002245_s	4P002245_s	0	0	0	0	0	0	0.07109	0	0	0	0	0	0	0	0	0	0	0	0	0	0	0	0	0	0.07109
Bacteria;;;Acidobacteria;;HQ645210_c;;HQ645210_o;;HQ645210_f;;HQ645210_g;HQ645210_g_uc	HQ645210_g_uc	0	0	0	0	0	0	0.04266	0.01152	0	0	0.04859	0.0125	0	0	0	0	0	0	0	0	0	0	0	0	0.11527
Bacteria;;;Actinobacteria;;Actinobacteria_c;;Micrococcales;;Cellulomonadaceae;;Actinotalea;AJ229245_s	AJ229245_s	0	0	0	0.0618	0	0	0.01422	0	0	0	0	0	0	0	0	0	0	0	0	0	0	0.01359	0.00913	0	0.09874
Bacteria;;;Actinobacteria;;Actinobacteria_c;;Micromonosporales;;Micromonosporaceae;;Micromonospora;Micromonospora_uc	Micromonospora_uc	0	0	0	0.0309	0	0	0	0	0	0	0.12148	0	0	0	0	0	0	0	0	0	0	0	0.0137	0	0.16608
Bacteria;;;Planctomycetes;;Planctomycetacia;;Planctomycetales;;Planctomycetaceae;;GQ500794_g;GU454961_s	GU454961_s	0	0	0	0	0	0	0.06398	0	0	0	0	0	0.03299	0	0	0	0	0	0	0	0	0	0	0	0.09697
Bacteria;;;Proteobacteria;;Gammaproteobacteria;;Xanthomonadales;;Xanthomonadaceae;;EU449635_g;EU449635_s	EU449635_s	0	0	0	0	0	0	0	0.03455	0	0	0.0243	0	0	0	0	0	0	0	0	0	0	0	0.00457	0.05167	0.11509
Bacteria;;;Proteobacteria;;Alphaproteobacteria;;Rhodospirillales;;Acetobacteraceae;;Rhodopila;Rhodopila_uc	Rhodopila_uc	0	0	0	0	0	0	0.04977	0.02304	0	0	0	0.0125	0	0	0	0	0	0	0	0	0	0	0	0	0.08531
Bacteria;;;Actinobacteria;;Actinobacteria_c;;Streptomycetales;;Streptomycetaceae;;Streptomyces;Streptomyces spororaveus	Streptomyces spororaveus	0	0	0	0	0	0	0	0.03455	0	0	0.14577	0.0125	0	0	0	0	0	0	0	0	0	0	0	0	0.19282
Bacteria;;;Acidobacteria;;Solibacteres;;Solibacterales;;Solibacteraceae;;Solibacter;Solibacter_uc	Solibacter_uc	0	0	0	0	0.08688	0	0.04266	0	0	0	0	0	0.09898	0	0	0	0	0	0	0	0	0	0	0	0.22852
Bacteria;;;Proteobacteria;;Betaproteobacteria;;Burkholderiales;;FJ755754_f;;FJ755754_f_uc;FJ755754_f_uc_s	FJ755754_f_uc_s	0	0	0.2331	0	0.08688	0	0.02133	0.02304	0	0	0.0243	0	0	0.04365	0	0	0	0	0	0	0	0	0	0	0.4323
Bacteria;;;Actinobacteria;;Actinobacteria_c;;Micrococcales;;Intrasporangiaceae;;Arsenicicoccus;Arsenicicoccus bolidensis	Arsenicicoccus bolidensis	0	0	0	0	0	0	0.05687	0.01152	0	0	0	0	0	0	0	0	0	0	0	0	0	0	0.00457	0	0.07296
Bacteria;;;Actinobacteria;;Actinobacteria_c;;Streptomycetales;;Streptomycetaceae;;Streptomyces;Streptomyces halstedii group	Streptomyces halstedii group	0	0	0	0	0	0	0.00711	0	0	0	0	0	0	0	0.04008	0	0	0	0	0	0	0	0.01827	0	0.06546
Bacteria;;;Cyanobacteria;;Chroobacteria;;Pleurocapsales;;Chroococcidiopsis_f;;DQ532182_g;DQ532182_g_uc	DQ532182_g_uc	0	0	0	0	0	0	0.04977	0.02304	0	0	0	0	0.03299	0	0	0	0	0	0	0	0	0	0	0	0.1058
Bacteria;;;Proteobacteria;;Betaproteobacteria;;Burkholderiales;;Oxalobacteraceae;;Pseudoduganella;Pseudoduganella violaceinigra	Pseudoduganella violaceinigra	0	0	0	0	0	0	0.07109	0	0	0	0	0	0	0	0	0	0	0	0	0	0	0	0	0	0.07109
Bacteria;;;Bacteroidetes;;Flavobacteria;;Flavobacteriales;;Flavobacteriaceae;;4P001869_g;4P001869_s	4P001869_s	0	0	0	0	0.34752	0	0.00711	0	0	0	0.0243	0.02501	0	0	0	0	0	0	0	0	0	0	0.00913	0	0.41307
Bacteria;;;Proteobacteria;;Betaproteobacteria;;DQ009366_o;;HQ014645_f;;HQ014645_g;HQ014645_g_uc	HQ014645_g_uc	0	0	0	0.01545	0	0	0.04977	0	0	0	0.0243	0	0	0	0	0	0	0	0	0	0	0	0.00457	0	0.09409
Bacteria;;;EF688356_p;;EF688356_c;;EF688356_o;;EF688356_f;;EF688356_f_uc;EF688356_f_uc_s	EF688356_f_uc_s	0	0	0	0	0	0	0	0	0	0	0	0	0	0	0	0	0	0	0	0	0	0	0.04111	0.01033	0.05144
Bacteria;;;Proteobacteria;;Gammaproteobacteria;;Solimonas_o;;Solimonas_f;;Nevskia;Nevskia ramosa	Nevskia ramosa	0	0	0	0.01545	0	0	0.04266	0.03455	0	0	0	0	0	0	0	0	0	0	0	0	0	0	0	0	0.09266
Bacteria;;;Bacteroidetes;;Cytophagia;;Cytophagales;;Cytophagaceae;;4P000504_g;4P000504_g_uc	4P000504_g_uc	0	0	0	0	0	0	0	0	0	0	0	0	0	0	0	0	0	0	0	0	0	0	0.04567	0	0.04567
Bacteria;;;Actinobacteria;;Actinobacteria_c;;Streptomycetales;;Streptomycetaceae;;Streptomyces;Streptomyces cacaoi	Streptomyces cacaoi	0	0	0	0	0	0	0	0.03455	0	0	0	0	0	0	0	0	0	0	0	0	0	0	0.03197	0	0.06652
Bacteria;;;Bacteroidetes;;Cytophagia;;Cytophagales;;Hymenobacter_f;;Hymenobacter;Hymenobacter psychrotolerans	Hymenobacter psychrotolerans	0	0	0	0	0	0	0	0.11518	0	0	0	0	0	0	0	0	0	0	0	0	0	0	0	0	0.11518
Bacteria;;;Proteobacteria;;Alphaproteobacteria;;Rhizobiales;;Beijerinckiaceae;;JF429280_g;JF429280_g_uc	JF429280_g_uc	0	0	0	0	0	0	0	0.01152	0	0	0.0243	0.0125	0.06598	0	0	0	0	0	0	0	0	0	0.02284	0	0.13714
Bacteria;;;Actinobacteria;;Actinobacteria_c;;Micrococcales;;Microbacteriaceae;;Microbacterium;Microbacterium arborescens	Microbacterium arborescens	0	0	0	0	0	0	0	0.11518	0	0	0	0	0	0	0	0	0	0	0	0	0	0	0	0	0.11518
Bacteria;;;Proteobacteria;;Deltaproteobacteria;;FM253572_o;;EU491430_f;;JF718671_g;AY921696_s	AY921696_s	0	0	0	0	0	0	0.07109	0	0	0	0	0	0	0	0	0	0	0	0	0	0	0	0	0	0.07109
Bacteria;;;Bacteroidetes;;Cytophagia;;Cytophagales;;Hymenobacter_f;;Hymenobacter;Hymenobacter elongatus	Hymenobacter elongatus	0	0	0	0	0	0	0.01422	0.04607	0	0	0	0	0.03299	0	0	0	0	0	0	0	0	0	0.0137	0	0.10698
Bacteria;;;Proteobacteria;;Betaproteobacteria;;Methylophilales;;Methylophilaceae;;Methylobacillus;Methylobacillus_uc	Methylobacillus_uc	0	0	0	0	0	0	0.01422	0	0	0	0	0	0	0	0	0	0	0	0	0	0	0	0.0274	0.02067	0.06229
Bacteria;;;Proteobacteria;;Alphaproteobacteria;;Rhizobiales;;Bradyrhizobiaceae;;Afipia_g1;Afipia broomeae	Afipia broomeae	0	0	0	0	0	0	0	0	0	0	0.04859	0	0	0.04365	0	0	0	0	0	0	0	0.04756	0	0	0.1398
Bacteria;;;Actinobacteria;;Actinobacteria_c;;Micrococcales;;Intrasporangiaceae;;Tetrasphaera;JN588609_s	JN588609_s	0	0	0	0	0	0	0.02844	0.02304	0	0	0	0	0	0	0	0	0	0	0	0	0	0.01359	0.00913	0	0.0742
Bacteria;;;Actinobacteria;;Thermoleophilia;;Solirubrobacterales;;FN436189_f;;FN436189_f_uc;FN436189_f_uc_s	FN436189_f_uc_s	0	0	0	0	0	0	0	0	0	0	0.04859	0	0	0	0	0	0	0	0	0	0	0	0.03197	0.01033	0.09089
Bacteria;;;Proteobacteria;;Betaproteobacteria;;Methylophilales;;Methylophilaceae;;EU662606_g;EU662606_g_uc	EU662606_g_uc	0	0	0	0	0	0	0.06398	0	0	0	0	0	0	0	0	0	0	0	0	0	0	0	0.00457	0	0.06855
Bacteria;;;Proteobacteria;;Gammaproteobacteria;;Pseudomonadales;;Pseudomonadaceae;;Pseudomonas;Pseudomonas marginalis	Pseudomonas marginalis	0	0	0	0	0	0	0.00711	0	0	0	0	0	0	0	0	0	0.43332	0	0	0	0	0	0	0	0.44043
Bacteria;;;Proteobacteria;;Alphaproteobacteria;;Sphingomonadales;;Sphingomonadaceae;;Sphingopyxis;Sphingopyxis chilensis	Sphingopyxis chilensis	0	0	0	0	0	0	0	0.04607	0	0	0	0	0	0	0	0	0	0	0	0	0	0	0.0274	0	0.07347
Bacteria;;;Firmicutes;;Bacilli;;Bacillales;;Staphylococcaceae;;Staphylococcus;Staphylococcus haemolyticus	Staphylococcus haemolyticus	0	0	0	0.04635	0	0	0.01422	0	0	0	0.12148	0	0	0	0	0	0	0	0	0	0	0	0	0	0.18205
Bacteria;;;Actinobacteria;;Actinobacteria_c;;Corynebacteriales;;Corynebacteriaceae;;Corynebacterium;Corynebacterium variabile	Corynebacterium variabile	0	0	0	0	0	0	0.02133	0	0	0	0	0	0	0	0	0	0	0	0.05411	0	0	0	0.00457	0.02067	0.10068
Bacteria;;;Firmicutes;;Bacilli;;Bacillales;;Paenibacillaceae;;Paenibacillus;AB045097_s	AB045097_s	0	0	0	0	0	0	0.02844	0.06911	0	0	0	0	0	0	0	0	0	0	0	0	0	0	0	0	0.09755
Bacteria;;;Proteobacteria;;Betaproteobacteria;;Burkholderiales;;Oxalobacteraceae;;Herbaspirillum;Herbaspirillum soli	Herbaspirillum soli	0	0	0	0	0	0	0.03555	0	0	0	0	0	0	0	0	0	0	0	0	0.52174	0	0	0	0.02067	0.57796
Bacteria;;;Acidobacteria;;Solibacteres;;Solibacterales;;Solibacteraceae;;DQ129640_g;DQ129640_g_uc	DQ129640_g_uc	0	0	0	0	0	0	0.04977	0.02304	0	0	0	0	0	0	0	0	0	0	0	0	0	0	0	0	0.07281
Bacteria;;;Proteobacteria;;Gammaproteobacteria;;Pseudomonadales;;Pseudomonadaceae;;Pseudomonas;Pseudomonas vancouverensis group	Pseudomonas vancouverensis group	0	0	0	0.04635	0	0	0.00711	0.02304	0.05379	0	0	0.0125	0	0	0	0	0.04815	0	0	0	0	0	0	0	0.19094
Bacteria;;;Actinobacteria;;Actinobacteria_c;;Corynebacteriales;;Nocardiaceae;;Rhodococcus;Rhodococcus percolatus	Rhodococcus percolatus	0	0	0	0	0	0	0	0	0	0	0	0.11253	0	0	0	0	0	0	0	0	0	0	0	0	0.11253
Bacteria;;;Actinobacteria;;Actinobacteria_c;;Micrococcales;;Micrococcaceae;;Arthrobacter;Arthrobacter sulfureus	Arthrobacter sulfureus	0	0	0	0	0	0	0	0.01152	0	0	0	0	0	0	0	0	0	0	0	0	0	0.05436	0	0	0.06588
Bacteria;;;Proteobacteria;;Gammaproteobacteria;;Enterobacteriales;;Enterobacteriaceae;;Enterobacteriaceae_uc;Enterobacteriaceae_uc_s	Enterobacteriaceae_uc_s	0.0481	0	0	0	0	0	0.02844	0	0	0	0	0	0	0	0	0	0.04815	0	0.02705	0	0	0	0	0	0.15174
Bacteria;;;Chloroflexi;;Anaerolineae;;Anaerolinaeles;;Anaerolinaeles_uc;;Anaerolinaeles_uc_g;Anaerolinaeles_uc_s	Anaerolinaeles_uc_s	0.02405	0	0	0	0	0	0.04977	0	0	0	0	0	0	0	0	0	0	0	0	0	0	0	0.00457	0	0.07839
Bacteria;;;Actinobacteria;;Actinobacteria_c;;Micrococcales;;Microbacteriaceae;;Mycetocola;Mycetocola saprophilus	Mycetocola saprophilus	0	0	0	0	0	0	0	0	0	0	0	0	0	0.13095	0	0	0	0	0	0	0	0.03397	0.00457	0	0.16949
Bacteria;;;Chlorobi;;OPB56_c;;OPB56_o;;HQ190417_f;;HQ190417_f_uc;HQ190417_f_uc_s	HQ190417_f_uc_s	0	0	0	0	0	0	0	0.05759	0	0	0	0	0	0	0	0	0	0	0	0	0	0	0.01827	0	0.07586
Bacteria;;;Firmicutes;;Clostridia;;Clostridiales;;Clostridiaceae;;Clostridium;Clostridium intestinale	Clostridium intestinale	0	0	0	0	0	0	0.04266	0	0	0	0.0243	0	0	0	0	0	0	0	0	0	0	0	0	0.02067	0.08763
Bacteria;;;Actinobacteria;;Actinobacteria_c;;Micromonosporales;;Micromonosporaceae;;Micromonospora;Micromonospora auratinigra	Micromonospora auratinigra	0	0	0	0	0	0	0	0	0	0	0	0	0	0	0	0	0	0	0	0	0	0	0.0274	0.031	0.0584
Bacteria;;;Proteobacteria;;Alphaproteobacteria;;Rhodospirillales;;Rhodospirillaceae;;Reyranella;AF498713_s	AF498713_s	0	0	0	0	0.08688	0	0	0	0	0	0.0243	0.0125	0	0	0	0	0	0	0	0	0	0	0.02284	0.01033	0.15685
Bacteria;;;Actinobacteria;;Actinobacteria_c;;Kineosporiales;;Kineosporiaceae;;Aquipuribacter;Aquipuribacter_uc	Aquipuribacter_uc	0	0	0	0	0	0	0.02844	0.01152	0	0	0	0	0	0	0	0	0	0	0	0	0	0	0	0.04134	0.0813
Bacteria;;;Proteobacteria;;Deltaproteobacteria;;Myxococcales;;Sandaracinaceae;;FJ444747_g;FJ444747_s	FJ444747_s	0	0	0	0	0	0	0	0	0	0	0	0	0	0	0	0	0	0	0	0	0	0	0.03654	0.01033	0.04687
Bacteria;;;Proteobacteria;;Alphaproteobacteria;;Sphingomonadales;;Sphingomonadaceae;;Sphingomonas;Sphingomonas japonica	Sphingomonas japonica	0	0	0	0	0	0	0.04977	0	0	0	0	0	0	0	0	0	0	0	0	0	0	0	0.00913	0	0.0589
Bacteria;;;Actinobacteria;;Actinobacteria_c;;Micrococcales;;Intrasporangiaceae;;Terracoccus;Terracoccus luteus	Terracoccus luteus	0	0	0.58275	0	0	0	0	0	0	0	0.0243	0	0	0	0	0	0	0	0	0	0	0	0.00457	0.02067	0.63229
Bacteria;;;Actinobacteria;;Actinobacteria_c;;Micrococcales;;Microbacteriaceae;;Microbacterium;Microbacterium imperiale	Microbacterium imperiale	0	0	0	0	0	0	0	0	0.05379	0	0	0.0125	0	0	0	0	0	0	0	0	0	0	0	0.07234	0.13863
Bacteria;;;Proteobacteria;;Alphaproteobacteria;;Rhizobiales;;Beijerinckiaceae;;Rhodoblastus;Rhodoblastus acidophilus	Rhodoblastus acidophilus	0	0	0	0	0	0	0.00711	0.08063	0	0	0	0	0	0	0	0	0	0	0	0	0	0.00679	0	0	0.09453
Bacteria;;;Firmicutes;;Bacilli;;Bacillales;;Bacillaceae;;Bacillus;Bacillus simplex	Bacillus simplex	0	0	0	0	0	0	0	0.03455	0	0	0.0243	0	0	0	0	0.0605	0	0	0	0	0	0	0.00913	0.01033	0.13881
Bacteria;;;Actinobacteria;;Actinobacteria_c;;Corynebacteriales;;Mycobacteriaceae;;Mycobacterium;Mycobacterium chubuense	Mycobacterium chubuense	0	0	0	0	0	0	0	0.02304	0	0	0.0243	0	0	0	0	0	0	0	0	0	0	0.00679	0.00913	0.031	0.09426
Bacteria;;;Actinobacteria;;Actinobacteria_c;;Corynebacteriales;;Mycobacteriaceae;;Mycobacterium;Mycobacterium septicum	Mycobacterium septicum	0	0	0	0	0	0	0	0	0	0	0	0	0	0	0	0	0	0	0	0	0	0	0.04111	0	0.04111
Bacteria;;;Bacteroidetes;;Cytophagia;;Cytophagales;;Cytophagaceae;;HQ674889_g;HQ674889_s	HQ674889_s	0	0	0	0	0	0	0	0	0	0	0	0	0	0	0	0	0	0	0	0	0	0	0.04111	0	0.04111
Bacteria;;;Actinobacteria;;Actinobacteria_c;;Micrococcales;;Cellulomonadaceae;;Cellulomonas;Cellulomonas_uc	Cellulomonas_uc	0.02405	0	0	0	0	0	0	0	0	0	0	0	0	0	0.00802	0	0	0	0	0	0	0.04756	0	0	0.07963
Bacteria;;;Firmicutes;;Clostridia;;Clostridiales;;Peptostreptococcaceae;;Clostridium_g4;Clostridium bartlettii	Clostridium bartlettii	0	0	0	0	0	0	0	0.02304	0.37655	0	0	0	0	0	0	0	0	0	0	0	0	0	0	0	0.39959
Bacteria;;;Actinobacteria;;Actinobacteria_c;;Frankiales;;Sporichthyaceae;;Sporichthya;Sporichthya_uc	Sporichthya_uc	0	0	0	0	0.08688	0	0	0.02304	0	0	0	0	0.03299	0	0	0	0	0	0	0	0.08673	0	0.00913	0.02067	0.25944
Bacteria;;;Bacteroidetes;;Sphingobacteria;;Sphingobacteriales;;Chitinophagaceae;;Flavisolibacter;AY921683_s	AY921683_s	0	0	0	0	0	0	0	0	0	0	0	0	0	0	0	0	0	0	0	0	0	0	0.03654	0.01033	0.04687
Bacteria;;;Proteobacteria;;Gammaproteobacteria;;Legionellales;;Legionellales_uc;;Legionellales_uc_g;Legionellales_uc_s	Legionellales_uc_s	0	0	0	0	0	0	0	0	0	0	0.0243	0	0	0	0	0	0	0	0	0	0	0.00679	0.0274	0.01033	0.06882
Bacteria;;;Actinobacteria;;Actinobacteria_c;;Micrococcales;;Microbacteriaceae;;Microbacterium;Microbacterium luteolum	Microbacterium luteolum	0	0	0	0	0	0	0	0	0	0	0	0	0	0	0	0	0	0	0	0	0	0.02718	0.02284	0	0.05002
Bacteria;;;Firmicutes;;Bacilli;;Bacillales;;Planococcaceae;;Sporosarcina;Sporosarcina pasteurii	Sporosarcina pasteurii	0	0	0	0	0	0	0	0.06911	0	0	0	0.03751	0	0	0	0	0	0	0	0	0	0	0	0	0.10662
Bacteria;;;Proteobacteria;;Alphaproteobacteria;;Rhizobiales;;Devosia_f;;Devosia;Devosia subaequoris	Devosia subaequoris	0	0	0	0	0	0	0.01422	0	0	0	0	0	0	0	0	0	0	0	0	0	0	0	0.03197	0	0.04619
Bacteria;;;Proteobacteria;;Betaproteobacteria;;Neisseriales;;Neisseriaceae;;Neisseriaceae_uc;Neisseriaceae_uc_s	Neisseriaceae_uc_s	0	0	0	0	0	0	0	0.08063	0	0	0	0	0	0.0873	0	0	0	0	0	0	0	0	0	0	0.16793
Bacteria;;;Acidobacteria;;Solibacteres;;Solibacterales;;Solibacteraceae;;HQ190378_g;FJ478984_s	FJ478984_s	0	0	0	0	0	0	0	0	0	0	0	0	0	0	0	0	0	0	0	0	0	0	0.03197	0.02067	0.05264
Bacteria;;;Actinobacteria;;Thermoleophilia;;Solirubrobacterales;;AB630582_f;;AB630582_g;GQ264250_s	GQ264250_s	0	0	0	0	0	0	0	0	0	0	0.21866	0	0	0	0	0	0	0	0	0	0	0	0	0	0.21866
Bacteria;;;Cyanobacteria;;Chroobacteria;;Pleurocapsales;;Chroococcidiopsis_f;;DQ532271_g;AB177177_s	AB177177_s	0	0	0	0	0	0	0.06398	0	0	0	0	0	0	0	0	0	0	0	0	0	0	0	0	0	0.06398
Bacteria;;;Firmicutes;;Bacilli;;Bacillales;;Paenibacillaceae;;Paenibacillus;Paenibacillus daejeonensis	Paenibacillus daejeonensis	0.02405	0	0	0	0	0	0.02844	0.03455	0	0	0	0	0	0	0	0	0	0	0	0	0	0	0	0.01033	0.09737
Bacteria;;;Actinobacteria;;Actinobacteria_c;;Micrococcales;;Intrasporangiaceae;;Janibacter;Janibacter limosus	Janibacter limosus	0	0	0	0	0	0	0	0.02304	0	0	0.0243	0	0	0	0	0	0	0	0	0	0	0.00679	0.00913	0.031	0.09426
Bacteria;;;Proteobacteria;;Alphaproteobacteria;;Rhizobiales;;Methylobacteriaceae;;Methylobacterium;Methylobacterium iners	Methylobacterium iners	0	0	0	0	0	0	0.04266	0	0	0	0.0243	0	0	0	0	0	0	0	0	0	0	0	0.00457	0.01033	0.08186
Bacteria;;;Proteobacteria;;Alphaproteobacteria;;Rhizobiales;;Rhizobiaceae;;Rhizobium;Rhizobium lusitanum	Rhizobium lusitanum	0.0481	0	0	0.01545	0	0	0	0.02304	0	0	0	0	0.03299	0	0	0	0	0	0	0	0	0	0	0.031	0.15058
Bacteria;;;Firmicutes;;Bacilli;;Bacillales;;Bacillaceae;;Bacillus;Bacillus mojavensis	Bacillus mojavensis	0	0	0	0	0	0	0.03555	0.03455	0	0	0	0.0125	0	0	0	0	0	0	0	0	0	0	0	0	0.0826
Bacteria;;;Firmicutes;;Bacilli;;Bacillales;;Bacillaceae;;Bacillus;Bacillus pumilus	Bacillus pumilus	0	0	0	0	0	0	0.02844	0.03455	0	0	0.04859	0	0	0	0	0	0	0	0	0	0	0	0	0	0.11158
Bacteria;;;Actinobacteria;;Actinobacteria_c;;Propionibacteriales;;Nocardioidaceae;;Nocardioides;4P001870_s	4P001870_s	0	0	0	0.01545	0	0	0	0.03455	0	0	0.04859	0	0	0	0	0	0	0	0	0	0	0	0.0137	0	0.11229
Bacteria;;;Actinobacteria;;Actinobacteria_c;;Micrococcales;;Dermatophilaceae;;Austwickia;Austwickia_uc	Austwickia_uc	0	0	0	0	0	0	0	0	0	0	0	0	0	0	0	0	0	0	0.08116	0	0	0	0.00457	0.02067	0.1064
Bacteria;;;Actinobacteria;;Acidimicrobiia;;Acidimicrobiales;;Iamiaceae;;DQ129383_g;DQ129383_s	DQ129383_s	0	0	0	0	0	0	0	0.02304	0	0	0	0	0	0	0	0	0	0	0	0	0	0	0.03197	0	0.05501
Bacteria;;;Bacteroidetes;;Sphingobacteria;;Sphingobacteriales;;Sphingobacteriaceae;;Pedobacter;Pedobacter hartonius	Pedobacter hartonius	0	0	0	0.12359	0	0	0	0	0	0	0.0243	0	0	0	0	0	0	0	0	0	0	0	0	0	0.14789
Bacteria;;;Proteobacteria;;Alphaproteobacteria;;Rhodobacterales;;Rhodobacteraceae;;Amaricoccus;Amaricoccus macauensis	Amaricoccus macauensis	0	0	0	0	0	0	0	0	0	0	0	0	0	0	0	0	0	0	0	0	0	0	0.0274	0.031	0.0584
Bacteria;;;Proteobacteria;;Alphaproteobacteria;;Rhodospirillales;;Rhodospirillaceae;;FM209092_g;FM209092_g_uc	FM209092_g_uc	0	0	0.11655	0	0	0	0	0	0	0	0.09718	0.02501	0.06598	0	0	0	0	0	0	0	0	0	0	0	0.30472
Bacteria;;;Firmicutes;;Clostridia;;Clostridiales;;Clostridiaceae;;Clostridium;Clostridium diolis	Clostridium diolis	0.02405	0	0.2331	0.07724	0	0	0	0	0	0	0	0	0	0	0	0	0	0	0	0	0	0.00679	0	0	0.34118
Bacteria;;;Bacteroidetes;;Sphingobacteria;;Sphingobacteriales;;Chitinophagaceae;;Flavihumibacter;Flavihumibacter_uc	Flavihumibacter_uc	0	0	0	0	0	0	0	0	0	0	0	0.0125	0	0	0	0	0	0	0	0	0	0	0.03654	0	0.04904
Bacteria;;;Proteobacteria;;Alphaproteobacteria;;Sphingomonadales;;Sphingomonadaceae;;Sphingobium;AJ000918_s	AJ000918_s	0	0	0	0.04635	0	0	0	0	0	0	0	0.0125	0.13197	0	0	0	0	0	0	0	0	0	0.00457	0	0.19539
Bacteria;;;Actinobacteria;;Actinobacteria_c;;Propionibacteriales;;Propionibacteriaceae;;Friedmanniella;Friedmanniella okinawensis	Friedmanniella okinawensis	0.16835	0	0	0	0	0	0	0	0	0	0.04859	0	0	0	0	0	0	0	0	0	0	0	0	0	0.21694
Bacteria;;;Cyanobacteria;;JF737898_c;;JF417809_o;;JF417809_f;;JF417809_g;JF417809_g_uc	JF417809_g_uc	0	0	0	0.0309	0	0	0	0	0	0	0	0.0125	0	0	0	0	0	0	0	0	0	0	0.02284	0.01033	0.07657
Bacteria;;;Proteobacteria;;Alphaproteobacteria;;Rhizobiales;;Bauldia_f;;Bauldia;AM935446_s	AM935446_s	0	0	0	0	0	0	0	0	0	0	0	0	0	0	0	0	0	0	0	0	0	0	0.04111	0	0.04111
Bacteria;;;Actinobacteria;;Actinobacteria_c;;Micrococcales;;Bogoriellaceae;;Georgenia;Georgenia_uc	Georgenia_uc	0	0	0	0	0	0	0	0	0	0	0	0	0	0	0	0	0	0	0.04058	0	0	0.02718	0.00913	0	0.07689
Bacteria;;;Bacteroidetes;;Sphingobacteria;;Sphingobacteriales;;Chitinophagaceae;;Segetibacter;Segetibacter aerophilus	Segetibacter aerophilus	0	0	0	0.01545	0	0	0.00711	0	0.05379	0	0	0	0	0	0	0	0	0	0	0	0	0.00679	0.02284	0	0.10598
Bacteria;;;Tenericutes;;Mollicutes;;Mollicutes_uc;;Mollicutes_uc_f;;Mollicutes_uc_g;Mollicutes_uc_s	Mollicutes_uc_s	0	0	0	0	0	0	0	0.10366	0	0	0	0	0	0	0	0	0	0	0	0	0	0	0	0	0.10366
Bacteria;;;Proteobacteria;;Alphaproteobacteria;;Rhizobiales;;Bradyrhizobiaceae;;Bradyrhizobium;Bradyrhizobium canariense	Bradyrhizobium canariense	0	0	0	0	0	0	0	0	0	0	0.09718	0.02501	0	0	0	0	0	0.13736	0	0	0	0	0	0	0.25955
Bacteria;;;Chloroflexi;;GQ396871_c;;GQ396871_o;;GQ396871_f;;GQ263023_g;GQ263023_s	GQ263023_s	0	0	0	0	0	0	0.02133	0.03455	0	0	0	0	0.06598	0	0	0	0	0	0	0	0	0	0.00457	0	0.12643
Bacteria;;;Firmicutes;;Bacilli;;Bacillales;;Thermoactinomycetaceae;;Laceyella;Laceyella sacchari	Laceyella sacchari	0	0	0	0.07724	0	0	0	0	0	0	0.07289	0	0	0.04365	0	0	0	0	0	0	0	0	0	0	0.19378
Bacteria;;;Proteobacteria;;Alphaproteobacteria;;Sphingomonadales;;Sphingomonadaceae;;Sphingobium;Sphingobium vulgare	Sphingobium vulgare	0	0	0	0	0	0	0.00711	0.02304	0	0	0	0.02501	0	0	0	0	0	0	0	0	0	0	0.01827	0	0.07343
Bacteria;;;Proteobacteria;;Deltaproteobacteria;;Myxococcales;;Myxococcaceae;;Myxococcus;Corallococcus exiguus	Corallococcus exiguus	0	0	0	0	0	0	0	0	0	0	0	0	0	0	0	0	0	0	0	0	0	0	0.0137	0.062	0.0757
Bacteria;;;Actinobacteria;;Actinobacteria_c;;Frankiales;;Cryptosporangiaceae;;Cryptosporangium;4P002611_s	4P002611_s	0.02405	0	0	0	0	0	0	0.06911	0	0	0	0	0	0	0	0	0	0	0	0	0	0	0.00913	0	0.10229
Bacteria;;;Firmicutes;;Clostridia;;Clostridiales;;Lachnospiraceae;;Blautia;Blautia hydrogenotrophica	Blautia hydrogenotrophica	0	0	0	0	0	0	0	0	0	0	0	0	0	0	0	0	0	0	0.02705	0	0	0	0.01827	0.031	0.07632
Bacteria;;;Proteobacteria;;Alphaproteobacteria;;Rhizobiales;;Methylobacteriaceae;;Methylobacterium;Methylobacterium suomiense	Methylobacterium suomiense	0	0	0	0.04635	0	0	0	0.04607	0	0	0	0	0	0	0	0	0	0	0	0	0	0	0	0.02067	0.11309
Bacteria;;;Bacteroidetes;;Bacteroidia;;Bacteroidales;;Prevotellaceae;;Prevotella;Prevotella copri	Prevotella copri	0	0	0	0	0	0	0	0	0.48413	0	0	0	0	0	0	0	0	0	0	0	0	0	0	0	0.48413
Bacteria;;;Actinobacteria;;Actinobacteria_c;;Micrococcales;;Microbacteriaceae;;Microbacterium;Microbacterium deminutum	Microbacterium deminutum	0	0	0	0	0	0	0	0	0	0	0	0	0	0	0	0	0	0	0	0	0	0.00679	0.0274	0.02067	0.05486
Bacteria;;;Bacteroidetes;;Cytophagia;;Cytophagales;;Hymenobacter_f;;Hymenobacter;Hymenobacter actinosclerus	Hymenobacter actinosclerus	0	0	0	0	0	0	0.06398	0	0	0	0	0	0	0	0	0	0	0	0	0	0	0	0	0	0.06398
Bacteria;;;Proteobacteria;;Betaproteobacteria;;Burkholderiales;;Alcaligenaceae;;Achromobacter;Achromobacter spiritinus	Achromobacter spiritinus	0	0	0	0	0	0	0	0	0	0	0	0	0	0	0.07215	0	0	0	0	0	0	0	0	0	0.07215
Bacteria;;;Gemmatimonadetes;;Gemmatimonadetes_c;;Gemmatimonadales;;Gemmatimonadaceae;;Gemmatimonadaceae_uc;Gemmatimonadaceae_uc_s	Gemmatimonadaceae_uc_s	0	0	0	0	0	0	0.00711	0	0	0	0.14577	0	0	0	0	0	0	0	0	0	0	0	0.00913	0	0.16201
Bacteria;;;Actinobacteria;;Actinobacteria_c;;Propionibacteriales;;Propionibacteriaceae;;Luteococcus;Luteococcus peritonei	Luteococcus peritonei	0	0	0	0	0	0	0	0	0	0	0	0	0	0	0	0	0	0	0.08116	0	0	0	0.0137	0	0.09486
Bacteria;;;Proteobacteria;;Alphaproteobacteria;;Rhodospirillales;;Rhodospirillaceae;;4P000234_g;4P000234_s	4P000234_s	0	0	0	0	0	0	0.04266	0	0	0	0	0.03751	0	0	0	0	0	0	0	0	0	0	0	0	0.08017
Bacteria;;;Actinobacteria;;Acidimicrobiia;;Acidimicrobiales;;Iamiaceae;;AY234624_g;GQ397019_s	GQ397019_s	0	0	0	0	0	0	0	0	0	0	0.0243	0	0	0	0	0	0	0	0	0	0	0	0.01827	0.04134	0.08391
Bacteria;;;Bacteroidetes;;Flavobacteria;;Flavobacteriales;;Flavobacteriaceae;;Aequorivita;Aequorivita_uc	Aequorivita_uc	0	0	0	0	0	0	0	0	0	0	0	0	0	0	0	0	0	0	0	0	0.08673	0.05436	0	0	0.14109
Bacteria;;;Actinobacteria;;Actinobacteria_c;;Corynebacteriales;;Nocardiaceae;;Nocardia;Nocardia jejuensis	Nocardia jejuensis	0	0	0	0	0	0	0.02133	0	0	0	0	0	0	0	0	0	0	0	0.08116	0	0	0	0	0	0.10249
Bacteria;;;Actinobacteria;;Actinobacteria_c;;Propionibacteriales;;Propionibacteriaceae;;Auraticoccus;Auraticoccus_uc	Auraticoccus_uc	0.02405	0	0	0	0	0	0	0	0	0	0	0	0	0	0	0	0	0	0	0	0	0	0.03654	0	0.06059
Bacteria;;;Proteobacteria;;Betaproteobacteria;;Burkholderiales;;Sphaerotilus_f;;Pelomonas;Kinneretia asaccharophila	Kinneretia asaccharophila	0	0	0	0	0	0	0.02844	0	0	0	0	0	0	0	0	0	0	0	0	0	0	0	0.02284	0	0.05128
Bacteria;;;Actinobacteria;;Thermoleophilia;;Solirubrobacterales;;Conexibacteraceae;;Conexibacter;4P002098_s	4P002098_s	0	0	0	0	0	0	0.01422	0.05759	0	0	0.0243	0.0125	0	0	0	0	0	0	0	0	0	0	0	0	0.10861
Bacteria;;;Acidobacteria;;Chloracidobacterium_c;;AY281358_o;;DQ532145_f;;DQ532145_g;GU187039_s	GU187039_s	0	0	0	0	0	0	0.01422	0.01152	0	0	0	0	0	0	0	0	0	0	0	0	0	0	0.01827	0.02067	0.06468
Bacteria;;;Firmicutes;;Clostridia;;Clostridiales;;Helcococcus_f;;Helcococcus;Helcococcus sueciensis	Helcococcus sueciensis	0	0	0	0	0	0	0	0	0	0	0	0	0	0	0	0	0	0	0	0	0	0	0.04111	0	0.04111
Bacteria;;;Acidobacteria;;Chloracidobacterium_c;;AY281358_o;;DQ532145_f;;DQ532145_g;EU132235_s	EU132235_s	0	0	0	0	0	0	0	0	0	0	0	0	0	0	0	0	0	0	0	0	0	0	0.04111	0	0.04111
Bacteria;;;Actinobacteria;;Thermoleophilia;;Solirubrobacterales;;AB245333_f;;EU861899_g;FJ478579_s	FJ478579_s	0	0	0	0	0	0	0.04266	0	0	0	0	0	0	0	0	0	0	0	0	0	0	0	0.0137	0	0.05636
Bacteria;;;Firmicutes;;Bacilli;;Lactobacillales;;Streptococcaceae;;Streptococcus;Streptococcus_uc	Streptococcus_uc	0	0.10929	0	0.09269	0	0	0.00711	0	0	0	0	0	0	0.04365	0	0	0	0	0	0	0	0	0	0	0.25274
Bacteria;;;Actinobacteria;;Actinobacteria_c;;Micrococcales;;Microbacteriaceae;;Leucobacter;Leucobacter denitrificans	Leucobacter denitrificans	0	0	0	0	0	0	0	0.06911	0	0	0	0	0	0	0	0	0	0	0	0	0	0	0.0137	0	0.08281
Bacteria;;;Proteobacteria;;Gammaproteobacteria;;Xanthomonadales;;Xanthomonadaceae;;Lysobacter;Lysobacter niabensis	Lysobacter niabensis	0	0	0	0	0	0	0	0.01152	0	0	0	0	0	0	0	0	0	0	0	0	0	0	0.00913	0.062	0.08265
Bacteria;;;Bacteroidetes;;Bacteroidia;;Bacteroidales;;Rikenellaceae;;Alistipes;GQ896617_s	GQ896617_s	0	0	0	0	0	0	0	0	0	0	0	0	0	0	0	0	0	0	0.12174	0	0	0	0	0	0.12174
Bacteria;;;Bacteroidetes;;Flavobacteria;;Flavobacteriales;;Brumimicrobiaceae;;Fluviicola;Fluviicola taffensis	Fluviicola taffensis	0	0	0	0	0	0	0	0	0	0	0	0	0	0	0	0	0	0	0	0	0	0	0.04111	0	0.04111
Bacteria;;;Proteobacteria;;Betaproteobacteria;;Burkholderiales;;Oxalobacteraceae;;Actimicrobium;AF468349_s	AF468349_s	0	0	0	0	0	0	0	0	0	0	0.21866	0	0	0	0	0	0	0	0	0	0	0	0	0	0.21866
Bacteria;;;Bacteroidetes;;Sphingobacteria;;Sphingobacteriales;;Chitinophagaceae;;Chitinophaga;Chitinophaga pinensis	Chitinophaga pinensis	0	0	0	0	0	0	0	0	0	0	0	0	0	0	0	0	0	0	0	0	0	0	0.02284	0.04134	0.06418
Bacteria;;;Proteobacteria;;Betaproteobacteria;;Burkholderiales;;Oxalobacteraceae;;Massilia;Massilia plicata	Massilia plicata	0	0	0	0	0	0	0	0.02304	0	0	0	0	0	0	0	0	0	0	0	0	0	0	0	0.07234	0.09538
Bacteria;;;Proteobacteria;;Deltaproteobacteria;;Myxococcales;;Anaeromyxobacteraceae;;Anaeromyxobacter;Anaeromyxobacter_uc	Anaeromyxobacter_uc	0	0	0	0	0	0	0.01422	0.06911	0	0	0.0243	0	0	0	0	0	0	0	0	0	0	0	0	0	0.10763
Bacteria;;;Proteobacteria;;Alphaproteobacteria;;Sphingomonadales;;Sphingomonadaceae;;Sphingobium;AJ318184_s	AJ318184_s	0	0	0	0	0	0	0	0	0	0	0.04859	0	0.03299	0	0	0	0	0	0	0	0	0.04077	0	0	0.12235
Bacteria;;;Proteobacteria;;Alphaproteobacteria;;Rhizobiales;;Rhodoligotrophos_f;;AF370880_g;GQ500737_s	GQ500737_s	0	0	0	0	0	0	0	0	0	0	0.04859	0	0	0	0	0	0	0	0	0	0	0	0.0274	0.01033	0.08632
Bacteria;;;Firmicutes;;Bacilli;;Lactobacillales;;Leuconostocaceae;;Weissella;Weissella koreensis	Weissella koreensis	0	0	0	0	0	0	0	0	0	0	0.19436	0	0.03299	0	0	0	0	0	0	0	0	0	0	0	0.22735
Bacteria;;;Acidobacteria;;Acidobacteria_c;;Acidobacteriales;;Acidobacteriaceae;;HM748676_g;HM748676_g_uc	HM748676_g_uc	0.1443	0	0	0	0	0	0	0	0	0	0	0.0125	0	0	0	0	0	0	0	0	0	0	0	0.02067	0.17747
Bacteria;;;Proteobacteria;;Alphaproteobacteria;;Rhodobacterales;;Rhodobacteraceae;;Paracoccus;Paracoccus sphaerophysae	Paracoccus sphaerophysae	0.02405	0	0	0	0	0	0	0	0	0	0	0	0	0	0	0	0	0	0.09468	0.17391	0	0	0	0	0.29264
Bacteria;;;Chloroflexi;;Ktedonobacteria;;Ktedonobacterales;;Ktedonobacteraceae;;4P002027_g;4P002027_g_uc	4P002027_g_uc	0.07215	0	0	0	0.26064	0	0.02133	0	0	0	0	0	0	0	0	0	0	0	0	0	0	0	0	0	0.35412
Bacteria;;;Proteobacteria;;Betaproteobacteria;;Burkholderiales;;Sphaerotilus_f;;Rivibacter;Rivibacter subsaxonicus	Rivibacter subsaxonicus	0.0481	0	0	0	0	0	0.00711	0.01152	0	0	0.04859	0	0	0	0	0	0	0	0	0	0	0.02038	0	0	0.1357
Bacteria;;;Proteobacteria;;Alphaproteobacteria;;Rhodospirillales;;Rhodospirillaceae;;Azospirillum;HQ830183_s	HQ830183_s	0	0	0	0	0	0	0	0	0.48413	0	0	0	0	0	0	0	0	0	0	0	0	0	0	0	0.48413
Bacteria;;;Actinobacteria;;Actinobacteria_c;;Propionibacteriales;;Nocardioidaceae;;Nocardioides;Nocardioides aestuarii	Nocardioides aestuarii	0	0	0	0	0	0	0.01422	0.01152	0	0	0	0	0	0	0	0	0	0	0	0	0	0	0.01827	0.02067	0.06468
Bacteria;;;Gemmatimonadetes;;HQ190275_c;;HQ190275_o;;GQ263002_f;;GQ263002_g;GQ263002_g_uc	GQ263002_g_uc	0	0	0	0	0	0	0	0	0	0	0	0	0	0	0	0	0	0	0	0	0	0	0.03654	0.01033	0.04687
Bacteria;;;Actinobacteria;;Actinobacteria_c;;Micrococcales;;Dermacoccaceae;;Dermacoccaceae_uc;Dermacoccaceae_uc_s	Dermacoccaceae_uc_s	0	0	0	0	0	0	0	0.03455	0	0	0.14577	0	0	0	0	0	0	0	0	0	0	0	0	0	0.18032
Bacteria;;;Proteobacteria;;Epsilonproteobacteria;;Campylobacterales;;Campylobacteraceae;;Campylobacter;Campylobacter jejuni group	Campylobacter jejuni group	0	0	0	0	0	0	0	0	0	0	0	0	0.16496	0	0	0	0	0	0.05411	0	0	0	0	0	0.21907
Bacteria;;;Proteobacteria;;Betaproteobacteria;;Burkholderiales;;Oxalobacteraceae;;Massilia;Massilia namucuoensis	Massilia namucuoensis	0	0	0	0	0	0	0	0	0	0	0	0	0	0	0	0	0	0	0.02705	0	0	0	0.03197	0	0.05902
Bacteria;;;Actinobacteria;;Actinobacteria_c;;Micrococcales;;Micrococcaceae;;Arthrobacter;Arthrobacter kerguelensis	Arthrobacter kerguelensis	0	0	0	0	0.08688	0	0	0	0	0	0	0	0	0	0	0	0	0	0	0	0.08673	0.04756	0	0	0.22117
Bacteria;;;Actinobacteria;;Acidimicrobiia;;Acidimicrobiales;;Ilumatobacter_f;;Ilumatobacter;AY532590_s	AY532590_s	0	0	0	0	0	0	0	0	0	0	0	0	0.03299	0	0	0	0	0	0	0	0	0	0.0137	0.05167	0.09836
Bacteria;;;Actinobacteria;;Actinobacteria_c;;Corynebacteriales;;Corynebacteriaceae;;Corynebacterium;Corynebacterium pseudogenitalium	Corynebacterium pseudogenitalium	0.07215	0	0	0	0.08688	0	0	0.02304	0	0	0	0.0125	0	0	0	0	0	0	0	0	0	0.00679	0	0.01033	0.21169
Bacteria;;;Acidobacteria;;EU686603_c;;EU686603_o;;EU686603_f;;AF234701_g;AF234701_g_uc	AF234701_g_uc	0	0	0	0	0	0	0	0.01152	0	0	0	0	0	0	0	0	0	0	0	0	0	0	0.02284	0.031	0.06536
Bacteria;;;Proteobacteria;;Alphaproteobacteria;;Rhizobiales;;DQ490355_f;;DQ490355_f_uc;DQ490355_f_uc_s	DQ490355_f_uc_s	0	0	0	0	0	0	0.00711	0.04607	0	0	0.0243	0	0	0	0	0	0	0	0	0	0	0.02038	0	0	0.09786
Bacteria;;;Proteobacteria;;Gammaproteobacteria;;Steroidobacter_o;;Steroidobacter_f;;EU150278_g;EU150278_g_uc	EU150278_g_uc	0	0	0	0	0	0	0	0	0	0	0.0243	0	0.03299	0.30554	0	0	0	0	0	0	0	0	0	0	0.36283
Bacteria;;;Proteobacteria;;Betaproteobacteria;;Burkholderiales;;Sphaerotilus_f;;AM777983_g;4P002281_s	4P002281_s	0	0	0	0	0	0	0	0.03455	0	0	0	0.0125	0	0	0	0	0	0	0	0	0	0	0.02284	0	0.06989
Bacteria;;;Proteobacteria;;Gammaproteobacteria;;Pseudomonadales;;Pseudomonadaceae;;Pseudomonas;Pseudomonas extremorientalis	Pseudomonas extremorientalis	0	0	0	0	0	0	0.03555	0	0	0	0	0.0125	0	0	0	0	0.14444	0	0	0	0	0	0	0	0.19249
Bacteria;;;Planctomycetes;;Phycisphaerae;;Phycisphaerae_uc;;Phycisphaerae_uc_f;;Phycisphaerae_uc_g;Phycisphaerae_uc_s	Phycisphaerae_uc_s	0	0	0	0	0	0	0	0.05759	0	0	0	0	0	0	0	0	0	0	0	0	0	0	0.01827	0	0.07586
Bacteria;;;Proteobacteria;;Alphaproteobacteria;;Rhizobiales;;Brucellaceae;;Paenochrobactrum;Paenochrobactrum glaciei group	Paenochrobactrum glaciei group	0	0	0	0.0618	0	0	0	0.01152	0	0	0.04859	0.0125	0	0.04365	0	0	0	0	0	0	0	0	0	0	0.17806
Bacteria;;;Proteobacteria;;Alphaproteobacteria;;Rhizobiales;;Bradyrhizobiaceae;;DQ123621_g;EF219021_s	EF219021_s	0	0	0	0	0	0	0	0	0	0	0	0	0	0	0	0	0	0	0	0	0	0	0.04111	0	0.04111
Bacteria;;;Planctomycetes;;Planctomycetacia;;Planctomycetales;;Planctomycetaceae;;AJ292683_g;AJ292683_g_uc	AJ292683_g_uc	0.0481	0	0	0	0.08688	0	0	0.04607	0	0	0	0	0	0.04365	0	0	0	0	0	0	0	0	0.00457	0	0.22927
Bacteria;;;Proteobacteria;;Alphaproteobacteria;;Rhodobacterales;;Rhodobacteraceae;;Leisingera;Leisingera methylohalidivorans	Leisingera methylohalidivorans	0	0	0	0	0	0	0.06398	0	0	0	0	0	0	0	0	0	0	0	0	0	0	0	0	0	0.06398
Bacteria;;;Proteobacteria;;Alphaproteobacteria;;Caulobacterales;;Caulobacteraceae;;Caulobacter;Caulobacter_uc	Caulobacter_uc	0	0	0.11655	0	0	0	0	0.06911	0	0	0.04859	0	0	0	0	0	0	0	0	0	0	0	0	0	0.23425
Bacteria;;;TM7;;TM7_c;;JF421159_o;;JF421159_f;;DQ906081_g;DQ906081_g_uc	DQ906081_g_uc	0.02405	0	0	0	0	0	0	0.02304	0	0	0	0	0.06598	0	0	0	0	0	0	0	0	0	0.01827	0	0.13134
Bacteria;;;Bacteroidetes;;Sphingobacteria;;Sphingobacteriales;;Chitinophagaceae;;Ferruginibacter;GQ396972_s	GQ396972_s	0	0	0	0	0	0	0.05687	0	0	0	0	0	0.03299	0	0	0	0	0	0	0	0	0	0	0	0.08986
Bacteria;;;Firmicutes;;Clostridia;;Clostridiales;;Clostridiaceae;;Fervidicella;Fervidicella_uc	Fervidicella_uc	0	0	0	0	0	0	0.03555	0.02304	0	0	0	0	0	0.04365	0	0	0	0	0	0	0	0.00679	0	0	0.10903
Bacteria;;;Deinococcus-Thermus;;Deinococci;;Trueperales;;Trueperaceae;;Truepera;DQ532234_s	DQ532234_s	0	0	0	0	0	0	0.02844	0.01152	0	0	0	0	0	0	0	0	0	0	0	0	0	0	0.01827	0	0.05823
Bacteria;;;Proteobacteria;;Alphaproteobacteria;;Sphingomonadales;;Sphingomonadaceae;;Sphingobium;Sphingobium faniae	Sphingobium faniae	0	0	0	0	0	0	0	0	0	0	0	0	0	0	0	0	0	0	0	0	0	0	0.04111	0	0.04111
Bacteria;;;Actinobacteria;;Actinobacteria_c;;Frankiales;;AB245397_f;;AB245397_g;AB245397_s	AB245397_s	0.16835	0	0	0	0	0	0.00711	0	0	0	0	0.0125	0	0	0	0	0	0	0	0	0	0	0	0	0.18796
Bacteria;;;Gemmatimonadetes;;Gemmatimonadetes_c;;Gemmatimonadales;;EU137390_f;;EU137390_f_uc;EU137390_f_uc_s	EU137390_f_uc_s	0	0	0	0	0.26064	0	0	0	0.32275	0	0	0	0	0	0	0	0	0	0	0	0	0	0	0	0.58339
Bacteria;;;Cyanobacteria;;Chroobacteria;;Pleurocapsales;;Chroococcidiopsis_f;;HQ910270_g;HQ910270_s	HQ910270_s	0	0	0	0.0618	0	0	0	0.03455	0	0	0	0	0.06598	0	0	0	0	0	0	0	0	0	0	0	0.16233
Bacteria;;;Actinobacteria;;Thermoleophilia;;Solirubrobacterales;;AB245333_f;;EU861899_g;DQ395956_s	DQ395956_s	0.0481	0	0	0	0	0	0.03555	0	0	0	0	0.02501	0	0	0	0	0	0	0	0	0	0	0	0	0.10866
Bacteria;;;Actinobacteria;;Actinobacteria_c;;Corynebacteriales;;Mycobacteriaceae;;Mycobacterium;Mycobacterium porcinum	Mycobacterium porcinum	0.02405	0	0	0	0	0	0.04266	0	0	0	0	0	0	0	0	0	0	0	0	0	0	0	0.00457	0	0.07128
Bacteria;;;Proteobacteria;;Alphaproteobacteria;;Rhizobiales;;DQ490355_f;;EU289441_g;4P005318_s	4P005318_s	0	0	0	0	0	0	0	0	0	0	0.12148	0	0	0	0	0	0	0	0	0	0	0.02038	0	0	0.14186
Bacteria;;;Actinobacteria;;Thermoleophilia;;Solirubrobacterales;;AB630582_f;;AB630582_g;AB630582_s	AB630582_s	0	0	0	0	0	0	0	0	0	0	0	0	0	0	0	0	0	0	0	0	0	0	0.03654	0	0.03654
Bacteria;;;Proteobacteria;;Alphaproteobacteria;;Rhizobiales;;Phyllobacteriaceae;;Aquamicrobium;Aquamicrobium ahrensii	Aquamicrobium ahrensii	0	0	0	0	0	0	0	0	0	0	0	0	0	0	0	0	0	0	0	0	0	0	0.0274	0.02067	0.04807
Bacteria;;;Proteobacteria;;Alphaproteobacteria;;Sphingomonadales;;Sphingomonadaceae;;Sphingobium;Sphingobium_uc	Sphingobium_uc	0.02405	0	0.11655	0.01545	0	0	0.00711	0.01152	0	0	0	0	0	0	0	0	0	0	0	0	0	0.00679	0.00913	0	0.1906
Bacteria;;;Proteobacteria;;Gammaproteobacteria;;Pseudomonadales;;Pseudomonadaceae;;Pseudomonas;Pseudomonas taiwanensis	Pseudomonas taiwanensis	0.0481	0	0	0	0	0	0.01422	0.01152	0	0	0.07289	0	0	0	0	0	0	0	0	0	0	0	0	0	0.14673
Bacteria;;;Proteobacteria;;Alphaproteobacteria;;Caulobacterales;;Caulobacteraceae;;Brevundimonas;Brevundimonas basaltis	Brevundimonas basaltis	0	0	0	0	0	0	0	0.03455	0	0	0	0	0	0	0	0	0	0	0	0	0	0	0.02284	0	0.05739
Bacteria;;;Proteobacteria;;Alphaproteobacteria;;Rhizobiales;;Xanthobacteraceae;;Xanthobacter;Xanthobacter autotrophicus	Xanthobacter autotrophicus	0.02405	0	0	0.01545	0	0	0.02844	0.01152	0.05379	0	0	0	0	0	0	0	0	0	0	0	0	0	0	0	0.13325
Bacteria;;;Proteobacteria;;Gammaproteobacteria;;Xanthomonadales;;Xanthomonadaceae;;Stenotrophomonas;Stenotrophomonas maltophilia	Stenotrophomonas maltophilia	0	0	0	0	0	0	0.02133	0.01152	0	1.1811	0	0.0125	0	0	0	0	0	0	0	0	0	0	0	0	1.22645
Bacteria;;;Proteobacteria;;Alphaproteobacteria;;Rhodospirillales;;Acetobacteraceae;;DQ451497_g;FJ538150_s	FJ538150_s	0.1443	0	0	0	0	0	0	0.01152	0	0	0	0	0	0.04365	0	0	0	0	0	0	0	0	0	0	0.19947
Bacteria;;;Proteobacteria;;Alphaproteobacteria;;Rhizobiales;;AF236000_f;;AF236000_g;AF236000_s	AF236000_s	0	0	0	0	0	0	0	0.01152	0	0	0	0	0	0	0	0	0	0	0.02705	0	0	0	0.02284	0	0.06141
Bacteria;;;Firmicutes;;Bacilli;;Bacillales;;Bacillaceae;;Bacillus;Bacillus subtilis	Bacillus subtilis	0	0	0	0	0	0	0	0.09214	0	0	0	0	0	0	0	0	0	0	0	0	0	0	0	0	0.09214
Bacteria;;;Armatimonadetes;;Armatimonadia;;Armatimonadales;;Armatimonadaceae;;Armatimonas;EF683077_s	EF683077_s	0	0	0	0	0	0	0	0	0	0	0	0	0.03299	0	0	0	0	0	0	0	0	0.02038	0.01827	0	0.07164
Bacteria;;;Bacteroidetes;;Sphingobacteria;;Sphingobacteriales;;Sphingobacteriaceae;;Pedobacter_g3;Pedobacter oryzae	Pedobacter oryzae	0	0	0	0	0.08688	0	0	0	0	0	0	0.0125	0	0	0	0	0	0	0	0	0	0.01359	0.01827	0	0.13124
Bacteria;;;Firmicutes;;Clostridia;;Clostridiales;;Clostridiaceae;;Clostridium;Clostridium paraputrificum	Clostridium paraputrificum	0	0	0	0	0	0	0	0.05759	0	0	0	0	0.09898	0	0	0	0	0	0	0	0	0	0	0	0.15657
Bacteria;;;Chloroflexi;;Thermomicrobia;;DQ129389_o;;DQ129389_f;;FJ478561_g;FJ542874_s	FJ542874_s	0	0	0	0	0	0	0	0	0	0	0.0243	0	0	0	0	0	0	0	0	0	0	0.00679	0.02284	0.01033	0.06426
Bacteria;;;Proteobacteria;;Gammaproteobacteria;;Pseudomonadales;;Pseudomonadaceae;;Pseudomonas;Pseudomonas viridiflava	Pseudomonas viridiflava	0	0	0	0	0	0	0	0	0	0	0	0.0125	0	0.04365	0	0	0	0	0	0	0	0.04077	0	0	0.09692
Bacteria;;;Actinobacteria;;Actinobacteria_c;;Micrococcales;;Promicromonosporaceae;;Isoptericola;Isoptericola nanjingensis	Isoptericola nanjingensis	0	0	0	0	0	0	0	0	0	0	0	0	0	0	0	0	0	0	0	0	0	0	0.02284	0.031	0.05384
Bacteria;;;Gemmatimonadetes;;Gemmatimonadetes_c;;EU881211_o;;EU881211_f;;EU881211_g;EU881211_g_uc	EU881211_g_uc	0	0	0	0	0	0	0	0	0	0	0.0243	0	0	0	0	0	0	0	0	0	0	0	0.0274	0.01033	0.06203
Bacteria;;;Bacteroidetes;;Sphingobacteria;;Sphingobacteriales;;Sphingobacteriaceae;;Pedobacter;EU647529_s	EU647529_s	0	0	0	0	0	0	0	0	0	0	0	0	0	0	0	0	0	0	0	0	0	0.05436	0	0	0.05436
Bacteria;;;Planctomycetes;;Planctomycetacia;;Planctomycetales;;Planctomycetales_uc;;Planctomycetales_uc_g;Planctomycetales_uc_s	Planctomycetales_uc_s	0	0	0	0	0	0	0	0.04607	0	0	0	0	0	0	0	0	0	0	0	0	0	0	0.01827	0	0.06434
Bacteria;;;Actinobacteria;;Actinobacteria_c;;Micromonosporales;;Micromonosporaceae;;Actinoplanes;Actinoplanes octamycinicus	Actinoplanes octamycinicus	0	0	0	0	0	0	0.01422	0.02304	0	0	0.04859	0.02501	0	0	0	0	0	0	0	0	0	0	0	0	0.11086
Bacteria;;;Firmicutes;;Clostridia;;Clostridiales;;Peptococcus_g1_f;;Peptococcus_g1_f_uc;Peptococcus_g1_f_uc_s	Peptococcus_g1_f_uc_s	0	0	0	0	0	0	0	0	0	0	0	0	0	0	0	0	0	0	0.09468	0.17391	0	0	0	0	0.26859
Bacteria;;;Proteobacteria;;Betaproteobacteria;;Burkholderiales;;Oxalobacteraceae;;Herminiimonas;Herminiimonas contaminans	Herminiimonas contaminans	0	0	0	0	0	0	0	0	0.43034	0	0	0	0	0	0	0	0	0	0	0	0	0	0	0	0.43034
Bacteria;;;Acidobacteria;;Chloracidobacterium_c;;AY281358_o;;AY281358_f;;AY281358_g;AF245035_s	AF245035_s	0	0	0	0	0.17376	0	0.04266	0	0	0	0	0	0	0	0	0	0	0	0	0	0	0	0	0	0.21642
Bacteria;;;Chloroflexi;;Thermomicrobia;;EU861898_o;;EU861898_f;;EU861898_f_uc;EU861898_f_uc_s	EU861898_f_uc_s	0.1443	0	0	0	0	0	0	0	0	0	0	0	0	0	0	0	0	0	0	0	0	0	0.00913	0	0.15343
Bacteria;;;Firmicutes;;Bacilli;;Lactobacillales;;Aerococcaceae;;Aerococcaceae_uc;Aerococcaceae_uc_s	Aerococcaceae_uc_s	0.0481	0	0	0	0	0	0	0	0	0	0.09718	0.02501	0	0	0	0	0	0	0	0	0	0	0	0	0.17029
Bacteria;;;Firmicutes;;Bacilli;;Lactobacillales;;Lactobacillaceae;;Lactobacillus;Lactobacillus agilis	Lactobacillus agilis	0	0	0	0	0	0	0	0	0	0	0	0	0	0	0	0	0	0	0.01353	0.17391	0	0.00679	0.02284	0	0.21707
Bacteria;;;Actinobacteria;;Thermoleophilia;;Solirubrobacterales;;EU289467_f;;EU289467_f_uc;EU289467_f_uc_s	EU289467_f_uc_s	0	0	0	0	0	0	0	0.01152	0	0	0.0243	0	0.03299	0	0	0	0	0	0	0	0	0	0.00457	0.04134	0.11472
Bacteria;;;Acidobacteria;;Acidobacteria_c;;Acidobacteriales;;Acidobacteriaceae;;Edaphobacter;Edaphobacter aggregans	Edaphobacter aggregans	0	0	0	0	0	0	0	0.02304	0	0	0	0	0.09898	0.13095	0	0	0	0	0	0	0	0	0	0	0.25297
Bacteria;;;Actinobacteria;;Actinobacteria_c;;Micrococcales;;Microbacteriaceae;;Marisediminicola;Marisediminicola antarctica	Marisediminicola antarctica	0	0	0	0	0	0	0.02844	0.01152	0	0	0	0.0125	0	0	0	0	0	0	0	0	0	0	0.00457	0.01033	0.06736
Bacteria;;;Gemmatimonadetes;;Gemmatimonadetes_c;;Gemmatimonadales;;EU421850_f;;EU421850_g;GQ396928_s	GQ396928_s	0	0	0	0	0	0	0.04977	0	0	0	0	0	0	0	0	0	0	0	0	0	0	0	0.00457	0	0.05434
Bacteria;;;Actinobacteria;;Actinobacteria_c;;Micrococcales;;Micrococcaceae;;Rothia;Rothia terrae	Rothia terrae	0	0	0	0	0	0	0	0	0	0	0	0	0	0	0	0	0	0	0.10821	0	0	0	0	0	0.10821
Bacteria;;;Firmicutes;;Clostridia;;Clostridiales;;Clostridiaceae;;Clostridium;Clostridium celatum	Clostridium celatum	0	0	0	0	0	0	0	0.05759	0	0	0	0	0	0	0	0	0	0	0.01353	0	0	0.01359	0	0	0.08471
Bacteria;;;Firmicutes;;Clostridia;;Clostridiales;;Lachnospiraceae;;ACTP_g;EF405388_s	EF405388_s	0	0	0	0	0	0	0	0	0	0	0	0	0	0	0	0	0	0	0.09468	0	0	0	0	0.01033	0.10501
Bacteria;;;Actinobacteria;;Actinobacteria_c;;Frankiales;;Frankiaceae;;Jatrophihabitans;AF498729_s	AF498729_s	0	0	0	0	0	0	0.05687	0	0	0	0	0	0	0	0	0	0	0	0	0	0	0	0	0	0.05687
Bacteria;;;Actinobacteria;;Actinobacteria_c;;Micromonosporales;;Micromonosporaceae;;Actinoplanes;Actinoplanes ferrugineus	Actinoplanes ferrugineus	0.02405	0	0.11655	0.01545	0	0	0	0	0	0	0	0	0	0	0	0	0	0	0	0	0	0	0.02284	0	0.17889
Bacteria;;;Proteobacteria;;Betaproteobacteria;;Burkholderiales;;Alcaligenaceae;;Candidimonas;Candidimonas nitroreducens	Candidimonas nitroreducens	0	0	0	0	0	0	0	0	0	0	0	0	0	0.04365	0	0	0	0	0	0	0.08673	0.02038	0.0137	0	0.16446
Bacteria;;;Bacteroidetes;;Flavobacteria;;Flavobacteriales;;Flavobacteriaceae;;Flavobacterium;HM099638_s	HM099638_s	0	0	0	0	0	0	0.00711	0	0	0	0	0.0125	0	0	0	0	0	0	0	0	0	0.04077	0	0	0.06038
Bacteria;;;Bacteroidetes;;Cytophagia;;Cytophagales;;Spirosoma_f;;Fibrella;Fibrella_uc	Fibrella_uc	0	0	0	0.01545	0.08688	0	0.01422	0.01152	0	0	0.0243	0.0125	0	0	0	0	0	0	0	0	0	0	0.00457	0	0.16944
Bacteria;;;Proteobacteria;;Alphaproteobacteria;;Caulobacterales;;Caulobacteraceae;;Caulobacter;Caulobacter mirabilis	Caulobacter mirabilis	0	0	0	0	0	0	0	0.05759	0	0	0	0.0125	0	0	0	0	0	0	0.01353	0	0	0	0.00457	0	0.08819
Bacteria;;;Actinobacteria;;Acidimicrobiia;;Acidimicrobiales;;Acidimicrobiales_uc;;Acidimicrobiales_uc_g;Acidimicrobiales_uc_s	Acidimicrobiales_uc_s	0	0	0	0	0	0	0	0	0	0	0.07289	0	0	0	0	0	0	0	0	0	0	0	0.01827	0.01033	0.10149
Bacteria;;;Proteobacteria;;Gammaproteobacteria;;Pseudomonadales;;Pseudomonadaceae;;Pseudomonas;Pseudomonas libanensis	Pseudomonas libanensis	0.02405	0	0	0	0	0	0.01422	0	0	0	0.0243	0	0	0	0	0	0.09629	0	0	0	0	0.00679	0.00457	0	0.17022
Bacteria;;;Actinobacteria;;Actinobacteria_c;;Corynebacteriales;;Mycobacteriaceae;;Mycobacterium;Mycobacterium aubagnense	Mycobacterium aubagnense	0.1443	0	0	0	0	0	0	0	0	0	0	0	0	0	0	0	0	0	0	0	0	0	0	0.02067	0.16497
Bacteria;;;TM7;;TM7_c;;JF421159_o;;JF421159_f;;AB510999_g;AB510999_g_uc	AB510999_g_uc	0	0	0	0	0.26064	0	0.00711	0.02304	0	0	0	0	0.03299	0	0	0	0	0	0	0	0	0	0.00457	0	0.32835
Bacteria;;;Proteobacteria;;Deltaproteobacteria;;EU617864_o;;EU617864_o_uc;;EU617864_o_uc_g;EU617864_o_uc_s	EU617864_o_uc_s	0	0	0	0	0	0	0.04977	0	0	0	0	0	0	0	0	0	0	0	0	0	0	0	0.00457	0	0.05434
Bacteria;;;Proteobacteria;;Alphaproteobacteria;;Rhizobiales;;Devosia_f;;Devosia;Vasilyevaea mishustinii	Vasilyevaea mishustinii	0	0	0	0	0	0	0.02133	0.01152	0	0	0	0	0	0	0	0	0	0	0	0	0	0	0.00913	0.02067	0.06265
Bacteria;;;Proteobacteria;;Alphaproteobacteria;;Rhizobiales;;Bradyrhizobiaceae;;Rhodopseudomonas;Rhodopseudomonas faecalis	Rhodopseudomonas faecalis	0.02405	0	0	0.01545	0	0	0	0	0	0	0.07289	0	0	0	0	0	0	0	0	0	0	0.00679	0.00913	0	0.12831
Bacteria;;;Proteobacteria;;Alphaproteobacteria;;Alphaproteobacteria_uc;;Alphaproteobacteria_uc_f;;Alphaproteobacteria_uc_g;Alphaproteobacteria_uc_s	Alphaproteobacteria_uc_s	0	0	0	0	0	0	0	0.02304	0.05379	0	0	0	0	0	0	0	0	0	0	0	0	0	0.02284	0	0.09967
Bacteria;;;Firmicutes;;Clostridia;;Clostridiales;;Tissierella_f;;Tepidimicrobium;Tepidimicrobium_uc	Tepidimicrobium_uc	0	0	0	0.10814	0	0	0	0	0	0	0	0	0	0	0	0	0	0	0	0	0	0.00679	0	0	0.11493
Bacteria;;;Chloroflexi;;GQ396871_c;;GQ396871_o;;GQ396871_f;;GQ396871_g;DQ814518_s	DQ814518_s	0	0	0	0.0309	0	0	0.00711	0	0	0	0	0	0	0	0	0	0	0	0.01353	0	0	0	0.01827	0	0.06981
Bacteria;;;Proteobacteria;;Alphaproteobacteria;;Rhizobiales;;Bradyrhizobiaceae;;Rhodoplanes;HQ119384_s	HQ119384_s	0	0	0	0	0	0	0	0	0	0	0	0	0	0	0	0	0	0	0	0	0.08673	0	0.00457	0.062	0.1533
Bacteria;;;Proteobacteria;;Alphaproteobacteria;;Caulobacterales;;Caulobacteraceae;;Phenylobacterium;AY957905_s	AY957905_s	0	0	0	0	0	0	0	0.03455	0	0	0	0	0	0	0	0	0	0	0	0	0	0.00679	0.00913	0.02067	0.07114
Bacteria;;;Proteobacteria;;Alphaproteobacteria;;Rhizobiales;;Methylobacteriaceae;;Methylobacterium;Methylobacterium soli	Methylobacterium soli	0	0	0	0	0	0	0	0	0	0	0	0	0	0.04365	0	0	0	0	0	0	0	0	0.01827	0.031	0.09292
Bacteria;;;Firmicutes;;Clostridia;;Clostridiales;;Lachnospiraceae;;AB626898_g;AB626898_g_uc	AB626898_g_uc	0	0	0	0	0	0	0	0	0	0	0	0	0	0	0	0	0	0	0.08116	0.34783	0	0	0	0	0.42899
Bacteria;;;Firmicutes;;Clostridia;;Clostridiales;;Clostridium_g7_f;;Clostridium_g7;Clostridium_g7_uc	Clostridium_g7_uc	0	0	0	0	0	0	0	0	0	0	0	0	0	0	0	0	0	0	0.10821	0	0	0	0	0	0.10821
Bacteria;;;Proteobacteria;;Alphaproteobacteria;;Sphingomonadales;;Sphingomonadaceae;;Sphingomonas;Sphingomonas swuensis	Sphingomonas swuensis	0	0	0	0	0	0	0	0	0	0	0	0	0	0	0	0	0	0	0	0	0	0	0.0274	0.02067	0.04807
Bacteria;;;Bacteroidetes;;Flavobacteria;;Flavobacteriales;;Blattabacteriaceae;;Blattabacteriaceae_uc;Blattabacteriaceae_uc_s	Blattabacteriaceae_uc_s	0	0	0	0.09269	0	0	0	0.02304	0	0	0	0	0	0	0	0	0	0	0	0	0	0	0	0	0.11573
Bacteria;;;Acidobacteria;;Acidobacteria_c;;Acidobacteriales;;Acidobacteriaceae;;HM748676_g;HM748676_s	HM748676_s	0	0	0	0	0	0	0.04266	0	0	0	0	0	0.06598	0	0	0	0	0	0	0	0	0	0	0	0.10864
Bacteria;;;Firmicutes;;Bacilli;;Bacillales;;Bacillaceae;;Bacillus;Bacillus oceanisediminis	Bacillus oceanisediminis	0	0	0	0	0	0	0	0.03455	0	0	0	0	0	0	0	0	0	0	0	0	0	0	0	0.05167	0.08622
Bacteria;;;Proteobacteria;;Alphaproteobacteria;;Rhizobiales;;Xanthobacteraceae;;Starkeya;Starkeya novella	Starkeya novella	0.07215	0	0	0	0	0	0	0	0	0	0.09718	0	0	0	0	0	0	0	0	0	0	0	0.00457	0	0.1739
Bacteria;;;Firmicutes;;Bacilli;;Lactobacillales;;Lactobacillaceae;;Lactobacillaceae_uc;Lactobacillaceae_uc_s	Lactobacillaceae_uc_s	0	0	0	0	0	0	0.00711	0	0	0	0	0	0	0	0	0	0	0	0.06763	0.34783	0	0	0	0	0.42257
Bacteria;;;Acidobacteria;;EU686603_c;;EU686603_o;;EU686603_f;;HQ864177_g;HQ864177_g_uc	HQ864177_g_uc	0	0	0	0	0	0	0.02133	0	0	0	0.0243	0	0	0	0	0	0	0	0	0	0	0	0.01827	0	0.0639
Bacteria;;;Proteobacteria;;Alphaproteobacteria;;Rhodobacterales;;Hyphomonadaceae;;FJ439862_g;FJ439862_s	FJ439862_s	0	0	0	0	0	0	0	0	0	0	0	0	0	0	0	0	0	0	0	0	0	0	0	0.08267	0.08267
Bacteria;;;Proteobacteria;;Alphaproteobacteria;;Rhodospirillales;;Rhodospirillaceae;;Azospirillum;Azospirillum_uc	Azospirillum_uc	0	0	0	0	0	0	0	0	0.32275	0	0.0243	0	0	0	0	0	0	0	0	0	0	0.00679	0	0	0.35384
Bacteria;;;Planctomycetes;;Planctomycetacia;;Planctomycetales;;Planctomycetaceae;;4P002058_g;4P002058_g_uc	4P002058_g_uc	0	0	0	0	0	0	0.00711	0.05759	0	0	0	0.0125	0	0	0	0	0	0	0	0	0	0	0.00457	0	0.08177
Bacteria;;;Bacteroidetes;;Cytophagia;;Cytophagales;;Cytophagaceae;;FN554387_g;FN554387_g_uc	FN554387_g_uc	0	0	0	0	0	0	0	0	0	0	0	0	0	0	0	0	0	0	0	0	0	0	0.03654	0	0.03654
Bacteria;;;Proteobacteria;;Alphaproteobacteria;;Rhizobiales;;Bradyrhizobiaceae;;Nitrobacter;Nitrobacter alkalicus	Nitrobacter alkalicus	0	0	0	0	0	0	0	0	0.05379	0	0	0	0	0	0	0	0	0	0	0	0	0	0.03197	0	0.08576
Bacteria;;;Proteobacteria;;Betaproteobacteria;;Burkholderiales;;HQ324854_f;;HQ324854_g;HQ324854_s	HQ324854_s	0	0	0	0	0	0	0.05687	0	0	0	0	0	0	0	0	0	0	0	0	0	0	0	0	0	0.05687
Bacteria;;;Proteobacteria;;Betaproteobacteria;;Burkholderiales;;Comamonadaceae;;Polaromonas;Polaromonas_uc	Polaromonas_uc	0	0	0	0	0	0	0.02133	0	0	0	0	0.0125	0.03299	0	0	0	0	0	0	0	0	0.02038	0	0	0.0872
Bacteria;;;Proteobacteria;;Alphaproteobacteria;;Rhizobiales;;AF358012_f;;AF358012_g;AF358012_g_uc	AF358012_g_uc	0	0	0	0	0	0	0	0	0	0	0	0.02501	0	0	0	0	0	0	0	0	0	0	0	0.062	0.08701
Bacteria;;;Bacteroidetes;;Flavobacteria;;Flavobacteriales;;Flavobacteriaceae;;Riemerella;Riemerella columbipharyngis	Riemerella columbipharyngis	0	0	0	0.12359	0	0	0	0	0	0	0	0	0	0	0	0	0	0	0	0	0	0	0	0	0.12359
Bacteria;;;Proteobacteria;;Betaproteobacteria;;Burkholderiales;;Sphaerotilus_f;;FM209333_g;FM209333_g_uc	FM209333_g_uc	0	0	0	0	0	0	0	0.03455	0	0	0	0	0	0	0	0	0	0	0	0	0	0	0.01827	0.01033	0.06315
Bacteria;;;Actinobacteria;;Actinobacteria_c;;Micrococcales;;Microbacteriaceae;;Microbacterium;Microbacterium thalassium	Microbacterium thalassium	0	0	0	0	0	0	0	0	0	0	0	0.02501	0	0	0	0	0	0	0	0	0	0	0.00913	0.04134	0.07548
Bacteria;;;Actinobacteria;;Actinobacteria_c;;Streptomycetales;;Streptomycetaceae;;Streptomyces;Streptomyces clavifer	Streptomyces clavifer	0	0	0	0	0	0	0.02133	0	0	0	0	0	0	0	0	0	0	0	0	0	0	0	0	0.05167	0.073
Bacteria;;;Proteobacteria;;Alphaproteobacteria;;Caulobacterales;;Caulobacteraceae;;Brevundimonas;Brevundimonas kwangchunensis	Brevundimonas kwangchunensis	0	0	0	0	0	0	0	0	0	0	0	0	0	0	0	0	0	0	0	0	0	0	0.03654	0	0.03654
Bacteria;;;Actinobacteria;;Acidimicrobiia;;Acidimicrobiales;;Ilumatobacter_f;;AJ863196_g;AJ863196_s	AJ863196_s	0	0	0	0	0	0	0	0	0	0	0	0	0	0	0	0	0	0	0	0	0	0	0	0.08267	0.08267
Bacteria;;;Actinobacteria;;Actinobacteria_c;;Micrococcales;;Intrasporangiaceae;;Knoellia;Knoellia sinensis	Knoellia sinensis	0	0	0	0	0	0	0	0	0	0	0	0	0	0	0	0	0	0	0	0	0	0	0.01827	0.04134	0.05961
Bacteria;;;Actinobacteria;;Actinobacteria_c;;Micrococcales;;Micrococcaceae;;Arthrobacter;Arthrobacter arilaitensis	Arthrobacter arilaitensis	0	0	0	0	0	0	0	0	0	0	0	0	0	0	0	0	0	0	0.02705	0	0	0.02038	0.00457	0.02067	0.07267
Bacteria;;;Firmicutes;;Bacilli;;Bacillales;;Paenibacillaceae;;Paenibacillus;Paenibacillus catalpae	Paenibacillus catalpae	0	0	0	0	0	0	0.04977	0	0	0	0	0	0	0	0	0	0	0	0	0	0	0	0	0.01033	0.0601
Bacteria;;;Actinobacteria;;Actinobacteria_c;;Pseudonocardiales;;Pseudonocardiaceae;;Allokutzneria;Allokutzneria_uc	Allokutzneria_uc	0	0	0	0	0.34752	0	0.00711	0	0	0	0	0	0.09898	0	0	0	0	0	0	0	0	0	0	0	0.45361
Bacteria;;;Actinobacteria;;Actinobacteria_c;;Frankiales;;Sporichthyaceae;;Sporichthyaceae_uc;Sporichthyaceae_uc_s	Sporichthyaceae_uc_s	0	0	0	0	0	0	0	0	0	0	0	0.08752	0	0	0	0	0	0	0	0	0	0	0.00457	0	0.09209
Bacteria;;;Cyanobacteria;;JF737898_c;;GU174155_o;;GU444060_f;;GU444060_g;GU444060_g_uc	GU444060_g_uc	0	0	0	0	0	0	0	0	0	0	0	0	0	0	0	0	0	0	0	0	0	0	0.03654	0	0.03654
Bacteria;;;Actinobacteria;;Actinobacteria_c;;Micrococcales;;Microbacteriaceae;;Leucobacter;Leucobacter salsicius	Leucobacter salsicius	0	0	0	0	0	0	0	0	0	0	0.0243	0.08752	0	0	0	0	0	0	0	0	0	0	0	0	0.11182
Bacteria;;;Firmicutes;;Bacilli;;Lactobacillales;;Carnobacteriaceae;;Carnobacterium;Carnobacterium maltaromaticum	Carnobacterium maltaromaticum	0.0481	0	0	0.01545	0	0	0	0.04607	0	0	0.0243	0	0	0	0	0	0	0	0	0	0	0	0	0	0.13392
Bacteria;;;Firmicutes;;Bacilli;;Bacillales;;Paenibacillaceae;;Brevibacillus;Brevibacillus invocatus	Brevibacillus invocatus	0	0	0	0	0	0	0	0	0	0	0	0	0	0	0	0	0	0	0.10821	0	0	0	0	0	0.10821
Bacteria;;;Actinobacteria;;Actinobacteria_c;;Corynebacteriales;;Mycobacteriaceae;;Mycobacterium;Mycobacterium brisbanense	Mycobacterium brisbanense	0	0	0	0	0.08688	0	0.00711	0.06911	0	0	0	0	0	0	0	0	0	0	0	0	0	0	0	0	0.1631
Bacteria;;;Proteobacteria;;Gammaproteobacteria;;Pseudomonadales;;Pseudomonadaceae;;Pseudomonas;Pseudomonas jessenii	Pseudomonas jessenii	0	0	0	0	0	0	0.02844	0.03455	0	0	0	0	0	0.04365	0	0	0	0	0	0	0	0	0	0	0.10664
Bacteria;;;Bacteroidetes;;Sphingobacteria;;Sphingobacteriales;;Sphingobacteriaceae;;Pedobacter;Pedobacter ginsengiterrae	Pedobacter ginsengiterrae	0	0	0	0	0.08688	0	0	0	0	0	0	0	0	0.04365	0	0	0	0	0	0	0	0.04077	0	0	0.1713
Bacteria;;;Actinobacteria;;Actinobacteria_c;;Micrococcales;;Intrasporangiaceae;;Terrabacter;Terrabacter terrigena	Terrabacter terrigena	0	0	0	0	0.08688	0	0	0	0	0	0.04859	0	0	0	0	0	0	0	0	0	0	0.02718	0.00457	0	0.16722
Bacteria;;;Proteobacteria;;Betaproteobacteria;;Burkholderiales;;Burkholderiaceae;;Burkholderia;Burkholderia stabilis	Burkholderia stabilis	0	0	0	0	0	0	0.01422	0	0	0	0.0243	0	0	0	0	0	0	0	0	0	0	0	0	0.05167	0.09019
Bacteria;;;Actinobacteria;;Actinobacteria_c;;Micrococcales;;Micrococcaceae;;Arthrobacter;Arthrobacter flavus	Arthrobacter flavus	0	0	0	0.01545	0	0	0.02844	0.02304	0	0	0.0243	0	0	0	0	0	0	0	0	0	0	0	0	0	0.09123
Bacteria;;;Proteobacteria;;Alphaproteobacteria;;Rhodospirillales;;Acetobacteraceae;;Rhodopila;AY234551_s	AY234551_s	0.02405	0	0	0	0	0	0	0.02304	0	0	0	0	0	0	0	0	0	0	0	0	0	0	0.02284	0	0.06993
Bacteria;;;Bacteroidetes;;Cytophagia;;Cytophagales;;Hymenobacter_f;;Hymenobacter;Hymenobacter rigui	Hymenobacter rigui	0	0	0	0	0	0	0	0.01152	0	0	0	0	0	0	0	0	0	0	0	0	0	0	0.02284	0.02067	0.05503
Bacteria;;;Proteobacteria;;Alphaproteobacteria;;Rhizobiales;;Phyllobacteriaceae;;Mesorhizobium;Mesorhizobium ciceri	Mesorhizobium ciceri	0	0	0	0	0	0	0	0	0	0	0	0	0	0	0	0	0	0	0	0	0	0	0.03197	0.01033	0.0423
Bacteria;;;Actinobacteria;;Thermoleophilia;;Solirubrobacterales;;Conexibacteraceae;;Conexibacter;AY234442_s	AY234442_s	0	0	0	0.0618	0	0	0	0.02304	0	0	0.04859	0	0	0	0	0	0	0	0	0	0	0	0	0	0.13343
Bacteria;;;Actinobacteria;;Actinobacteria_c;;Propionibacteriales;;Propionibacteriaceae;;Friedmanniella;Friedmanniella antarctica	Friedmanniella antarctica	0.0481	0	0	0	0.08688	0	0	0.01152	0.10758	0	0	0	0	0	0	0	0	0	0	0	0	0.01359	0	0	0.26767
Bacteria;;;Chloroflexi;;GQ396871_c;;GQ396871_o;;GQ396871_f;;GQ396871_g;4P001142_s	4P001142_s	0	0	0	0	0	0	0	0.02304	0	0	0.09718	0	0	0	0	0	0	0	0	0	0	0	0.00913	0	0.12935
Bacteria;;;Actinobacteria;;Actinobacteria_c;;Micrococcales;;Micrococcaceae;;Micrococcus;Micrococcus lylae	Micrococcus lylae	0	0	0	0	0	0	0	0	0	0	0	0	0	0	0	0	0	0	0.06763	0	0	0	0.0137	0	0.08133
Bacteria;;;Proteobacteria;;Alphaproteobacteria;;Rhizobiales;;Phyllobacteriaceae;;Aquamicrobium;Aquamicrobium aerolatum	Aquamicrobium aerolatum	0	0	0	0	0	0	0	0	0	0	0	0	0	0	0	0	0	0	0	0	0.08673	0.01359	0.01827	0.01033	0.12892
Bacteria;;;Cyanobacteria;;Vampirovibrio_c;;AF544207_o;;AB240501_f;;AB240501_f_uc;AB240501_f_uc_s	AB240501_f_uc_s	0	0	0	0	0	0	0	0.09214	0	0	0	0	0	0	0	0	0	0	0	0	0	0	0	0	0.09214
Bacteria;;;Actinobacteria;;Actinobacteria_c;;Micrococcales;;Microbacteriaceae;;Yonghaparkia;Yonghaparkia_uc	Yonghaparkia_uc	0	0	0	0	0.08688	0	0	0	0	0	0	0	0	0	0	0	0	0	0	0	0	0	0.03197	0	0.11885
Bacteria;;;Proteobacteria;;Gammaproteobacteria;;Steroidobacter_o;;Steroidobacter_f;;FN554396_g;FN554396_s	FN554396_s	0.02405	0	0	0	0	0	0	0	0	0	0	0	0	0	0	0	0	0	0	0	0	0	0.02284	0.02067	0.06756
Bacteria;;;Proteobacteria;;Alphaproteobacteria;;Caulobacterales;;Caulobacteraceae;;Caulobacter;FJ193926_s	FJ193926_s	0	0	0	0	0	0	0.01422	0	0	0	0	0	0	0	0	0	0	0	0	0	0	0	0.0274	0	0.04162
Bacteria;;;Cyanobacteria;;Chroobacteria;;Pleurocapsales;;Chroococcidiopsis_f;;GQ396895_g;GQ396895_g_uc	GQ396895_g_uc	0	0	0	0	0	0	0.04977	0	0	0	0	0	0.03299	0	0	0	0	0	0	0	0	0	0	0	0.08276
Bacteria;;;Proteobacteria;;Alphaproteobacteria;;Rhizobiales;;Bradyrhizobiaceae;;DQ404716_g;DQ404716_s	DQ404716_s	0	0	0	0.09269	0	0	0	0	0	0	0	0	0.03299	0.04365	0	0	0	0	0	0	0	0	0	0	0.16933
Bacteria;;;Proteobacteria;;Betaproteobacteria;;Hydrogenophilales;;Hydrogenophilaceae;;Hydrogenophilus;Hydrogenophilus hirschii	Hydrogenophilus hirschii	0	0	0	0	0	0	0	0	0.10758	0	0	0	0.19795	0	0	0	0	0	0	0	0	0	0	0	0.30553
Bacteria;;;Firmicutes;;Bacilli;;Bacillales;;Planococcaceae;;Planococcus;Planococcus_uc	Planococcus_uc	0	0	0	0	0	0	0	0.01152	0	0	0	0.02501	0	0	0	0	0	0	0.02705	0	0	0.02038	0	0	0.08396
Bacteria;;;Proteobacteria;;Alphaproteobacteria;;Rhizobiales;;Brucellaceae;;Pseudochrobactrum;Pseudochrobactrum asaccharolyticum	Pseudochrobactrum asaccharolyticum	0	0	0	0	0	0	0	0.09214	0	0	0	0	0	0	0	0	0	0	0	0	0	0	0	0	0.09214
Bacteria;;;Bacteroidetes;;Cytophagia;;Cytophagales;;Amoebophilus_f;;Amoebophilus_f_uc;Amoebophilus_f_uc_s	Amoebophilus_f_uc_s	0	0	0	0	0	0	0	0	0	0	0	0	0	0	0	0	0	0	0	0	0	0	0.03654	0	0.03654
Bacteria;;;Proteobacteria;;Gammaproteobacteria;;Pseudomonadales;;Pseudomonadaceae;;Pseudomonas;Pseudomonas benzenivorans	Pseudomonas benzenivorans	0	0	0	0	0	0	0.04977	0	0	0	0	0	0	0	0	0	0	0	0	0	0	0	0	0	0.04977
Bacteria;;;Firmicutes;;Bacilli;;Lactobacillales;;Lactobacillaceae;;Lactobacillus;Lactobacillus johnsonii	Lactobacillus johnsonii	0	0	0	0	0	0	0	0	0	0	0	0	0	0	0	0	0	0	0.06763	0	0	0	0.00913	0	0.07676
Bacteria;;;Actinobacteria;;Actinobacteria_c;;Micrococcales;;Intrasporangiaceae;;Ornithinibacter;Ornithinibacter_uc	Ornithinibacter_uc	0	0	0	0	0	0	0	0	0	0	0	0	0	0	0	0	0	0	0	0	0	0	0.0137	0.04134	0.05504
Bacteria;;;Proteobacteria;;Alphaproteobacteria;;Rhodospirillales;;Acetobacteraceae;;AF170742_g;AF170742_g_uc	AF170742_g_uc	0	0	0	0	0	0	0	0.05759	0	0	0	0	0	0	0	0	0	0	0	0	0	0	0.00913	0	0.06672
Bacteria;;;Proteobacteria;;Alphaproteobacteria;;Rhizobiales;;Rhizobiaceae;;Rhizobium;Rhizobium soli	Rhizobium soli	0	0	0	0	0	0	0.02133	0	0	0	0	0	0.03299	0.04365	0	0	0	0	0	0	0	0	0	0.02067	0.11864
Bacteria;;;Proteobacteria;;Gammaproteobacteria;;Steroidobacter_o;;Steroidobacter_f;;HQ114040_g;HQ114040_g_uc	HQ114040_g_uc	0	0	0	0	0	0	0	0	0	0	0	0	0	0	0	0	0	0	0	0	0	0	0.03197	0	0.03197
Bacteria;;;Proteobacteria;;Alphaproteobacteria;;Rhodobacterales;;Rhodobacteraceae;;Rhodobacter;Rhodobacter_uc	Rhodobacter_uc	0	0	0	0	0	0	0	0.05759	0	0	0	0	0	0	0	0	0	0	0	0	0	0	0.00913	0	0.06672
Bacteria;;;Acidobacteria;;Acidobacteria_c;;Acidobacteriales;;Acidobacteriaceae;;Acidobacterium;FR720627_s	FR720627_s	0	0	0	0	0	0	0.04977	0	0	0	0	0	0	0	0	0	0	0	0	0	0	0	0	0	0.04977
Bacteria;;;Acidobacteria;;Chloracidobacterium_c;;AY281358_o;;DQ532145_f;;DQ532145_g;4P000826_s	4P000826_s	0	0	0	0	0	0	0.03555	0	0	0	0	0	0	0	0	0	0	0	0	0	0	0	0.00913	0	0.04468
Bacteria;;;Proteobacteria;;Alphaproteobacteria;;Rhizobiales;;Bradyrhizobiaceae;;DQ123621_g;DQ083101_s	DQ083101_s	0	0	0	0	0	0	0	0.02304	0	0	0.04859	0.0125	0	0	0	0	0	0	0	0	0	0	0	0.02067	0.1048
Bacteria;;;Acidobacteria;;EU686603_c;;EU686603_o;;EU686603_f;;EU686603_f_uc;EU686603_f_uc_s	EU686603_f_uc_s	0	0	0	0	0	0	0	0	0	0	0.12148	0.0125	0	0	0	0	0	0	0	0	0	0	0.00457	0	0.13855
Bacteria;;;Planctomycetes;;Planctomycetacia;;Planctomycetales;;Planctomycetaceae;;Singulisphaera;HM366468_s	HM366468_s	0	0	0	0	0.17376	0	0.01422	0.01152	0	0	0	0	0	0	0	0	0	0	0	0	0	0	0.00913	0	0.20863
Bacteria;;;Proteobacteria;;Alphaproteobacteria;;Rhizobiales;;Devosia_f;;Devosia;Devosia crocina	Devosia crocina	0	0	0	0	0	0	0	0	0	0	0	0	0	0	0	0	0	0	0	0	0	0.00679	0.0274	0	0.03419
Bacteria;;;Actinobacteria;;Actinobacteria_c;;Corynebacteriales;;Nocardiaceae;;Rhodococcus;Rhodococcus corynebacterioides	Rhodococcus corynebacterioides	0.02405	0	0	0	0	0	0	0.04607	0	0	0	0.0125	0	0	0.00802	0	0	0	0	0	0	0	0	0	0.09064
Bacteria;;;Actinobacteria;;Actinobacteria_c;;Propionibacteriales;;Nocardioidaceae;;Nocardioides;AY439194_s	AY439194_s	0	0	0	0	0	0	0	0	0.05379	0	0	0	0	0	0	0	0	0	0	0	0	0	0.0274	0	0.08119
Bacteria;;;Proteobacteria;;Alphaproteobacteria;;Rhizobiales;;Bradyrhizobiaceae;;DQ123621_g;EU335236_s	EU335236_s	0.02405	0	0	0	0.17376	0	0	0	0	0	0	0	0.09898	0	0	0	0	0	0	0	0	0	0.00457	0	0.30136
Bacteria;;;Firmicutes;;Bacilli;;Bacillales;;Bacillaceae;;Bacillus;Bacillus soli	Bacillus soli	0	0	0	0	0	0	0	0.02304	0	0	0.09718	0	0	0	0	0	0	0	0	0	0	0	0	0.01033	0.13055
Bacteria;;;Actinobacteria;;Actinobacteria_c;;Micrococcales;;Microbacteriaceae;;Agrococcus;Agrococcus jejuensis	Agrococcus jejuensis	0	0	0	0	0	0	0	0.02304	0	0	0	0	0	0	0	0	0	0	0	0	0	0	0.02284	0	0.04588
Bacteria;;;Actinobacteria;;Actinobacteria_c;;Kineosporiales;;Kineosporiaceae;;Kineosporia;Kineosporia rhamnosa	Kineosporia rhamnosa	0.07215	0	0	0	0	0	0	0.04607	0	0	0	0	0	0	0	0	0	0	0	0	0	0	0	0	0.11822
Bacteria;;;Proteobacteria;;Alphaproteobacteria;;Rhizobiales;;DQ984545_f;;DQ984545_g;DQ984545_g_uc	DQ984545_g_uc	0	0	0	0	0	0	0	0.02304	0	0	0	0.06252	0	0	0	0	0	0	0	0	0	0	0	0	0.08556
Bacteria;;;Firmicutes;;Bacilli;;Lactobacillales;;Aerococcaceae;;Aerococcus;Aerococcus urinaeequi	Aerococcus urinaeequi	0	0	0	0	0	0	0.02844	0.01152	0	0	0	0	0	0	0	0	0	0	0.02705	0	0	0	0	0	0.06701
Bacteria;;;Firmicutes;;Bacilli;;Bacillales;;Bacillaceae;;Bacillus;AM930318_s	AM930318_s	0.0962	0	0	0	0	0	0	0.02304	0	0	0	0	0	0	0	0	0	0	0	0	0	0	0.00457	0	0.12381
Bacteria;;;Firmicutes;;Bacilli;;Lactobacillales;;Leuconostocaceae;;Fructobacillus;Fructobacillus durionis	Fructobacillus durionis	0	0	0	0	0	0	0	0	0	0	0	0	0	0	0	0	0	0	0.06763	0	0	0	0.00457	0.01033	0.08253
Bacteria;;;Actinobacteria;;Actinobacteria_c;;Micrococcales;;Microbacteriaceae;;Lysinimonas;AM697045_s	AM697045_s	0	0	0	0	0	0	0	0	0	0	0	0	0	0	0	0	0	0	0	0	0	0.01359	0	0.05167	0.06526
Bacteria;;;Proteobacteria;;Alphaproteobacteria;;Rhizobiales;;Bradyrhizobiaceae;;EF019849_g;EF019849_s	EF019849_s	0.02405	0	0	0	0	0	0	0	0	0	0.04859	0	0	0	0	0	0	0	0	0	0	0	0.01827	0	0.09091
Bacteria;;;Proteobacteria;;Betaproteobacteria;;Burkholderiales;;Ralstonia_f;;Cupriavidus;Cupriavidus pauculus	Cupriavidus pauculus	0	0	0	0	0	0	0.02133	0	0	0	0.0243	0	0	0.04365	0	0	0	0	0	0	0	0	0	0.02067	0.10995
Bacteria;;;Actinobacteria;;Actinobacteria_c;;Streptomycetales;;Streptomycetaceae;;Streptomyces;Streptomyces kaempferi	Streptomyces kaempferi	0	0	0.11655	0	0	0	0	0	0	0	0	0	0	0	0	0	0	0	0	0	0	0	0.0274	0	0.14395
Bacteria;;;Actinobacteria;;Actinobacteria_c;;Micrococcales;;Micrococcaceae;;Kocuria;DQ448783_s	DQ448783_s	0	0	0	0	0	0	0	0	0	0	0	0	0	0	0	0	0	0	0.08116	0.17391	0	0	0	0	0.25507
Bacteria;;;Actinobacteria;;Acidimicrobiia;;Acidimicrobiales;;EF516411_f;;EF516411_g;4P000247_s	4P000247_s	0	0	0	0	0	0	0	0	0	0	0	0	0	0	0	0	0	0	0	0	0	0	0.03197	0	0.03197
Bacteria;;;Actinobacteria;;Actinobacteria_c;;Micrococcales;;Microbacteriaceae;;Microbacterium;Microbacterium suwonense	Microbacterium suwonense	0	0	0	0	0	0	0.01422	0	0.10758	0	0	0	0	0	0	0	0	0	0	0	0	0.00679	0.00457	0.01033	0.14349
Bacteria;;;Actinobacteria;;Actinobacteria_c;;Pseudonocardiales;;Pseudonocardiaceae;;Saccharopolyspora;Saccharopolyspora gregorii	Saccharopolyspora gregorii	0	0	0	0	0	0	0	0.08063	0	0	0	0	0	0	0	0	0	0	0	0	0	0	0	0	0.08063
Bacteria;;;Firmicutes;;Bacilli;;Bacillales;;Staphylococcaceae;;Staphylococcus;Staphylococcus aureus	Staphylococcus aureus	0	0	0	0.0309	0	0	0	0.01152	0	0	0.07289	0	0	0	0	0	0	0	0.01353	0	0	0	0	0	0.12884
Bacteria;;;Firmicutes;;Bacilli;;Bacillales;;Alicyclobacillaceae;;Tumebacillus;FR687440_s	FR687440_s	0	0	0	0	0	0	0	0	0	0	0.04859	0	0	0	0	0	0	0	0	0	0	0	0.02284	0	0.07143
Bacteria;;;Bacteroidetes;;Flavobacteria;;Flavobacteriales;;Flavobacteriaceae;;Flavobacterium;EF509349_s	EF509349_s	0.02405	0	0	0	0	0	0	0.03455	0	0	0	0	0.03299	0	0	0	0	0	0	0	0	0.01359	0	0	0.10518
Bacteria;;;Proteobacteria;;Gammaproteobacteria;;Pseudomonadales;;Pseudomonadaceae;;Pseudomonas;Flavimonas oryzihabitans	Flavimonas oryzihabitans	0	0	0	0	0	0	0.00711	0	0	0	0	0.0125	0	0.0873	0	0	0	0.09158	0.01353	0	0	0	0	0	0.21202
Bacteria;;;Proteobacteria;;Alphaproteobacteria;;Rhizobiales;;Hyphomicrobiaceae;;Pedomicrobium;Pedomicrobium australicum	Pedomicrobium australicum	0	0	0	0	0	0	0	0	0	0	0.0243	0	0	0	0	0	0	0	0	0	0	0	0.02284	0.01033	0.05747
Bacteria;;;Actinobacteria;;Actinobacteria_c;;Corynebacteriales;;Mycobacteriaceae;;Mycobacterium;Mycobacterium cosmeticum	Mycobacterium cosmeticum	0	0	0	0	0	0	0	0.08063	0	0	0	0	0	0	0	0	0	0	0	0	0	0	0	0	0.08063
Bacteria;;;Actinobacteria;;Actinobacteria_c;;Micrococcales;;Microbacteriaceae;;Frondihabitans;Frondihabitans_uc	Frondihabitans_uc	0	0	0	0.07724	0	0	0	0.01152	0	0	0	0.0125	0	0	0	0	0	0	0	0	0	0	0	0	0.10126
Bacteria;;;Proteobacteria;;Alphaproteobacteria;;Rhizobiales;;Rhodobiaceae;;EF632942_g;EF632942_s	EF632942_s	0.0481	0	0	0	0	0	0	0	0	0	0	0.06252	0	0	0	0	0	0	0	0	0	0	0	0	0.11062
Bacteria;;;Proteobacteria;;Gammaproteobacteria;;Xanthomonadales;;Xanthomonadaceae;;Pseudoxanthomonas;Pseudoxanthomonas sacheonensis	Pseudoxanthomonas sacheonensis	0	0	0	0	0	0	0.00711	0.03455	0	0	0.04859	0	0	0	0	0	0	0	0	0	0	0.00679	0	0	0.09704
Bacteria;;;Firmicutes;;Bacilli;;Bacillales;;Paenibacillaceae;;Paenibacillus;Paenibacillus borealis	Paenibacillus borealis	0	0	0	0	0	0.01785	0	0.04607	0	0	0	0.02501	0	0	0	0	0	0	0	0	0	0	0	0	0.08893
Bacteria;;;Armatimonadetes;;EU289437_c;;EU289437_c_uc;;EU289437_c_uc_f;;EU289437_c_uc_g;EU289437_c_uc_s	EU289437_c_uc_s	0	0	0	0	0	0	0.04977	0	0	0	0	0	0	0	0	0	0	0	0	0	0	0	0	0	0.04977
Bacteria;;;Actinobacteria;;Actinobacteria_c;;Propionibacteriales;;Propionibacteriaceae;;DQ125551_g;DQ125551_s	DQ125551_s	0	0	0	0	0	0	0.04266	0	0.05379	0	0	0	0	0	0	0	0	0	0	0	0	0	0	0	0.09645
Bacteria;;;Actinobacteria;;Thermoleophilia;;Solirubrobacterales;;HQ864108_f;;HQ864108_g;HQ864108_g_uc	HQ864108_g_uc	0	0	0	0.01545	0.08688	0	0.01422	0	0	0	0	0	0	0	0	0	0	0	0	0	0	0	0.00913	0.01033	0.13601
Bacteria;;;Bacteroidetes;;Cytophagia;;Cytophagales;;Hymenobacter_f;;Hymenobacter;Hymenobacter metalli	Hymenobacter metalli	0.02405	0	0	0	0	0	0	0.05759	0	0	0	0	0	0	0	0	0	0.04579	0	0	0	0	0	0	0.12743
Bacteria;;;Bacteroidetes;;Sphingobacteria;;Sphingobacteriales;;Sphingobacteriaceae;;Pedobacter;Pedobacter himalayensis	Pedobacter himalayensis	0	0	0	0.07724	0	0	0.00711	0	0	0	0	0	0	0	0.00802	0	0	0	0	0	0	0	0	0	0.09237
Bacteria;;;Chloroflexi;;Anaerolineae;;Anaerolinaeles;;Anaerolinaceae;;HQ697693_g;AY921851_s	AY921851_s	0	0	0	0	0	0	0	0.08063	0	0	0	0	0	0	0	0	0	0	0	0	0	0	0	0	0.08063
Bacteria;;;Deinococcus-Thermus;;Deinococci;;Deinococcales;;Deinococcaceae;;Deinococcus;Deinococcus humi	Deinococcus humi	0	0	0	0	0	0	0	0	0	0	0	0	0	0	0	0	0	0	0.09468	0	0	0	0	0	0.09468
Bacteria;;;Proteobacteria;;Betaproteobacteria;;Burkholderiales;;Oxalobacteraceae;;Herbaspirillum;Herbaspirillum canariense	Herbaspirillum canariense	0	0	0	0	0	0	0	0.05759	0	0	0	0.0125	0	0	0	0	0	0	0	0	0	0	0	0.01033	0.08042
Bacteria;;;Proteobacteria;;Alphaproteobacteria;;Rhodobacterales;;Rhodobacteraceae;;Paracoccus;Paracoccus halophilus	Paracoccus halophilus	0.07215	0	0	0	0	0	0	0	0	0	0.0243	0	0	0	0	0	0	0	0	0	0	0.00679	0.00913	0	0.11237
Bacteria;;;Actinobacteria;;Actinobacteria_c;;Corynebacteriales;;Corynebacteriaceae;;Corynebacterium;Corynebacterium imitans	Corynebacterium imitans	0.16835	0	0	0	0	0	0	0	0	0	0	0	0	0	0	0	0	0	0	0	0	0	0	0	0.16835
Bacteria;;;Planctomycetes;;Phycisphaerae;;Phycisphaerales;;AY673410_f;;AY673410_g;AY673166_s	AY673166_s	0	0	0	0	0.60817	0	0	0	0	0	0	0	0	0	0	0	0	0	0	0	0	0	0	0	0.60817
Bacteria;;;Firmicutes;;Clostridia;;Clostridiales;;Ruminococcaceae;;Pseudoflavonifractor;Pseudoflavonifractor capillosus	Pseudoflavonifractor capillosus	0	0	0	0	0	0	0	0	0	0	0	0	0	0	0	0	0	0	0.06763	0.17391	0	0	0	0.01033	0.25187
Bacteria;;;Chloroflexi;;Anaerolineae;;Anaerolinaeles;;Anaerolinaceae;;GQ500701_g;AF423305_s	AF423305_s	0	0	0	0	0	0	0.04266	0.01152	0	0	0	0	0	0	0	0	0	0	0	0	0	0	0	0	0.05418
Bacteria;;;Proteobacteria;;Betaproteobacteria;;Burkholderiales;;Alcaligenaceae;;Pigmentiphaga;Pigmentiphaga litoralis	Pigmentiphaga litoralis	0	0	0	0	0	0	0.02844	0.01152	0	0	0	0	0	0	0	0	0	0	0	0	0	0.01359	0	0	0.05355
Bacteria;;;Proteobacteria;;Alphaproteobacteria;;Rhizobiales;;Rhizomicrobium_f;;Rhizomicrobium;AB179498_s	AB179498_s	0.02405	0	0	0	0	0	0	0	0	0	0	0	0.03299	0	0	0	0	0	0	0	0	0.00679	0.01827	0	0.0821
Bacteria;;;Proteobacteria;;Gammaproteobacteria;;Enterobacteriales;;Enterobacteriaceae;;Ewingella;Ewingella americana	Ewingella americana	0	0	0	0.01545	0	0	0.04266	0	0	0	0	0	0	0	0	0	0	0	0	0	0	0	0	0	0.05811
Bacteria;;;Proteobacteria;;Betaproteobacteria;;Methylophilales;;Methylophilaceae;;Methylotenera;Methylotenera_uc	Methylotenera_uc	0	0	0	0	0	0	0.02844	0.01152	0	0	0	0	0	0	0	0	0	0	0	0	0	0	0.00457	0.01033	0.05486
Bacteria;;;Cyanobacteria;;Chroobacteria;;Pleurocapsales;;Chroococcidiopsis_f;;Chroococcidiopsis;Chroococcidiopsis_uc	Chroococcidiopsis_uc	0	0	0	0	0	0	0.04977	0	0	0	0	0	0	0	0	0	0	0	0	0	0	0	0	0	0.04977
Bacteria;;;Proteobacteria;;Alphaproteobacteria;;Rhizobiales;;Rhizobiaceae;;Rhizobium;Rhizobium giardinii	Rhizobium giardinii	0	0	0	0	0	0	0.01422	0	0	0	0	0	0	0	0	0	0	0	0	0	0	0	0.00457	0.04134	0.06013
Bacteria;;;Bacteroidetes;;Cytophagia;;Cytophagales;;Hymenobacter_f;;Hymenobacter;Hymenobacter antarcticus	Hymenobacter antarcticus	0	0	0	0	0	0	0.03555	0.02304	0	0	0	0	0	0	0	0	0	0	0	0	0	0	0	0	0.05859
Bacteria;;;Proteobacteria;;Alphaproteobacteria;;Rhodospirillales;;Acetobacteraceae;;Acidisphaera;Acidisphaera_uc	Acidisphaera_uc	0	0	0	0	0	0	0	0.05759	0	0	0.0243	0	0	0	0	0	0	0	0	0	0	0	0.00457	0	0.08646
Bacteria;;;Proteobacteria;;Gammaproteobacteria;;Xanthomonadales;;Xanthomonadaceae;;Pseudoxanthomonas;Pseudoxanthomonas koreensis	Pseudoxanthomonas koreensis	0	0	0	0	0	0	0	0	0	0	0	0	0	0	0	0	0	0	0	0	0	0	0.01827	0.031	0.04927
Bacteria;;;Actinobacteria;;Actinobacteria_c;;Propionibacteriales;;Propionibacteriaceae;;Micropruina;Micropruina_uc	Micropruina_uc	0	0	0	0	0	0	0.00711	0.05759	0	0	0	0	0	0	0	0	0	0	0	0	0	0	0.00457	0	0.06927
Bacteria;;;Actinobacteria;;Thermoleophilia;;Solirubrobacterales;;AB630582_f;;AB630582_g;FJ478749_s	FJ478749_s	0.02405	0	0	0	0	0	0	0	0	0	0	0	0	0	0	0	0	0	0	0	0	0.04077	0	0	0.06482
Bacteria;;;Actinobacteria;;Actinobacteria_c;;Micrococcales;;Microbacteriaceae;;Mycetocola;4P002190_s	4P002190_s	0	0	0	0	0	0	0	0	0	0	0.04859	0	0	0	0	0	0	0	0	0	0	0	0.0137	0.02067	0.08296
Bacteria;;;Proteobacteria;;Deltaproteobacteria;;Spirobacillus_o;;Spirobacillus_o_uc;;Spirobacillus_o_uc_g;Spirobacillus_o_uc_s	Spirobacillus_o_uc_s	0	0	0	0.01545	0	0	0	0	0	0	0.07289	0	0	0	0	0	0	0	0	0	0	0.02038	0	0	0.10872
Bacteria;;;Firmicutes;;Bacilli;;Bacillales;;Paenibacillaceae;;Paenibacillus;Paenibacillus agaridevorans	Paenibacillus agaridevorans	0	0	0	0	0	0	0	0.08063	0	0	0	0	0	0	0	0	0	0	0	0	0	0	0	0	0.08063
Bacteria;;;Firmicutes;;Bacilli;;Bacillales;;Staphylococcaceae;;Staphylococcus;Staphylococcus kloosii	Staphylococcus kloosii	0	0	0	0	0	0	0	0	0	0	0	0	0	0	0	0	0	0	0.02705	0	0	0	0.00913	0.031	0.06718
Bacteria;;;Gemmatimonadetes;;Gemmatimonadetes_c;;Gemmatimonadales;;HQ184023_f;;HQ184023_f_uc;HQ184023_f_uc_s	HQ184023_f_uc_s	0	0	0	0	0	0	0	0.01152	0	0	0	0.0125	0	0	0	0	0	0	0	0	0	0	0.0137	0.02067	0.05839
Bacteria;;;Proteobacteria;;Alphaproteobacteria;;Rhizobiales;;Devosia_f;;Devosia;EU344945_s	EU344945_s	0	0	0	0	0	0	0	0	0.10758	0	0.09718	0	0	0.04365	0	0	0	0	0	0	0	0	0	0	0.24841
Bacteria;;;Actinobacteria;;Actinobacteria_c;;Corynebacteriales;;Tsukamurellaceae;;Tsukamurella;Tsukamurella spumae group	Tsukamurella spumae group	0	0	0	0	0	0	0	0	0	0	0	0	0	0	0	0	0	0	0	0	0	0	0.02284	0.02067	0.04351
Bacteria;;;Proteobacteria;;Alphaproteobacteria;;Rhodobacterales;;Rhodobacteraceae;;Paracoccus;Paracoccus alcaliphilus	Paracoccus alcaliphilus	0	0	0	0	0	0	0	0.03455	0	0	0	0	0	0	0	0	0	0	0	0.17391	0	0	0.00913	0.01033	0.22792
Bacteria;;;Proteobacteria;;Alphaproteobacteria;;Rhodospirillales;;Alysiosphaera_f;;Alysiomicrobium;FM872931_s	FM872931_s	0	0	0	0	0	0	0.04977	0	0	0	0	0	0	0	0	0	0	0	0	0	0	0	0	0	0.04977
Bacteria;;;Firmicutes;;Clostridia;;Clostridia_uc;;Clostridia_uc_f;;Clostridia_uc_g;Clostridia_uc_s	Clostridia_uc_s	0	0	0	0	0	0	0.03555	0.01152	0	0	0	0	0	0	0	0	0	0	0	0.17391	0	0	0	0	0.22098
Bacteria;;;Acidobacteria;;Acidobacteria_c;;Acidobacteriales;;Acidobacteriaceae;;AY326556_g;AY963401_s	AY963401_s	0	0	0	0	0.17376	0	0	0.01152	0	0	0	0	0.03299	0	0	0	0	0.04579	0	0	0	0.01359	0	0	0.27765
Bacteria;;;Actinobacteria;;Actinobacteria_c;;Streptomycetales;;Streptomycetaceae;;Streptomyces;Streptomyces blastmyceticus	Streptomyces blastmyceticus	0.0481	0	0	0	0	0	0	0	0	0	0.07289	0	0.06598	0	0	0	0	0	0	0	0	0	0	0	0.18697
Bacteria;;;Proteobacteria;;Alphaproteobacteria;;Rhizobiales;;Rhizobiaceae;;Shinella;AF235998_s	AF235998_s	0	0	0	0	0	0	0	0.05759	0	0	0.0243	0	0	0	0	0	0	0	0	0	0	0	0.00457	0	0.08646
Bacteria;;;Proteobacteria;;Gammaproteobacteria;;Enterobacteriales;;Enterobacteriaceae;;Serratia;Serratia quinivorans	Serratia quinivorans	0	0	0	0	0	0	0.01422	0.03455	0	0	0	0	0.03299	0	0	0	0	0	0	0	0	0	0.00457	0	0.08633
Bacteria;;;Cyanobacteria;;Chroobacteria;;Pleurocapsales;;Pleurocapsales_uc;;Pleurocapsales_uc_g;Pleurocapsales_uc_s	Pleurocapsales_uc_s	0	0	0	0	0	0	0	0.08063	0	0	0	0	0	0	0	0	0	0	0	0	0	0	0	0	0.08063
Bacteria;;;Actinobacteria;;Rubrobacteria;;AB240334_o;;EF520360_f;;EF520360_g;EF520360_g_uc	EF520360_g_uc	0	0	0	0	0	0	0	0.03455	0	0	0	0	0	0	0	0	0	0	0.04058	0	0	0	0.00457	0	0.0797
Bacteria;;;Tenericutes;;Mollicutes;;AM275436_o;;AM275436_f;;AM275436_f_uc;AM275436_f_uc_s	AM275436_f_uc_s	0	0	0	0	0	0	0	0	0	0	0	0	0	0	0	0	0	0	0.08116	0	0	0	0.00457	0	0.08573
Bacteria;;;Chloroflexi;;Thermomicrobia;;DQ129389_o;;DQ129389_f;;DQ129389_g;EF157268_s	EF157268_s	0	0	0	0	0	0	0	0	0	0	0	0	0	0	0	0	0	0	0	0	0	0	0.00913	0.05167	0.0608
Bacteria;;;Proteobacteria;;Alphaproteobacteria;;Sphingomonadales;;Sphingomonadaceae;;Sphingopyxis;Sphingopyxis bauzanensis	Sphingopyxis bauzanensis	0	0	0	0	0	0	0.01422	0.03455	0	0	0	0	0	0	0	0	0	0	0	0	0	0	0.00457	0.01033	0.06367
Bacteria;;;Bacteroidetes;;Bacteroidia;;Bacteroidales;;Rikenellaceae;;Rikenellaceae_uc;Rikenellaceae_uc_s	Rikenellaceae_uc_s	0	0	0	0	0	0	0	0	0	0	0	0	0	0	0	0	0	0	0.09468	0	0	0	0	0	0.09468
Bacteria;;;Nitrospirae;;Nitrospira_c;;Nitrospirales;;Nitrospiraceae;;Nitrospira;AB252940_s	AB252940_s	0	0	0	0	0	0	0	0	0	0	0	0	0	0	0	0	0	0	0	0	0	0.00679	0.01827	0.02067	0.04573
Bacteria;;;Actinobacteria;;Actinobacteria_c;;Micrococcales;;Intrasporangiaceae;;Terrabacter;Terrabacter aeriphilus	Terrabacter aeriphilus	0	0	0	0	0	0	0	0.02304	0	0	0.0243	0	0	0	0	0	0	0	0	0	0	0	0.01827	0	0.06561
Bacteria;;;Gemmatimonadetes;;Gemmatimonadetes_c;;HQ190275_o;;HQ190275_f;;HQ190275_g;HQ190275_g_uc	HQ190275_g_uc	0	0	0	0	0.08688	0	0	0.02304	0	0	0	0	0	0.0873	0	0	0	0	0	0	0	0	0	0.02067	0.21789
Bacteria;;;Proteobacteria;;Gammaproteobacteria;;Xanthomonadales;;Xanthomonadaceae;;Luteimonas;Luteimonas_uc	Luteimonas_uc	0	0	0	0	0	0	0.02133	0	0	0	0	0	0	0	0.00802	0	0	0	0	0	0	0.00679	0.00913	0	0.04527
Bacteria;;;Acidobacteria;;Chloracidobacterium_c;;EU335275_o;;EU192989_f;;EU192989_f_uc;EU192989_f_uc_s	EU192989_f_uc_s	0	0	0	0	0	0	0	0.01152	0	0	0	0	0.19795	0	0	0	0	0	0	0	0	0	0	0	0.20947
Bacteria;;;Actinobacteria;;Actinobacteria_c;;Micrococcales;;Intrasporangiaceae;;Tetrasphaera;Tetrasphaera duodecadis	Tetrasphaera duodecadis	0	0	0	0	0	0	0.02844	0.01152	0	0	0.0243	0	0	0	0	0	0	0	0	0	0	0	0	0.01033	0.07459
Bacteria;;;Acidobacteria;;Solibacteres;;Solibacterales;;Solibacteraceae;;HQ190378_g;EU676415_s	EU676415_s	0	0	0	0	0	0	0	0.08063	0	0	0	0	0	0	0	0	0	0	0	0	0	0	0	0	0.08063
Bacteria;;;Proteobacteria;;Alphaproteobacteria;;Rhodospirillales;;Rhodospirillaceae;;JF703549_g;JF703549_g_uc	JF703549_g_uc	0	0	0	0	0	0	0	0	0	0	0	0	0	0	0	0	0	0	0	0	0	0	0.0274	0.01033	0.03773
Bacteria;;;Proteobacteria;;Gammaproteobacteria;;Vibrionales;;Vibrionaceae;;Vibrio;Vibrio_uc	Vibrio_uc	0.02405	0	0.2331	0	0	0	0	0	0	0	0	0	0	0	0	0	0	0	0	0	0	0	0.01827	0	0.27542
Bacteria;;;Firmicutes;;Clostridia;;Clostridiales;;Clostridiaceae;;Clostridium;Clostridium tertium	Clostridium tertium	0.02405	0	0	0.0309	0	0	0	0.04607	0	0	0	0	0	0	0	0	0	0	0	0	0	0	0	0	0.10102
Bacteria;;;Bacteroidetes;;Sphingobacteria;;Sphingobacteriales;;Chitinophagaceae;;GQ263856_g;FJ466330_s	FJ466330_s	0	0	0	0	0	0	0	0	0	0	0.17007	0	0	0	0	0	0	0	0	0	0	0	0	0	0.17007
Bacteria;;;Firmicutes;;Clostridia;;Clostridiales;;Ruminococcaceae;;AM277340_g;DQ800759_s	DQ800759_s	0	0	0	0	0	0	0	0	0	0	0	0	0	0	0	0	0	0	0.08116	0	0	0	0.00457	0	0.08573
Bacteria;;;Firmicutes;;Bacilli;;Bacillales;;Bacillaceae;;Bacillus;Bacillus koreensis	Bacillus koreensis	0	0	0	0.09269	0	0	0	0.01152	0	0	0	0	0	0	0	0	0	0	0	0	0	0	0	0	0.10421
Bacteria;;;Bacteroidetes;;Sphingobacteria;;HQ178786_o;;HQ178786_f;;HQ178786_f_uc;HQ178786_f_uc_s	HQ178786_f_uc_s	0	0	0	0	0	0	0	0	0	0	0	0	0	0	0	0	0	0	0	0	0	0	0.03197	0	0.03197
Bacteria;;;Cyanobacteria;;Chroobacteria;;Oscillatoriales;;Pseudanabaenaceae;;Leptolyngbya;Leptolyngbya_uc	Leptolyngbya_uc	0	0	0	0	0	0	0	0.01152	0	0	0	0.07502	0	0	0	0	0	0	0	0	0	0	0	0	0.08654
Bacteria;;;Proteobacteria;;Deltaproteobacteria;;Myxococcales;;Polyangiaceae;;Sorangium;Sorangium cellulosum	Sorangium cellulosum	0	0	0	0	0	0	0.04977	0	0	0	0	0	0	0	0	0	0	0	0	0	0	0	0	0	0.04977
Bacteria;;;Proteobacteria;;Gammaproteobacteria;;Xanthomonadales;;Xanthomonadaceae;;Dokdonella;Dokdonella soli	Dokdonella soli	0	0	0	0	0	0	0	0	0.32275	0	0.0243	0	0	0	0	0	0	0	0	0	0	0	0	0	0.34705
Bacteria;;;Proteobacteria;;Alphaproteobacteria;;Rhizobiales;;Bradyrhizobiaceae;;DQ123621_g;EU266807_s	EU266807_s	0.07215	0	0	0	0	0	0	0	0	0	0	0	0	0	0	0	0	0	0	0	0	0	0.01827	0	0.09042
Bacteria;;;Proteobacteria;;Alphaproteobacteria;;Rhizobiales;;Phyllobacteriaceae;;Mesorhizobium;Mesorhizobium loti	Mesorhizobium loti	0	0	0	0	0	0	0	0.01152	0	0	0	0	0	0	0	0	0	0	0	0	0	0	0.0137	0.031	0.05622
Bacteria;;;Proteobacteria;;Gammaproteobacteria;;Pseudomonadales;;Pseudomonadaceae;;Pseudomonas;Pseudomonas baetica	Pseudomonas baetica	0	0	0	0.01545	0.08688	0	0.00711	0.02304	0	0	0.0243	0.0125	0	0	0	0	0	0	0	0	0	0	0	0	0.16928
Bacteria;;;Firmicutes;;Clostridia;;Clostridiales;;Arthromitus_f;;Arthromitus;Arthromitus_uc	Arthromitus_uc	0	0	0	0.0309	0	0	0.00711	0	0	0	0	0	0	0	0	0	0	0	0	0	0	0.01359	0.00913	0	0.06073
Bacteria;;;Firmicutes;;Bacilli;;Lactobacillales;;Carnobacteriaceae;;Carnobacteriaceae_uc;Carnobacteriaceae_uc_s	Carnobacteriaceae_uc_s	0	0	0	0	0	0	0.04977	0	0	0	0	0	0	0	0	0	0	0	0	0	0	0	0	0	0.04977
Bacteria;;;Actinobacteria;;Actinobacteria_c;;Frankiales;;Nakamurellaceae;;Saxeibacter;Saxeibacter_uc	Saxeibacter_uc	0.12025	0	0	0	0	0	0.00711	0	0	0	0	0	0	0	0	0	0	0	0	0	0	0	0.00457	0	0.13193
Bacteria;;;Chloroflexi;;EU335161_c;;AB186887_o;;AB186887_f;;AB186887_f_uc;AB186887_f_uc_s	AB186887_f_uc_s	0	0	0	0	0	0	0	0	0	0	0	0	0	0	0	0	0	0	0	0	0	0	0.03197	0	0.03197
Bacteria;;;Bacteroidetes;;Cytophagia;;Cytophagales;;Hymenobacter_f;;Hymenobacter;Hymenobacter perfusus	Hymenobacter perfusus	0	0	0	0	0	0	0.00711	0.04607	0	0	0	0	0.03299	0	0.00802	0	0	0	0	0	0	0	0	0	0.09419
Bacteria;;;Proteobacteria;;Alphaproteobacteria;;Rhizobiales;;Hyphomicrobiaceae;;Hyphomicrobium;DQ125521_s	DQ125521_s	0	0	0	0	0.08688	0	0	0	0	0	0.04859	0	0	0	0	0	0	0	0	0	0	0	0.01827	0	0.15374
Bacteria;;;Bacteroidetes;;Sphingobacteria;;Sphingobacteriales;;Chitinophagaceae;;Ferruginibacter;EF562550_s	EF562550_s	0	0	0	0.07724	0.08688	0	0	0	0	0	0	0	0	0.04365	0	0	0	0	0	0	0	0	0	0	0.20777
Bacteria;;;Gemmatimonadetes;;Gemmatimonadetes_c;;Gemmatimonadales;;Gemmatimonadaceae;;Gemmatimonas;Gemmatimonas_uc	Gemmatimonas_uc	0	0	0	0	0	0	0.00711	0	0	0	0	0	0	0	0	0	0	0	0	0	0	0	0.0274	0	0.03451
Bacteria;;;Proteobacteria;;Betaproteobacteria;;Burkholderiales;;Comamonadaceae;;Curvibacter;Curvibacter delicatus	Curvibacter delicatus	0.02405	0	0	0	0	0	0	0	0	0	0.04859	0	0	0	0	0	0	0	0	0	0	0	0.0137	0.01033	0.09667
Bacteria;;;Proteobacteria;;Deltaproteobacteria;;FJ889281_o;;AB425060_f;;AB425060_f_uc;AB425060_f_uc_s	AB425060_f_uc_s	0	0	0	0	0	0	0.01422	0.05759	0	0	0	0	0	0	0	0	0	0	0	0	0	0	0	0	0.07181
Bacteria;;;Bacteroidetes;;Flavobacteria;;Flavobacteriales;;Flavobacteriaceae;;Epilithonimonas;Epilithonimonas lactis	Epilithonimonas lactis	0	0	0	0	0	0	0.00711	0.02304	0	0	0.0243	0.0125	0.06598	0	0	0	0	0	0	0	0	0	0	0	0.13293
Bacteria;;;Actinobacteria;;Actinobacteria_c;;Micrococcales;;Intrasporangiaceae;;Phycicoccus;Phycicoccus aerophilus	Phycicoccus aerophilus	0.07215	0	0	0	0	0	0	0	0	0	0	0	0	0	0	0	0	0	0	0	0	0	0.0137	0.01033	0.09618
Bacteria;;;Actinobacteria;;Acidimicrobiia;;Acidimicrobiales;;AM991247_f;;AM991247_g;EF516030_s	EF516030_s	0.07215	0	0	0	0	0	0	0	0.05379	0	0	0	0.09898	0	0	0	0	0	0	0	0	0	0	0	0.22492
Bacteria;;;Proteobacteria;;Alphaproteobacteria;;Rhizobiales;;Phyllobacteriaceae;;Aminobacter;Aminobacter niigataensis	Aminobacter niigataensis	0	0	0	0	0	0	0	0	0	0	0	0	0	0	0	0	0	0	0.01353	0	0	0.03397	0.00457	0	0.05207
Bacteria;;;Proteobacteria;;Gammaproteobacteria;;Xanthomonadales;;Xanthomonadaceae;;Rudaea;4P000036_s	4P000036_s	0	0	0	0	0	0	0.04977	0	0	0	0	0	0	0	0	0	0	0	0	0	0	0	0	0	0.04977
Bacteria;;;Actinobacteria;;Actinobacteria_c;;Micrococcales;;Microbacteriaceae;;Microbacterium;Microbacterium aerolatum	Microbacterium aerolatum	0	0	0	0	0	0	0	0.02304	0	0	0	0	0	0	0	0	0	0	0	0	0	0	0.01827	0.01033	0.05164
Bacteria;;;Firmicutes;;Erysipelotrichi;;Erysipelotrichales;;Allobaculum_f;;HQ452860_g;HQ452860_g_uc	HQ452860_g_uc	0	0	0	0	0	0	0	0	0	0	0	0	0	0	0	0	0	0	0.09468	0	0	0	0	0	0.09468
Bacteria;;;Proteobacteria;;Alphaproteobacteria;;Rhizobiales;;Aurantimonadaceae;;Aureimonas;Aureimonas ureilytica	Aureimonas ureilytica	0	0	0	0	0	0	0	0	0	0	0.0243	0	0.03299	0	0	0	0	0	0	0	0	0	0.00913	0.031	0.09742
Bacteria;;;Proteobacteria;;Alphaproteobacteria;;Rhodospirillales;;Acetobacteraceae;;DQ451497_g;DQ451497_s	DQ451497_s	0	0	0	0	0	0	0	0.02304	0	0	0.04859	0	0.06598	0	0	0	0	0	0.01353	0	0	0	0	0	0.15114
Bacteria;;;Actinobacteria;;Rubrobacteria;;AB240334_o;;HM748665_f;;HM748665_g;HM748665_g_uc	HM748665_g_uc	0	0	0.34965	0	0	0	0	0.02304	0	0	0	0.0125	0	0	0	0	0	0	0	0	0	0	0	0.01033	0.39552
Bacteria;;;Firmicutes;;Clostridia;;Clostridiales;;Ruminococcaceae;;GQ897654_g;EF400892_s	EF400892_s	0	0	0	0	0	0	0	0	0	0	0	0	0	0	0	0	0	0	0.06763	0	0	0	0.00457	0.01033	0.08253
Bacteria;;;Proteobacteria;;Gammaproteobacteria;;Pseudomonadales;;Pseudomonadaceae;;Pseudomonas;Pseudomonas umsongensis	Pseudomonas umsongensis	0	0	0	0	0	0	0.02133	0	0	0	0	0.0125	0	0	0	0	0	0	0	0	0	0.02038	0	0	0.05421
Bacteria;;;Bacteroidetes;;Cytophagia;;Cytophagales;;Hymenobacter_f;;Pontibacter;Pontibacter_uc	Pontibacter_uc	0	0	0	0	0	0	0	0	0	0	0	0	0	0	0	0	0	0	0	0	0	0	0	0.07234	0.07234
Bacteria;;;Firmicutes;;Bacilli;;Lactobacillales;;Leuconostocaceae;;Leuconostoc;Leuconostoc citreum	Leuconostoc citreum	0	0	0	0	0	0	0	0	0	0	0.14577	0	0	0	0	0	0	0	0.01353	0	0	0	0	0	0.1593
Bacteria;;;Actinobacteria;;Actinobacteria_c;;Micrococcales;;Dermabacteraceae;;Devriesea;Devriesea_uc	Devriesea_uc	0.0481	0	0	0	0	0	0	0	0	0	0.09718	0.0125	0	0	0	0	0	0	0	0	0	0	0	0	0.15778
Bacteria;;;Proteobacteria;;Alphaproteobacteria;;Sphingomonadales;;Erythrobacteraceae;;Altererythrobacter;DQ811848_s	DQ811848_s	0	0	0	0	0	0	0.03555	0	0	0	0	0	0	0	0	0	0	0	0	0	0	0	0.00457	0.01033	0.05045
Bacteria;;;Firmicutes;;Bacilli;;Bacillales;;Planococcaceae;;Paenisporosarcina;Paenisporosarcina macmurdoensis	Paenisporosarcina macmurdoensis	0	0	0	0	0	0	0	0	0	0	0	0	0	0.04365	0	0	0	0	0	0	0	0.00679	0.01827	0.01033	0.07904
Bacteria;;;Firmicutes;;Bacilli;;Bacillales;;Paenibacillaceae;;Paenibacillus;Paenibacillus chondroitinus	Paenibacillus chondroitinus	0.12025	0	0	0	0	0	0	0.01152	0	0	0.0243	0	0	0	0	0	0	0	0	0	0	0	0	0	0.15607
Bacteria;;;Actinobacteria;;Actinobacteria_c;;Corynebacteriales;;Nocardiaceae;;Smaragdicoccus;Smaragdicoccus niigatensis	Smaragdicoccus niigatensis	0	0	0	0	0	0	0	0	0	0	0	0.03751	0	0	0	0	0	0	0	0	0	0	0.01827	0	0.05578
Bacteria;;;Proteobacteria;;Gammaproteobacteria;;Xanthomonadales;;Xanthomonadaceae;;Tahibacter;Tahibacter aquaticus	Tahibacter aquaticus	0	0	0	0	0	0	0.01422	0	0	0	0	0	0	0	0	0	0	0	0	0	0	0	0.01827	0	0.03249
Bacteria;;;Proteobacteria;;Alphaproteobacteria;;Caulobacterales;;Caulobacteraceae;;Brevundimonas;Brevundimonas diminuta	Brevundimonas diminuta	0.02405	0	0	0	0	0	0	0.02304	0	0	0.0243	0	0	0.04365	0	0	0	0	0.01353	0	0	0	0	0	0.12857
Bacteria;;;Actinobacteria;;Rubrobacteria;;Gaiellales;;Gaiellaceae;;Gaiella;EU861844_s	EU861844_s	0	0	0	0	0	0	0	0	0	0	0.14577	0	0	0	0	0	0	0	0	0	0	0	0	0	0.14577
Bacteria;;;Proteobacteria;;Alphaproteobacteria;;Rhodospirillales;;Acetobacteraceae;;Rhodovastum;AJ292609_s	AJ292609_s	0	0	0	0	0	0	0	0.01152	0	0	0	0	0	0	0	0	0	0	0	0	0	0	0.02284	0	0.03436
Bacteria;;;Armatimonadetes;;Chthonomonadetes;;Chthonomonadales;;Chthonomonadales_uc;;Chthonomonadales_uc_g;Chthonomonadales_uc_s	Chthonomonadales_uc_s	0	0	0	0	0	0	0	0	0.05379	0	0.09718	0	0	0	0	0	0	0	0	0	0	0	0.00457	0	0.15554
Bacteria;;;Bacteroidetes;;Cytophagia;;Cytophagales;;Cytophagaceae;;HQ674889_g;HQ674889_g_uc	HQ674889_g_uc	0	0	0	0	0	0	0	0	0	0	0	0	0	0	0	0	0	0	0	0	0	0	0.0137	0.031	0.0447
Bacteria;;;Actinobacteria;;Acidimicrobiia;;Acidimicrobiales;;Iamiaceae;;Iamia;FJ152827_s	FJ152827_s	0.02405	0	0	0	0	0	0	0.03455	0	0	0	0	0	0	0	0	0	0	0	0	0	0	0.00913	0	0.06773
Bacteria;;;Actinobacteria;;Actinobacteria_c;;Streptosporangiales;;Thermomonosporaceae;;EU861937_g;EU861937_s	EU861937_s	0.0481	0	0	0	0.08688	0	0.00711	0	0	0	0.0243	0.0125	0	0	0	0	0	0	0	0	0	0	0	0	0.17889
Bacteria;;;Proteobacteria;;Betaproteobacteria;;Burkholderiales;;Alcaligenaceae;;Bordetella;AJ224990_s	AJ224990_s	0	0	0	0.04635	0	0	0.01422	0	0	0	0	0	0	0	0	0	0	0	0	0	0	0	0.00457	0	0.06514
Bacteria;;;Actinobacteria;;Actinobacteria_c;;Micrococcales;;Microbacteriaceae;;Microbacterium;Microbacterium indicum	Microbacterium indicum	0	0	0	0	0	0	0	0.06911	0	0	0	0	0	0	0	0	0	0	0	0	0	0	0	0	0.06911
Bacteria;;;Chloroflexi;;Anaerolineae;;Anaerolinaeles;;Anaerolinaceae;;GQ500701_g;AB240474_s	AB240474_s	0.02405	0	0	0	0	0	0.00711	0	0	0	0.04859	0	0	0	0	0	0	0	0	0	0	0	0	0.02067	0.10042
Bacteria;;;Proteobacteria;;Alphaproteobacteria;;Rhizobiales;;Methylobacteriaceae;;Methylobacterium;Methylobacterium mesophilicum	Methylobacterium mesophilicum	0	0	0	0	0	0	0	0.04607	0	0	0.0243	0.0125	0	0	0	0	0	0	0	0	0	0	0	0	0.08287
Bacteria;;;Proteobacteria;;Alphaproteobacteria;;Caulobacterales;;Caulobacteraceae;;Brevundimonas;Brevundimonas viscosa	Brevundimonas viscosa	0	0	0	0	0	0	0	0	0	0	0	0	0	0.04365	0	0	0	0	0	0	0	0	0.0137	0.02067	0.07802
Bacteria;;;Proteobacteria;;Gammaproteobacteria;;Xanthomonadales;;Xanthomonadaceae;;Stenotrophomonas;Stenotrophomonas ginsengisoli	Stenotrophomonas ginsengisoli	0	0	0	0	0	0	0	0	0	0	0	0	0	0	0.0481	0	0	0	0	0	0	0	0	0	0.0481
Bacteria;;;Proteobacteria;;Alphaproteobacteria;;Rhizobiales;;Beijerinckiaceae;;Methyloferula;Methyloferula stellata	Methyloferula stellata	0.0962	0	0	0.01545	0	0	0.00711	0	0	0	0	0	0	0	0	0	0	0	0	0	0	0	0	0	0.11876
Bacteria;;;Firmicutes;;Clostridia;;Clostridiales;;Ruminococcaceae;;Faecalibacterium;EF405061_s	EF405061_s	0	0	0	0	0	0	0	0	0	0	0	0	0	0	0	0	0	0	0.06763	0	0	0	0.00457	0	0.0722
Bacteria;;;Actinobacteria;;Actinobacteria_c;;Corynebacteriales;;Corynebacteriaceae;;Corynebacterium;Corynebacterium afermentans	Corynebacterium afermentans	0	0	0	0	0	0	0	0	0	0	0	0	0.06598	0	0	0	0	0	0.05411	0	0	0	0	0	0.12009
Bacteria;;;Proteobacteria;;Betaproteobacteria;;Burkholderiales;;Comamonadaceae;;FJ660572_g;FJ660572_s	FJ660572_s	0	0	0	0	0	0	0.01422	0	0	0	0	0	0	0	0	0	0	0	0	0	0	0	0.01827	0	0.03249
Bacteria;;;Firmicutes;;Clostridia;;Clostridiales;;Veillonellaceae;;Dialister;Dialister_uc	Dialister_uc	0	0	0	0	0	0	0	0	0	0	0	0	0	0	0	0	0	0	0.02705	0	0	0	0	0.04134	0.06839
Bacteria;;;TM7;;TM7_c;;TM7_o;;TM7_f;;TM7_g;HE589821_s	HE589821_s	0	0	0	0	0	0	0	0.01152	0	0	0	0	0	0	0	0	0	0	0	0	0	0	0.02284	0	0.03436
Bacteria;;;Firmicutes;;Bacilli;;Bacillales;;Staphylococcaceae;;Staphylococcus;Staphylococcus agnetis	Staphylococcus agnetis	0	0	0	0	0	0	0	0	0	0	0	0	0	0	0	0	0	0	0.01353	0	0	0	0.0137	0.02067	0.0479
Bacteria;;;Proteobacteria;;Alphaproteobacteria;;Rhizobiales;;Rhizobiaceae;;Rhizobium;Rhizobium oryzae	Rhizobium oryzae	0	0	0	0	0	0	0	0	0	0	0	0	0	0	0	0	0	0	0	0	0	0	0.02284	0.01033	0.03317
Bacteria;;;Firmicutes;;Clostridia;;Clostridiales;;Lachnospiraceae;;ACTP_g;ACTP_g_uc	ACTP_g_uc	0	0	0	0	0	0	0	0	0	0	0	0	0	0	0	0	0	0	0.08116	0	0	0	0	0	0.08116
Bacteria;;;Acidobacteria;;Acidobacteria_c;;Acidobacteriales;;Acidobacteriaceae;;Terriglobus;Terriglobus saanensis	Terriglobus saanensis	0	0	0	0	0.52129	0	0	0	0	0	0	0	0	0	0	0	0	0	0	0	0	0	0	0	0.52129
Bacteria;;;Proteobacteria;;Gammaproteobacteria;;Xanthomonadales;;Xanthomonadaceae;;Rudaea;4P001016_s	4P001016_s	0	0	0	0	0.26064	0	0	0.02304	0	0	0.0243	0	0	0	0	0	0	0	0	0	0	0	0	0	0.30798
Bacteria;;;Proteobacteria;;Alphaproteobacteria;;Sphingomonadales;;Sphingomonadaceae;;Sphingomonas;Sphingomonas rosea	Sphingomonas rosea	0	0	0	0	0	0	0	0.01152	0	0	0	0	0	0	0	0	0	0	0	0	0	0	0	0.05167	0.06319
Bacteria;;;Armatimonadetes;;AB374370_c;;AB374370_o;;AB374370_f;;AB374370_g;AB374370_g_uc	AB374370_g_uc	0.02405	0	0	0	0	0	0.03555	0	0	0	0	0	0	0	0	0	0	0	0	0	0	0	0	0	0.0596
Bacteria;;;Chloroflexi;;Thermomicrobia;;EU861898_o;;EU861898_o_uc;;EU861898_o_uc_g;EU861898_o_uc_s	EU861898_o_uc_s	0	0	0	0.01545	0	0	0	0	0	0	0.04859	0	0	0	0	0	0	0	0	0	0	0	0	0.031	0.09504
Bacteria;;;Bacteroidetes;;Sphingobacteria;;Sphingobacteriales;;Chitinophagaceae;;EU370957_g;4P002204_s	4P002204_s	0.1443	0	0	0	0	0	0	0	0	0	0	0	0	0	0	0	0	0	0	0	0	0	0	0	0.1443
Bacteria;;;Actinobacteria;;Actinobacteria_c;;Frankiales;;Geodermatophilaceae;;Geodermatophilus;Geodermatophilus_uc	Geodermatophilus_uc	0	0	0	0	0	0	0.00711	0.02304	0	0	0	0	0	0.04365	0	0	0	0	0	0	0	0	0	0.02067	0.09447
Bacteria;;;Actinobacteria;;Actinobacteria_c;;Streptomycetales;;Streptomycetaceae;;Streptomyces;Streptomyces glauciniger	Streptomyces glauciniger	0	0	0	0	0	0	0	0	0	0	0	0	0	0	0	0	0	0	0	0	0	0	0.0274	0	0.0274
Bacteria;;;Proteobacteria;;Deltaproteobacteria;;EU617864_o;;EU617864_f;;HQ114073_g;HQ114073_g_uc	HQ114073_g_uc	0	0	0	0	0	0	0	0	0	0	0	0	0	0	0	0	0	0	0	0	0	0	0.0274	0	0.0274
Bacteria;;;Proteobacteria;;Gammaproteobacteria;;Pseudomonadales;;Pseudomonadaceae;;Pseudomonas;Pseudomonas entomophila	Pseudomonas entomophila	0	0	0	0	0	0	0.04266	0	0	0	0	0	0	0	0	0	0	0	0	0	0	0	0	0	0.04266
Bacteria;;;Proteobacteria;;Alphaproteobacteria;;Rhizobiales;;Rhizobiaceae;;Rhizobium;Rhizobium phenanthrenilyticum	Rhizobium phenanthrenilyticum	0	0	0	0	0	0	0	0.02304	0.10758	0	0	0	0	0	0	0	0	0	0	0	0	0	0.00913	0	0.13975
Bacteria;;;Proteobacteria;;Alphaproteobacteria;;Rhizobiales;;AB231940_f;;AB231940_g;AB231940_g_uc	AB231940_g_uc	0	0	0	0	0	0	0	0	0	0	0	0	0.03299	0	0	0	0	0	0	0	0	0.00679	0.01827	0	0.05805
Bacteria;;;Firmicutes;;Bacilli;;Bacillales;;Exiguobacteriaceae;;Exiguobacterium;Exiguobacterium indicum	Exiguobacterium indicum	0	0	0	0	0	0	0.02844	0	0	0	0.04859	0	0	0	0	0	0	0	0	0	0	0	0	0	0.07703
Bacteria;;;Actinobacteria;;Actinobacteria_c;;Corynebacteriales;;Nocardiaceae;;Gordonia;Gordonia amicalis	Gordonia amicalis	0	0	0	0	0	0	0.04266	0	0	0	0	0	0	0	0	0	0	0	0	0	0	0	0	0	0.04266
Bacteria;;;Proteobacteria;;Betaproteobacteria;;Burkholderiales;;Alcaligenaceae;;Achromobacter;Achromobacter denitrificans	Achromobacter denitrificans	0	0	0	0	0	0	0	0.01152	0	0	0	0	0.03299	0	0	0	0	0	0	0	0	0	0.01827	0	0.06278
Bacteria;;;Proteobacteria;;Alphaproteobacteria;;Sphingomonadales;;Sphingomonadaceae;;Sphingosinicella;Sphingosinicella vermicomposti	Sphingosinicella vermicomposti	0	0	0	0	0	0	0	0.06911	0	0	0	0	0	0	0	0	0	0	0	0	0	0	0	0	0.06911
Bacteria;;;Acidobacteria;;Acidobacteria_c;;Acidobacteriales;;Acidobacteriaceae;;Granulicella;Granulicella_uc	Granulicella_uc	0	0	0	0	0.17376	0	0.00711	0	0	0	0	0	0.09898	0	0	0	0	0	0	0	0	0	0	0	0.27985
Bacteria;;;Cyanobacteria;;Chroobacteria;;Pleurocapsales;;Chroococcidiopsis_f;;HQ910270_g;HQ910270_g_uc	HQ910270_g_uc	0	0	0	0	0	0	0	0	0	0	0.0243	0	0	0.1746	0	0	0	0	0	0	0	0	0	0.01033	0.20923
Bacteria;;;Proteobacteria;;Alphaproteobacteria;;Rhodospirillales;;Rhodospirillaceae;;Defluviicoccus;Defluviicoccus_uc	Defluviicoccus_uc	0.02405	0	0	0	0	0	0.02844	0	0	0	0	0	0.03299	0	0	0	0	0	0	0	0	0	0	0	0.08548
Bacteria;;;Firmicutes;;Clostridia;;Clostridiales;;Veillonellaceae;;Anaerospora;Anaerospora hongkongensis	Anaerospora hongkongensis	0	0	0	0	0	0	0	0	0	0	0.14577	0	0	0	0	0	0	0	0	0	0	0	0	0	0.14577
Bacteria;;;Proteobacteria;;Betaproteobacteria;;Burkholderiales;;Sphaerotilus_f;;AM777983_g;AM777983_g_uc	AM777983_g_uc	0	0	0	0	0	0	0	0.04607	0	0	0	0	0	0	0	0	0	0	0	0	0	0	0.00913	0	0.0552
Bacteria;;;Proteobacteria;;Alphaproteobacteria;;Rhodospirillales;;Acetobacteraceae;;Rubritepida;Rubritepida_uc	Rubritepida_uc	0	0	0	0	0	0	0.04266	0	0	0	0	0	0	0	0	0	0	0	0	0	0	0	0	0	0.04266
Bacteria;;;Proteobacteria;;Alphaproteobacteria;;Rhodospirillales;;Acetobacteraceae;;AF407720_g;AF407720_g_uc	AF407720_g_uc	0	0	0	0	0	0	0	0.06911	0	0	0	0	0	0	0	0	0	0	0	0	0	0	0	0	0.06911
Bacteria;;;Bacteroidetes;;Flavobacteria;;Flavobacteriales;;Flavobacteriaceae;;Flavobacterium;AM934678_s	AM934678_s	0	0	0	0	0	0	0	0	0	0	0	0	0	0	0	0	0	0	0	0	0	0	0.0274	0	0.0274
Bacteria;;;Actinobacteria;;Actinobacteria_c;;Micrococcales;;Intrasporangiaceae;;Phycicoccus;Phycicoccus ochangensis	Phycicoccus ochangensis	0.1443	0	0	0	0	0	0	0	0	0	0	0	0	0	0	0	0	0	0	0	0	0	0	0	0.1443
Bacteria;;;Proteobacteria;;Alphaproteobacteria;;Rhizobiales;;FM253651_f;;FM253651_g;FM253651_s	FM253651_s	0	0	0	0	0	0	0	0	0	0	0	0	0	0	0	0	0	0	0	0	0	0	0.0274	0	0.0274
Bacteria;;;Actinobacteria;;Acidimicrobiia;;Acidimicrobiales;;Iamiaceae;;Iamia;Iamia_uc	Iamia_uc	0	0	0	0	0	0	0	0	0	0	0	0	0	0	0	0	0	0	0	0	0	0	0.00457	0.05167	0.05624
Bacteria;;;Proteobacteria;;Gammaproteobacteria;;Enterobacteriales;;Enterobacteriaceae;;Serratia;Serratia plymuthica	Serratia plymuthica	0	0	0	0	0	0	0.00711	0.04607	0	0	0	0	0.03299	0	0	0	0	0	0	0	0	0	0	0	0.08617
Bacteria;;;Bacteroidetes;;Sphingobacteria;;Sphingobacteriales;;Chitinophagaceae;;Flavitalea;DQ450749_s	DQ450749_s	0.02405	0	0	0	0	0	0	0.04607	0	0	0.0243	0	0	0	0	0	0	0	0	0	0	0	0	0	0.09442
Bacteria;;;Proteobacteria;;Gammaproteobacteria;;Xanthomonadales;;Xanthomonadaceae;;Xylella;Xylella fastidiosa	Xylella fastidiosa	0	0	0	0	0	0	0	0	0	0	0	0	0	0	0	0	0	0	0	0	0	0	0.0274	0	0.0274
Bacteria;;;Proteobacteria;;Gammaproteobacteria;;Xanthomonadales;;Xanthomonadaceae;;Luteimonas;Luteimonas terricola	Luteimonas terricola	0	0	0	0	0	0	0	0	0	0	0	0	0	0	0	0	0	0	0	0	0	0.04077	0	0	0.04077
Bacteria;;;Proteobacteria;;Alphaproteobacteria;;Rhodospirillales;;Rhodospirillaceae;;Skermanella;Skermanella stibiiresistens	Skermanella stibiiresistens	0	0	0	0	0	0	0	0	0	0	0	0	0	0	0	0	0	0	0	0	0	0	0	0.062	0.062
Bacteria;;;Actinobacteria;;Actinobacteria_c;;Kineosporiales;;Kineosporiaceae;;Kineosporia;FM886842_s	FM886842_s	0	0	0	0	0	0	0	0	0	0	0	0	0	0	0	0	0	0	0	0	0	0	0.0274	0	0.0274
Bacteria;;;Actinobacteria;;Actinobacteria_c;;Streptomycetales;;Streptomycetaceae;;Streptomyces;Streptomyces griseoaurantiacus	Streptomyces griseoaurantiacus	0	0	0	0.09269	0	0	0	0	0	0	0	0	0	0	0	0	0	0	0	0	0	0	0	0	0.09269
Bacteria;;;Firmicutes;;Clostridia;;Clostridiales;;Ruminococcaceae;;EF400541_g;EF400541_s	EF400541_s	0	0	0	0	0	0	0	0	0	0	0	0	0	0	0	0	0	0	0.08116	0	0	0	0	0	0.08116
Bacteria;;;Firmicutes;;Clostridia;;Clostridiales;;Anaerovirgula_f;;Alkaliphilus;Alkaliphilus oremlandii	Alkaliphilus oremlandii	0	0	0	0	0	0	0	0.06911	0	0	0	0	0	0	0	0	0	0	0	0	0	0	0	0	0.06911
Bacteria;;;Actinobacteria;;Actinobacteria_c;;Micrococcales;;Microbacteriaceae;;Frigoribacterium;Frigoribacterium mesophilum	Frigoribacterium mesophilum	0	0	0	0	0	0	0	0	0	0	0	0	0	0	0	0	0	0	0	0	0	0.03397	0.00457	0	0.03854
Bacteria;;;Bacteroidetes;;Sphingobacteria;;Sphingobacteriales;;Chitinophagaceae;;EU979038_g;EU979038_g_uc	EU979038_g_uc	0.0481	0	0	0	0	0	0	0	0	0	0	0	0	0	0	0	0	0	0	0	0	0	0.00457	0.031	0.08367
Bacteria;;;Proteobacteria;;Betaproteobacteria;;Burkholderiales;;Oxalobacteraceae;;Massilia;Massilia dura	Massilia dura	0	0	0.11655	0	0	0	0	0	0	0	0	0	0	0	0	0	0	0	0	0	0	0	0	0.05167	0.16822
Bacteria;;;Acidobacteria;;Chloracidobacterium_c;;EU335275_o;;EU335275_f;;EU335275_f_uc;EU335275_f_uc_s	EU335275_f_uc_s	0	0	0	0	0.4344	0	0	0	0	0	0	0	0	0	0	0	0	0	0	0	0	0.00679	0	0	0.44119
Bacteria;;;Firmicutes;;Bacilli;;Lactobacillales;;Leuconostocaceae;;Weissella;Weissella paramesenteroides	Weissella paramesenteroides	0	0	0	0	0	0	0	0	0	0	0	0	0	0	0	0	0	0	0.06763	0	0	0	0.00457	0	0.0722
Bacteria;;;Proteobacteria;;Alphaproteobacteria;;Rhizobiales;;Rhizobiaceae;;Shinella;EU335452_s	EU335452_s	0	0	0	0	0	0	0	0.04607	0	0	0	0	0	0	0	0	0	0	0	0	0	0.00679	0.00457	0	0.05743
Bacteria;;;Firmicutes;;Bacilli;;Bacillales;;Bacillaceae;;Bacillus;Bacillus tequilensis	Bacillus tequilensis	0	0	0	0	0	0	0.00711	0.05759	0	0	0	0	0	0	0	0	0	0	0	0	0	0	0	0	0.0647
Bacteria;;;Proteobacteria;;Betaproteobacteria;;Burkholderiales;;Comamonadaceae;;Acidovorax;Acidovorax delafieldii	Acidovorax delafieldii	0	0	0	0	0	0	0.02844	0	0	0	0	0.02501	0	0	0	0	0	0	0	0	0	0	0	0	0.05345
Bacteria;;;Proteobacteria;;Alphaproteobacteria;;Rhodospirillales;;Acetobacteraceae;;AM162403_g;EF520426_s	EF520426_s	0.02405	0	0	0	0.08688	0	0.02133	0	0	0	0	0	0.03299	0	0	0	0	0	0	0	0	0	0	0	0.16525
Bacteria;;;Proteobacteria;;Alphaproteobacteria;;Rickettsiales;;Caedibacter_g1_f;;Caedibacter_g1;Caedibacter acanthamoebae	Caedibacter acanthamoebae	0	0	0	0	0	0	0.02844	0	0	0	0	0	0	0	0	0	0	0	0	0	0	0	0.00913	0	0.03757
Bacteria;;;Firmicutes;;Bacilli;;Bacillales;;Paenibacillaceae;;Paenibacillus;Paenibacillus tundrae	Paenibacillus tundrae	0	0	0	0	0	0	0	0.02304	0	0	0	0	0	0	0	0.12099	0	0	0	0	0	0	0	0	0.14403
Bacteria;;;Actinobacteria;;Actinobacteria_c;;Frankiales;;Nakamurellaceae;;Nakamurella;Nakamurella panacisegetis	Nakamurella panacisegetis	0	0	0	0	0	0	0.02844	0.01152	0	0	0	0	0	0	0	0	0	0	0	0	0	0	0.00457	0	0.04453
Bacteria;;;Proteobacteria;;Alphaproteobacteria;;Rhodobacterales;;Rhodobacteraceae;;Pseudorhodobacter;Pseudorhodobacter_uc	Pseudorhodobacter_uc	0	0	0	0	0	0	0	0	0	0	0	0	0	0	0	0	0	0	0	0	0	0	0	0.062	0.062
Bacteria;;;Actinobacteria;;Actinobacteria_c;;EF016806_o;;EF016806_f;;EF016806_g;EF016806_g_uc	EF016806_g_uc	0	0	0	0	0	0	0	0.04607	0	0	0	0	0	0.04365	0	0	0	0	0	0	0	0	0.00457	0	0.09429
Bacteria;;;Proteobacteria;;Alphaproteobacteria;;Caulobacterales;;Caulobacteraceae;;AB473919_g;AB473919_g_uc	AB473919_g_uc	0	0	0	0	0	0	0	0.02304	0	0	0	0	0	0	0	0	0	0	0	0	0	0	0.00457	0.031	0.05861
Bacteria;;;Firmicutes;;Bacilli;;Bacillales;;Planococcaceae;;Planococcus;Planomicrobium koreense	Planomicrobium koreense	0	0	0	0.0309	0	0	0	0	0	0	0	0	0	0	0	0	0	0	0	0	0	0.02038	0	0.01033	0.06161
Bacteria;;;Proteobacteria;;Gammaproteobacteria;;Xanthomonadales;;Xanthomonadaceae;;Luteimonas;Luteimonas mephitis	Luteimonas mephitis	0	0	0	0	0	0	0	0	0	0	0	0	0	0	0	0	0	0	0.01353	0	0	0.01359	0.00913	0.01033	0.04658
Bacteria;;;Bacteroidetes;;Sphingobacteria;;Sphingobacteriales;;Sphingobacteriaceae;;Sphingobacterium;Sphingobacterium wenxiniae	Sphingobacterium wenxiniae	0	0	0	0	0	0	0.04266	0	0	0	0	0	0	0	0	0	0	0	0	0	0	0	0	0	0.04266
Bacteria;;;Proteobacteria;;Gammaproteobacteria;;Alteromonadales;;GU474872_f;;HQ190428_g;HQ190428_s	HQ190428_s	0	0	0	0	0	0	0	0	0	0	0	0	0	0	0	0	0	0	0	0	0	0	0.02284	0.01033	0.03317
Bacteria;;;Cyanobacteria;;Vampirovibrio_c;;AF544207_o;;AY957901_f;;EU134274_g;EU134274_s	EU134274_s	0	0	0	0	0	0	0	0	0	0	0	0	0	0	0	0	0	0	0	0	0	0	0.0274	0	0.0274
Bacteria;;;Chloroflexi;;GQ396871_c;;GQ396871_o;;GQ396871_f;;GQ396871_g;GQ396871_s	GQ396871_s	0.07215	0	0	0	0	0	0	0	0	0	0	0	0	0	0	0	0	0	0	0	0	0	0.00457	0.02067	0.09739
Bacteria;;;Proteobacteria;;Gammaproteobacteria;;Xanthomonadales;;Xanthomonadaceae;;Xanthomonadaceae_uc;Xanthomonadaceae_uc_s	Xanthomonadaceae_uc_s	0	0	0	0	0	0	0.02133	0	0	0	0	0	0.03299	0	0	0	0	0	0	0	0	0.00679	0.00457	0	0.06568
Bacteria;;;Proteobacteria;;Alphaproteobacteria;;Rhodobacterales;;Rhodobacteraceae;;Rhodobacter;GU441680_s	GU441680_s	0	0	0	0	0	0	0.01422	0.04607	0	0	0	0	0	0	0	0	0	0	0	0	0	0	0	0	0.06029
Bacteria;;;Actinobacteria;;Actinobacteria_c;;Micrococcales;;Brevibacteriaceae;;Brevibacterium;Brevibacterium pityocampae	Brevibacterium pityocampae	0	0	0	0	0	0	0	0	0	0	0	0	0	0	0	0	0	0	0	0	0	0	0.0274	0	0.0274
Bacteria;;;Proteobacteria;;Gammaproteobacteria;;Xanthomonadales;;Xanthomonadaceae;;Luteimonas;Luteimonas composti	Luteimonas composti	0	0	0	0	0	0	0.02844	0.01152	0	0	0	0	0	0	0	0	0	0	0	0	0	0.00679	0	0	0.04675
Bacteria;;;Actinobacteria;;Actinobacteria_c;;Frankiales;;Frankiaceae;;Jatrophihabitans;HQ674865_s	HQ674865_s	0.02405	0	0	0	0	0	0.02133	0.02304	0	0	0	0	0	0	0	0	0	0	0	0	0	0	0	0	0.06842
Bacteria;;;Actinobacteria;;Actinobacteria_c;;Frankiales;;Geodermatophilaceae;;Modestobacter;Modestobacter_uc	Modestobacter_uc	0.07215	0	0	0	0	0	0	0	0	0	0	0.03751	0	0	0	0	0	0	0	0	0	0	0	0	0.10966
Bacteria;;;Proteobacteria;;Alphaproteobacteria;;Sphingomonadales;;Sphingomonadaceae;;Sphingomonas;Sphingomonas panni	Sphingomonas panni	0.02405	0	0	0.0309	0	0	0	0	0	0	0.0243	0	0	0.0873	0	0	0	0	0	0	0	0	0	0	0.16655
Bacteria;;;Acidobacteria;;Chloracidobacterium_c;;EU335275_o;;EU192989_f;;EU192989_g;EU192989_g_uc	EU192989_g_uc	0.07215	0	0	0	0	0	0.00711	0	0	0	0.0243	0.0125	0	0	0	0	0	0	0	0	0	0	0	0	0.11606
Bacteria;;;Proteobacteria;;Gammaproteobacteria;;Pseudomonadales;;Pseudomonadaceae;;Pseudomonas;Pseudomonas oleovorans	Pseudomonas oleovorans	0	0	0	0	0	0	0	0	0	0	0	0	0.03299	0	0	0	0.24073	0	0	0	0	0	0	0	0.27372
Bacteria;;;Planctomycetes;;Phycisphaerae;;Phycisphaerales;;AY673410_f;;AY673410_g;4P001264_s	4P001264_s	0	0	0	0	0	0	0.03555	0	0	0	0	0	0	0	0	0	0	0	0	0	0	0.00679	0	0	0.04234
Bacteria;;;Actinobacteria;;Actinobacteria_c;;Micrococcales;;Promicromonosporaceae;;Isoptericola;Isoptericola variabilis	Isoptericola variabilis	0	0	0	0	0	0	0	0	0	0	0	0	0	0	0	0	0	0	0	0	0	0	0	0.062	0.062
Bacteria;;;Proteobacteria;;Alphaproteobacteria;;Rhizobiales;;Bradyrhizobiaceae;;DQ123621_g;EU801228_s	EU801228_s	0.12025	0	0	0	0	0	0	0	0	0	0.0243	0	0	0	0	0	0	0	0	0	0	0	0	0	0.14455
Bacteria;;;Bacteroidetes;;Sphingobacteria;;Sphingobacteriales;;Chitinophagaceae;;Segetibacter;4P000980_s	4P000980_s	0	0	0	0	0	0	0.02133	0	0	0	0.04859	0	0	0	0	0	0	0	0	0	0	0	0.00457	0	0.07449
Bacteria;;;Acidobacteria;;Chloracidobacterium_c;;AY281358_o;;DQ532145_f;;DQ532145_g;HQ645173_s	HQ645173_s	0	0	0	0	0	0	0.01422	0	0	0	0	0	0	0	0	0	0	0	0	0	0	0	0.01827	0	0.03249
Bacteria;;;Actinobacteria;;Actinobacteria_c;;Propionibacteriales;;Nocardioidaceae;;Nocardioides;EF466116_s	EF466116_s	0	0	0	0	0	0	0	0	0	0	0	0	0	0	0	0	0	0	0	0	0	0	0	0.062	0.062
Bacteria;;;Proteobacteria;;Betaproteobacteria;;Burkholderiales;;Burkholderiaceae;;Burkholderia;Burkholderia grimmiae	Burkholderia grimmiae	0	0	0	0	0	0	0.02844	0	0	0	0	0.02501	0	0	0	0	0	0	0	0	0	0	0	0	0.05345
Bacteria;;;Actinobacteria;;Actinobacteria_c;;Micrococcales;;Micrococcaceae;;Arthrobacter;Arthrobacter niigatensis	Arthrobacter niigatensis	0	0	0	0	0	0	0.00711	0	0.05379	0	0	0	0	0	0	0	0	0	0	0	0	0	0.00913	0.02067	0.0907
Bacteria;;;Acidobacteria;;Acidobacteria_c;;Acidobacteriales;;Acidobacteriaceae;;Acidobacterium;GU113028_s	GU113028_s	0	0	0	0	0	0	0	0	0	0	0.0243	0.06252	0	0	0	0	0	0	0	0	0	0	0	0	0.08682
Bacteria;;;Actinobacteria;;Actinobacteria_c;;Micrococcales;;Sanguibacteraceae;;Sanguibacter;Sanguibacter soli	Sanguibacter soli	0	0	0	0	0	0	0	0	0	0	0	0	0	0	0	0	0	0	0	0	0	0.02718	0.00457	0.01033	0.04208
Bacteria;;;Proteobacteria;;Gammaproteobacteria;;Xanthomonadales;;Xanthomonadaceae;;Luteibacter;Luteibacter anthropi	Luteibacter anthropi	0	0	0	0	0	0	0	0.03455	0	0	0	0	0	0	0	0	0	0	0	0.34783	0	0	0.00457	0	0.38695
Bacteria;;;Bacteroidetes;;Cytophagia;;Cytophagales;;Hymenobacter_f;;Hymenobacter;Hymenobacter glaciei	Hymenobacter glaciei	0	0	0	0	0.17376	0	0.02844	0	0	0	0	0	0	0	0	0	0	0	0	0	0	0	0	0	0.2022
Bacteria;;;Actinobacteria;;Actinobacteria_c;;Micromonosporales;;Micromonosporaceae;;Micromonospora;Micromonospora saelicesensis	Micromonospora saelicesensis	0	0	0	0	0	0	0	0	0	0	0.0243	0	0	0	0	0	0	0	0	0	0	0	0.02284	0	0.04714
Bacteria;;;Actinobacteria;;Actinobacteria_c;;Micrococcales;;Brevibacteriaceae;;Brevibacterium;Brevibacterium permense	Brevibacterium permense	0	0	0	0	0	0	0	0.05759	0	0	0	0	0	0	0	0	0	0	0	0	0	0	0	0.01033	0.06792
Bacteria;;;Proteobacteria;;Alphaproteobacteria;;Rhizobiales;;Methylopila_f;;FM253651_g;FM253651_g_uc	FM253651_g_uc	0.07215	0	0	0	0	0	0	0	0.05379	0	0	0	0	0.04365	0	0	0	0	0	0	0	0	0.00457	0	0.17416
Bacteria;;;Proteobacteria;;Alphaproteobacteria;;Rhodospirillales;;Acetobacteraceae;;Acidomonas;Acidomonas methanolica	Acidomonas methanolica	0	0	0	0	0	0	0	0	0	0	0.09718	0.02501	0	0	0	0	0	0	0	0	0	0	0	0	0.12219
Bacteria;;;Firmicutes;;Clostridia;;Clostridiales;;Clostridiaceae;;Clostridium;Clostridium butyricum	Clostridium butyricum	0	0	0	0.01545	0	0	0.03555	0	0	0	0	0	0	0	0	0	0	0	0	0	0	0	0	0	0.051
Bacteria;;;TM7;;TM7_c;;JF421159_o;;JF421159_f;;FJ542866_g;FJ542866_s	FJ542866_s	0	0	0	0	0	0	0	0	0	0	0	0	0	0	0	0	0	0	0	0	0	0	0.0274	0	0.0274
Bacteria;;;Chloroflexi;;Ktedonobacteria;;Ktedonobacterales;;Ktedonobacteraceae;;AM180162_g;AM180162_g_uc	AM180162_g_uc	0	0	0	0.07724	0	0	0	0	0	0	0	0	0.03299	0	0	0	0	0	0	0	0	0	0	0	0.11023
Bacteria;;;Actinobacteria;;Actinobacteria_c;;Streptosporangiales;;AF498716_f;;EU861937_g;FJ538159_s	FJ538159_s	0	0	0	0	0	0	0	0.05759	0	0	0.0243	0	0	0	0	0	0	0	0	0	0	0	0	0	0.08189
Bacteria;;;Bacteroidetes;;Sphingobacteria;;Sphingobacteriales;;Sphingobacteriaceae;;Mucilaginibacter;EU861966_s	EU861966_s	0	0	0	0	0	0	0	0	0	0	0	0	0	0	0	0	0	0	0	0	0	0	0.0274	0	0.0274
Bacteria;;;Chloroflexi;;Chloroflexi_c;;Chloroflexales;;FJ479330_f;;EU881212_g;EU881212_g_uc	EU881212_g_uc	0	0	0	0	0	0	0.00711	0.01152	0	0	0	0.0125	0	0	0	0	0	0	0	0	0	0	0.0137	0	0.04483
Bacteria;;;Gemmatimonadetes;;Gemmatimonadetes_c;;Gemmatimonadales;;EU421850_f;;FN436138_g;FN436138_s	FN436138_s	0	0	0	0	0	0	0	0	0	0	0	0	0	0	0	0	0	0	0.02705	0	0	0.00679	0	0.031	0.06484
Bacteria;;;Proteobacteria;;Alphaproteobacteria;;Rhodospirillales;;Acetobacteraceae;;AM162403_g;AM162403_g_uc	AM162403_g_uc	0	0	0	0	0	0	0	0	0.05379	0	0	0	0.03299	0	0	0	0	0	0	0	0	0	0.01827	0	0.10505
Bacteria;;;Chloroflexi;;HM748667_c;;HM748667_o;;HM748667_f;;HM748667_f_uc;HM748667_f_uc_s	HM748667_f_uc_s	0	0	0	0	0	0	0.00711	0	0	0	0	0	0	0	0	0	0	0	0	0	0	0	0.02284	0	0.02995
Bacteria;;;Proteobacteria;;Betaproteobacteria;;Burkholderiales;;Comamonadaceae;;Polaromonas;Polaromonas cryoconiti	Polaromonas cryoconiti	0	0	0	0.01545	0	0	0.00711	0	0	0	0	0.0125	0	0	0	0	0	0	0	0	0	0.02038	0	0	0.05544
Bacteria;;;Firmicutes;;Clostridia;;Clostridiales;;Clostridiales_uc;;Clostridiales_uc_g;Clostridiales_uc_s	Clostridiales_uc_s	0	0	0	0	0	0	0	0.01152	0	0	0	0	0	0	0	0	0	0	0	0	0	0.00679	0.01827	0	0.03658
Bacteria;;;Proteobacteria;;Alphaproteobacteria;;Rhizobiales;;Rhizobiaceae;;Rhizobium;Rhizobium daejeonense	Rhizobium daejeonense	0.07215	0	0	0	0	0	0	0	0	0	0.0243	0	0	0	0	0	0	0	0	0	0	0.01359	0	0	0.11004
Bacteria;;;Actinobacteria;;Actinobacteria_c;;Micrococcales;;Micrococcaceae;;Arthrobacter;Arthrobacter gandavensis	Arthrobacter gandavensis	0	0	0	0	0	0	0	0	0	0	0	0	0	0	0	0	0	0	0	0	0	0	0.00913	0.04134	0.05047
Bacteria;;;Firmicutes;;Bacilli;;Bacillales;;Paenibacillaceae;;Brevibacillus;Brevibacillus_uc	Brevibacillus_uc	0	0	0	0	0	0	0	0.01152	0	0	0.04859	0.0125	0	0	0	0	0	0	0.02705	0	0	0	0	0	0.09966
Bacteria;;;Actinobacteria;;Actinobacteria_c;;Micrococcales;;Microbacteriaceae;;Microbacterium;Microbacterium invictum	Microbacterium invictum	0	0	0	0.01545	0	0	0	0	0	0	0	0.02501	0	0	0	0	0	0	0	0	0	0.00679	0.00913	0	0.05638
Bacteria;;;Proteobacteria;;Alphaproteobacteria;;Rhizobiales;;FJ479444_f;;FJ479444_g;FJ152795_s	FJ152795_s	0.07215	0	0	0	0	0	0	0	0	0	0.0243	0	0	0	0	0	0	0	0	0	0	0	0.00913	0	0.10558
Bacteria;;;Actinobacteria;;Actinobacteria_c;;Kineosporiales;;Kineosporiaceae;;Angustibacter;Angustibacter luteus	Angustibacter luteus	0	0	0	0.01545	0	0	0	0	0	0	0.0243	0	0	0	0	0	0	0	0	0	0	0.00679	0.0137	0	0.06024
Bacteria;;;Actinobacteria;;Actinobacteria_c;;Corynebacteriales;;Mycobacteriaceae;;Mycobacterium;Mycobacterium tusciae	Mycobacterium tusciae	0	0	0	0	0	0	0	0	0	0	0	0	0	0	0	0	0	0	0	0	0	0	0.00913	0.04134	0.05047
Bacteria;;;Proteobacteria;;Alphaproteobacteria;;Sphingomonadales;;Sphingomonadaceae;;Sphingomonas;Sphingomonas abaci	Sphingomonas abaci	0	0	0	0	0.08688	0	0.00711	0.01152	0	0	0	0	0.03299	0	0	0	0	0	0	0	0	0	0.00913	0	0.14763
Bacteria;;;Bacteroidetes;;Cytophagia;;Cytophagales;;Hymenobacter_f;;Hymenobacter;FR682729_s	FR682729_s	0	0	0	0.0309	0	0	0.00711	0.03455	0	0	0	0	0	0	0	0	0	0	0	0	0	0	0	0	0.07256
Bacteria;;;Actinobacteria;;Acidimicrobiia;;Acidimicrobiales;;Iamiaceae;;EF018137_g;DQ298352_s	DQ298352_s	0.0481	0	0	0	0	0	0	0.01152	0	0	0	0	0	0	0	0	0	0	0	0	0	0	0.0137	0	0.07332
Bacteria;;;Bacteroidetes;;Sphingobacteria;;HQ178786_o;;FN811185_f;;FN811185_f_uc;FN811185_f_uc_s	FN811185_f_uc_s	0	0	0	0	0	0	0	0	0	0	0.0243	0	0	0	0	0	0	0	0	0	0	0	0.02284	0	0.04714
Bacteria;;;Bacteroidetes;;Flavobacteria;;Flavobacteriales;;Flavobacteriaceae;;Chryseobacterium;Chryseobacterium daeguense	Chryseobacterium daeguense	0.0481	0	0	0	0	0	0.02844	0	0	0	0	0	0	0	0	0	0	0	0	0	0	0	0	0	0.07654
Bacteria;;;Proteobacteria;;Betaproteobacteria;;DQ009366_o;;HQ014645_f;;HQ014645_g;FJ478938_s	FJ478938_s	0	0	0	0	0	0	0	0	0	0	0.0243	0.03751	0	0	0	0	0	0	0	0	0	0	0.00913	0	0.07094
Bacteria;;;Proteobacteria;;Alphaproteobacteria;;Sphingomonadales;;Sphingomonadaceae;;Novosphingobium;Novosphingobium aromaticivorans	Novosphingobium aromaticivorans	0	0	0	0.04635	0	0	0	0.01152	0	0	0.0243	0	0	0	0	0	0	0.04579	0	0	0	0	0	0	0.12796
[truncated: 2,563 more rows]
